# Supplementary material for: Mechanistic and Structural Insights into a Divergent PLP-Dependent l-Enduracididine Cyclase from a Toxic Cyanobacterium
Source: ACS Catal. 2023 Jul 11;13(14):9817–28. doi: 10.1021/acscatal.3c01294 (PMC10367076; doi:10.1021/acscatal.3c01294)
Supplement: Supplementary file 1 — cs3c01294_si_001.cif [file cs3c01294_si_001.cif]

data_8FFT
# 
_entry.id   8FFT 
# 
_audit_conform.dict_name       mmcif_pdbx.dic 
_audit_conform.dict_version    5.362 
_audit_conform.dict_location   http://mmcif.pdb.org/dictionaries/ascii/mmcif_pdbx.dic 
# 
loop_
_database_2.database_id 
_database_2.database_code 
_database_2.pdbx_database_accession 
_database_2.pdbx_DOI 
PDB   8FFT         pdb_00008fft 10.2210/pdb8fft/pdb 
WWPDB D_1000264597 ?            ?                   
# 
_pdbx_database_related.db_name        PDB 
_pdbx_database_related.details        . 
_pdbx_database_related.db_id          8FFU 
_pdbx_database_related.content_type   unspecified 
# 
_pdbx_database_status.status_code                     AUTH 
_pdbx_database_status.status_code_sf                  AUTH 
_pdbx_database_status.status_code_mr                  ? 
_pdbx_database_status.entry_id                        8FFT 
_pdbx_database_status.recvd_initial_deposition_date   2022-12-10 
_pdbx_database_status.SG_entry                        N 
_pdbx_database_status.deposit_site                    RCSB 
_pdbx_database_status.process_site                    RCSB 
_pdbx_database_status.status_code_cs                  ? 
_pdbx_database_status.status_code_nmr_data            ? 
_pdbx_database_status.methods_development_category    ? 
_pdbx_database_status.pdb_format_compatible           Y 
# 
loop_
_audit_author.name 
_audit_author.pdbx_ordinal 
_audit_author.identifier_ORCID 
'Chen, P.Y.-T.' 1 ? 
'Lima, S.T.'    2 ? 
'Chekan, J.R.'  3 ? 
'Moore, B.S.'   4 ? 
# 
_citation.abstract                  ? 
_citation.abstract_id_CAS           ? 
_citation.book_id_ISBN              ? 
_citation.book_publisher            ? 
_citation.book_publisher_city       ? 
_citation.book_title                ? 
_citation.coordinate_linkage        ? 
_citation.country                   ? 
_citation.database_id_Medline       ? 
_citation.details                   ? 
_citation.id                        primary 
_citation.journal_abbrev            'To Be Published' 
_citation.journal_id_ASTM           ? 
_citation.journal_id_CSD            0353 
_citation.journal_id_ISSN           ? 
_citation.journal_full              ? 
_citation.journal_issue             ? 
_citation.journal_volume            ? 
_citation.language                  ? 
_citation.page_first                ? 
_citation.page_last                 ? 
_citation.title                     
'Mechanistic and structural insights into an unusual PLP-dependent L-enduracididine cyclase from a toxic cyanobacterium' 
_citation.year                      ? 
_citation.database_id_CSD           ? 
_citation.pdbx_database_id_DOI      ? 
_citation.pdbx_database_id_PubMed   ? 
_citation.pdbx_database_id_patent   ? 
_citation.unpublished_flag          ? 
# 
loop_
_citation_author.citation_id 
_citation_author.name 
_citation_author.ordinal 
_citation_author.identifier_ORCID 
primary 'Cordoza, J.L.'    1 ? 
primary 'Chen, P.Y.-T.'    2 ? 
primary 'Blaustein, L.R.'  3 ? 
primary 'Lima, S.T.'       4 ? 
primary 'Fiore, M.F.'      5 ? 
primary 'Chekan, J.R.'     6 ? 
primary 'Moore, B.S.'      7 ? 
primary 'McKinnie, S.M.K.' 8 ? 
# 
_cell.angle_alpha                  90.000 
_cell.angle_alpha_esd              ? 
_cell.angle_beta                   90.010 
_cell.angle_beta_esd               ? 
_cell.angle_gamma                  90.000 
_cell.angle_gamma_esd              ? 
_cell.entry_id                     8FFT 
_cell.details                      ? 
_cell.formula_units_Z              ? 
_cell.length_a                     60.855 
_cell.length_a_esd                 ? 
_cell.length_b                     158.159 
_cell.length_b_esd                 ? 
_cell.length_c                     73.231 
_cell.length_c_esd                 ? 
_cell.volume                       ? 
_cell.volume_esd                   ? 
_cell.Z_PDB                        8 
_cell.reciprocal_angle_alpha       ? 
_cell.reciprocal_angle_beta        ? 
_cell.reciprocal_angle_gamma       ? 
_cell.reciprocal_angle_alpha_esd   ? 
_cell.reciprocal_angle_beta_esd    ? 
_cell.reciprocal_angle_gamma_esd   ? 
_cell.reciprocal_length_a          ? 
_cell.reciprocal_length_b          ? 
_cell.reciprocal_length_c          ? 
_cell.reciprocal_length_a_esd      ? 
_cell.reciprocal_length_b_esd      ? 
_cell.reciprocal_length_c_esd      ? 
_cell.pdbx_unique_axis             ? 
_cell.pdbx_esd_method              ? 
# 
_symmetry.entry_id                         8FFT 
_symmetry.cell_setting                     ? 
_symmetry.Int_Tables_number                4 
_symmetry.space_group_name_Hall            ? 
_symmetry.space_group_name_H-M             'P 1 21 1' 
_symmetry.pdbx_full_space_group_name_H-M   ? 
# 
loop_
_entity.id 
_entity.type 
_entity.src_method 
_entity.pdbx_description 
_entity.formula_weight 
_entity.pdbx_number_of_molecules 
_entity.pdbx_ec 
_entity.pdbx_mutation 
_entity.pdbx_fragment 
_entity.details 
1 polymer     man 'Aminotransferase class I/II-fold pyridoxal phosphate-dependent enzyme' 41865.684 4   ? ? ? ? 
2 non-polymer syn 'MAGNESIUM ION'                                                         24.305    5   ? ? ? ? 
3 water       nat water                                                                   18.015    103 ? ? ? ? 
# 
_entity_poly.entity_id                      1 
_entity_poly.type                           'polypeptide(L)' 
_entity_poly.nstd_linkage                   no 
_entity_poly.nstd_monomer                   yes 
_entity_poly.pdbx_seq_one_letter_code       
;MKIQPALLEMWLSEYERVPYNLGESSVDNFTLGELLNLTGDRDALDQLSLMNNDTHGSLRLREAIASLDKSVSPDDILVT
AGTTEAILIYFKVRYRSGANVVVPVPTFHVLYETPAFLGYEVRYLQLRAENGFRIDPQELAKLVDDNTEVIVLNTPQNPS
GVVCSETEIQSIIEIAEKHNAEILADEHYRFLPHDQDTEILPSLYGLSPKIISLGSTG(LLP)CFGCIGLRIGWLIGNPE
IIKACHFFKDYTTHTVCVLNDYIAAGVLLHKGKILPRYRQMIQHNIQQFETFIKQQRGLIDWVKPEAGTIAFPFFTDPNI
NSKIVAKRLVEDHGVLLLPGEAFDRPSHFRIALGVEPSLFQYALEKLAIVIETS
;
_entity_poly.pdbx_seq_one_letter_code_can   
;MKIQPALLEMWLSEYERVPYNLGESSVDNFTLGELLNLTGDRDALDQLSLMNNDTHGSLRLREAIASLDKSVSPDDILVT
AGTTEAILIYFKVRYRSGANVVVPVPTFHVLYETPAFLGYEVRYLQLRAENGFRIDPQELAKLVDDNTEVIVLNTPQNPS
GVVCSETEIQSIIEIAEKHNAEILADEHYRFLPHDQDTEILPSLYGLSPKIISLGSTGKCFGCIGLRIGWLIGNPEIIKA
CHFFKDYTTHTVCVLNDYIAAGVLLHKGKILPRYRQMIQHNIQQFETFIKQQRGLIDWVKPEAGTIAFPFFTDPNINSKI
VAKRLVEDHGVLLLPGEAFDRPSHFRIALGVEPSLFQYALEKLAIVIETS
;
_entity_poly.pdbx_strand_id                 A,B,C,D 
_entity_poly.pdbx_target_identifier         ? 
# 
loop_
_entity_poly_seq.entity_id 
_entity_poly_seq.num 
_entity_poly_seq.mon_id 
_entity_poly_seq.hetero 
1 1   MET n 
1 2   LYS n 
1 3   ILE n 
1 4   GLN n 
1 5   PRO n 
1 6   ALA n 
1 7   LEU n 
1 8   LEU n 
1 9   GLU n 
1 10  MET n 
1 11  TRP n 
1 12  LEU n 
1 13  SER n 
1 14  GLU n 
1 15  TYR n 
1 16  GLU n 
1 17  ARG n 
1 18  VAL n 
1 19  PRO n 
1 20  TYR n 
1 21  ASN n 
1 22  LEU n 
1 23  GLY n 
1 24  GLU n 
1 25  SER n 
1 26  SER n 
1 27  VAL n 
1 28  ASP n 
1 29  ASN n 
1 30  PHE n 
1 31  THR n 
1 32  LEU n 
1 33  GLY n 
1 34  GLU n 
1 35  LEU n 
1 36  LEU n 
1 37  ASN n 
1 38  LEU n 
1 39  THR n 
1 40  GLY n 
1 41  ASP n 
1 42  ARG n 
1 43  ASP n 
1 44  ALA n 
1 45  LEU n 
1 46  ASP n 
1 47  GLN n 
1 48  LEU n 
1 49  SER n 
1 50  LEU n 
1 51  MET n 
1 52  ASN n 
1 53  ASN n 
1 54  ASP n 
1 55  THR n 
1 56  HIS n 
1 57  GLY n 
1 58  SER n 
1 59  LEU n 
1 60  ARG n 
1 61  LEU n 
1 62  ARG n 
1 63  GLU n 
1 64  ALA n 
1 65  ILE n 
1 66  ALA n 
1 67  SER n 
1 68  LEU n 
1 69  ASP n 
1 70  LYS n 
1 71  SER n 
1 72  VAL n 
1 73  SER n 
1 74  PRO n 
1 75  ASP n 
1 76  ASP n 
1 77  ILE n 
1 78  LEU n 
1 79  VAL n 
1 80  THR n 
1 81  ALA n 
1 82  GLY n 
1 83  THR n 
1 84  THR n 
1 85  GLU n 
1 86  ALA n 
1 87  ILE n 
1 88  LEU n 
1 89  ILE n 
1 90  TYR n 
1 91  PHE n 
1 92  LYS n 
1 93  VAL n 
1 94  ARG n 
1 95  TYR n 
1 96  ARG n 
1 97  SER n 
1 98  GLY n 
1 99  ALA n 
1 100 ASN n 
1 101 VAL n 
1 102 VAL n 
1 103 VAL n 
1 104 PRO n 
1 105 VAL n 
1 106 PRO n 
1 107 THR n 
1 108 PHE n 
1 109 HIS n 
1 110 VAL n 
1 111 LEU n 
1 112 TYR n 
1 113 GLU n 
1 114 THR n 
1 115 PRO n 
1 116 ALA n 
1 117 PHE n 
1 118 LEU n 
1 119 GLY n 
1 120 TYR n 
1 121 GLU n 
1 122 VAL n 
1 123 ARG n 
1 124 TYR n 
1 125 LEU n 
1 126 GLN n 
1 127 LEU n 
1 128 ARG n 
1 129 ALA n 
1 130 GLU n 
1 131 ASN n 
1 132 GLY n 
1 133 PHE n 
1 134 ARG n 
1 135 ILE n 
1 136 ASP n 
1 137 PRO n 
1 138 GLN n 
1 139 GLU n 
1 140 LEU n 
1 141 ALA n 
1 142 LYS n 
1 143 LEU n 
1 144 VAL n 
1 145 ASP n 
1 146 ASP n 
1 147 ASN n 
1 148 THR n 
1 149 GLU n 
1 150 VAL n 
1 151 ILE n 
1 152 VAL n 
1 153 LEU n 
1 154 ASN n 
1 155 THR n 
1 156 PRO n 
1 157 GLN n 
1 158 ASN n 
1 159 PRO n 
1 160 SER n 
1 161 GLY n 
1 162 VAL n 
1 163 VAL n 
1 164 CYS n 
1 165 SER n 
1 166 GLU n 
1 167 THR n 
1 168 GLU n 
1 169 ILE n 
1 170 GLN n 
1 171 SER n 
1 172 ILE n 
1 173 ILE n 
1 174 GLU n 
1 175 ILE n 
1 176 ALA n 
1 177 GLU n 
1 178 LYS n 
1 179 HIS n 
1 180 ASN n 
1 181 ALA n 
1 182 GLU n 
1 183 ILE n 
1 184 LEU n 
1 185 ALA n 
1 186 ASP n 
1 187 GLU n 
1 188 HIS n 
1 189 TYR n 
1 190 ARG n 
1 191 PHE n 
1 192 LEU n 
1 193 PRO n 
1 194 HIS n 
1 195 ASP n 
1 196 GLN n 
1 197 ASP n 
1 198 THR n 
1 199 GLU n 
1 200 ILE n 
1 201 LEU n 
1 202 PRO n 
1 203 SER n 
1 204 LEU n 
1 205 TYR n 
1 206 GLY n 
1 207 LEU n 
1 208 SER n 
1 209 PRO n 
1 210 LYS n 
1 211 ILE n 
1 212 ILE n 
1 213 SER n 
1 214 LEU n 
1 215 GLY n 
1 216 SER n 
1 217 THR n 
1 218 GLY n 
1 219 LLP n 
1 220 CYS n 
1 221 PHE n 
1 222 GLY n 
1 223 CYS n 
1 224 ILE n 
1 225 GLY n 
1 226 LEU n 
1 227 ARG n 
1 228 ILE n 
1 229 GLY n 
1 230 TRP n 
1 231 LEU n 
1 232 ILE n 
1 233 GLY n 
1 234 ASN n 
1 235 PRO n 
1 236 GLU n 
1 237 ILE n 
1 238 ILE n 
1 239 LYS n 
1 240 ALA n 
1 241 CYS n 
1 242 HIS n 
1 243 PHE n 
1 244 PHE n 
1 245 LYS n 
1 246 ASP n 
1 247 TYR n 
1 248 THR n 
1 249 THR n 
1 250 HIS n 
1 251 THR n 
1 252 VAL n 
1 253 CYS n 
1 254 VAL n 
1 255 LEU n 
1 256 ASN n 
1 257 ASP n 
1 258 TYR n 
1 259 ILE n 
1 260 ALA n 
1 261 ALA n 
1 262 GLY n 
1 263 VAL n 
1 264 LEU n 
1 265 LEU n 
1 266 HIS n 
1 267 LYS n 
1 268 GLY n 
1 269 LYS n 
1 270 ILE n 
1 271 LEU n 
1 272 PRO n 
1 273 ARG n 
1 274 TYR n 
1 275 ARG n 
1 276 GLN n 
1 277 MET n 
1 278 ILE n 
1 279 GLN n 
1 280 HIS n 
1 281 ASN n 
1 282 ILE n 
1 283 GLN n 
1 284 GLN n 
1 285 PHE n 
1 286 GLU n 
1 287 THR n 
1 288 PHE n 
1 289 ILE n 
1 290 LYS n 
1 291 GLN n 
1 292 GLN n 
1 293 ARG n 
1 294 GLY n 
1 295 LEU n 
1 296 ILE n 
1 297 ASP n 
1 298 TRP n 
1 299 VAL n 
1 300 LYS n 
1 301 PRO n 
1 302 GLU n 
1 303 ALA n 
1 304 GLY n 
1 305 THR n 
1 306 ILE n 
1 307 ALA n 
1 308 PHE n 
1 309 PRO n 
1 310 PHE n 
1 311 PHE n 
1 312 THR n 
1 313 ASP n 
1 314 PRO n 
1 315 ASN n 
1 316 ILE n 
1 317 ASN n 
1 318 SER n 
1 319 LYS n 
1 320 ILE n 
1 321 VAL n 
1 322 ALA n 
1 323 LYS n 
1 324 ARG n 
1 325 LEU n 
1 326 VAL n 
1 327 GLU n 
1 328 ASP n 
1 329 HIS n 
1 330 GLY n 
1 331 VAL n 
1 332 LEU n 
1 333 LEU n 
1 334 LEU n 
1 335 PRO n 
1 336 GLY n 
1 337 GLU n 
1 338 ALA n 
1 339 PHE n 
1 340 ASP n 
1 341 ARG n 
1 342 PRO n 
1 343 SER n 
1 344 HIS n 
1 345 PHE n 
1 346 ARG n 
1 347 ILE n 
1 348 ALA n 
1 349 LEU n 
1 350 GLY n 
1 351 VAL n 
1 352 GLU n 
1 353 PRO n 
1 354 SER n 
1 355 LEU n 
1 356 PHE n 
1 357 GLN n 
1 358 TYR n 
1 359 ALA n 
1 360 LEU n 
1 361 GLU n 
1 362 LYS n 
1 363 LEU n 
1 364 ALA n 
1 365 ILE n 
1 366 VAL n 
1 367 ILE n 
1 368 GLU n 
1 369 THR n 
1 370 SER n 
# 
_entity_src_gen.entity_id                          1 
_entity_src_gen.pdbx_src_id                        1 
_entity_src_gen.pdbx_alt_source_flag               sample 
_entity_src_gen.pdbx_seq_type                      'Biological sequence' 
_entity_src_gen.pdbx_beg_seq_num                   1 
_entity_src_gen.pdbx_end_seq_num                   370 
_entity_src_gen.gene_src_common_name               ? 
_entity_src_gen.gene_src_genus                     ? 
_entity_src_gen.pdbx_gene_src_gene                 K2F26_16465 
_entity_src_gen.gene_src_species                   ? 
_entity_src_gen.gene_src_strain                    ? 
_entity_src_gen.gene_src_tissue                    ? 
_entity_src_gen.gene_src_tissue_fraction           ? 
_entity_src_gen.gene_src_details                   ? 
_entity_src_gen.pdbx_gene_src_fragment             ? 
_entity_src_gen.pdbx_gene_src_scientific_name      'Dolichospermum flos-aquae' 
_entity_src_gen.pdbx_gene_src_ncbi_taxonomy_id     1166 
_entity_src_gen.pdbx_gene_src_variant              ? 
_entity_src_gen.pdbx_gene_src_cell_line            ? 
_entity_src_gen.pdbx_gene_src_atcc                 ? 
_entity_src_gen.pdbx_gene_src_organ                ? 
_entity_src_gen.pdbx_gene_src_organelle            ? 
_entity_src_gen.pdbx_gene_src_cell                 ? 
_entity_src_gen.pdbx_gene_src_cellular_location    ? 
_entity_src_gen.host_org_common_name               ? 
_entity_src_gen.pdbx_host_org_scientific_name      'Escherichia coli' 
_entity_src_gen.pdbx_host_org_ncbi_taxonomy_id     562 
_entity_src_gen.host_org_genus                     ? 
_entity_src_gen.pdbx_host_org_gene                 ? 
_entity_src_gen.pdbx_host_org_organ                ? 
_entity_src_gen.host_org_species                   ? 
_entity_src_gen.pdbx_host_org_tissue               ? 
_entity_src_gen.pdbx_host_org_tissue_fraction      ? 
_entity_src_gen.pdbx_host_org_strain               ? 
_entity_src_gen.pdbx_host_org_variant              ? 
_entity_src_gen.pdbx_host_org_cell_line            ? 
_entity_src_gen.pdbx_host_org_atcc                 ? 
_entity_src_gen.pdbx_host_org_culture_collection   ? 
_entity_src_gen.pdbx_host_org_cell                 ? 
_entity_src_gen.pdbx_host_org_organelle            ? 
_entity_src_gen.pdbx_host_org_cellular_location    ? 
_entity_src_gen.pdbx_host_org_vector_type          ? 
_entity_src_gen.pdbx_host_org_vector               ? 
_entity_src_gen.host_org_details                   ? 
_entity_src_gen.expression_system_id               ? 
_entity_src_gen.plasmid_name                       ? 
_entity_src_gen.plasmid_details                    ? 
_entity_src_gen.pdbx_description                   ? 
# 
_struct_ref.id                         1 
_struct_ref.db_name                    UNP 
_struct_ref.db_code                    A0A8G0W655_9CYAN 
_struct_ref.pdbx_db_accession          A0A8G0W655 
_struct_ref.pdbx_db_isoform            ? 
_struct_ref.entity_id                  1 
_struct_ref.pdbx_seq_one_letter_code   
;MKIQPALLEMWLSEYERVPYNLGESSVDNFTLGELLNLTGDRDALDQLSLMNNDTHGSLRLREAIASLDKSVSPDDILVT
AGTTEAILIYFKVRYRSGANVVVPVPTFHVLYETPAFLGYEVRYLQLRAENGFRIDPQELAKLVDDNTEVIVLNTPQNPS
GVVCSETEIQSIIEIAEKHNAEILADEHYRFLPHDQDTEILPSLYGLSPKIISLGSTGKCFGCIGLRIGWLIGNPEIIKA
CHFFKDYTTHTVCVLNDYIAAGVLLHKGKILPRYRQMIQHNIQQFETFIKQQRGLIDWVKPEAGTIAFPFFTDPNINSKI
VAKRLVEDHGVLLLPGEAFDRPSHFRIALGVEPSLFQYALEKLAIVIETS
;
_struct_ref.pdbx_align_begin           1 
# 
loop_
_struct_ref_seq.align_id 
_struct_ref_seq.ref_id 
_struct_ref_seq.pdbx_PDB_id_code 
_struct_ref_seq.pdbx_strand_id 
_struct_ref_seq.seq_align_beg 
_struct_ref_seq.pdbx_seq_align_beg_ins_code 
_struct_ref_seq.seq_align_end 
_struct_ref_seq.pdbx_seq_align_end_ins_code 
_struct_ref_seq.pdbx_db_accession 
_struct_ref_seq.db_align_beg 
_struct_ref_seq.pdbx_db_align_beg_ins_code 
_struct_ref_seq.db_align_end 
_struct_ref_seq.pdbx_db_align_end_ins_code 
_struct_ref_seq.pdbx_auth_seq_align_beg 
_struct_ref_seq.pdbx_auth_seq_align_end 
1 1 8FFT A 1 ? 370 ? A0A8G0W655 1 ? 370 ? 1 370 
2 1 8FFT B 1 ? 370 ? A0A8G0W655 1 ? 370 ? 1 370 
3 1 8FFT C 1 ? 370 ? A0A8G0W655 1 ? 370 ? 1 370 
4 1 8FFT D 1 ? 370 ? A0A8G0W655 1 ? 370 ? 1 370 
# 
loop_
_chem_comp.id 
_chem_comp.type 
_chem_comp.mon_nstd_flag 
_chem_comp.name 
_chem_comp.pdbx_synonyms 
_chem_comp.formula 
_chem_comp.formula_weight 
ALA 'L-peptide linking' y ALANINE                                                                                                 
?                                      'C3 H7 N O2'      89.093  
ARG 'L-peptide linking' y ARGININE                                                                                                
?                                      'C6 H15 N4 O2 1'  175.209 
ASN 'L-peptide linking' y ASPARAGINE                                                                                              
?                                      'C4 H8 N2 O3'     132.118 
ASP 'L-peptide linking' y 'ASPARTIC ACID'                                                                                         
?                                      'C4 H7 N O4'      133.103 
CYS 'L-peptide linking' y CYSTEINE                                                                                                
?                                      'C3 H7 N O2 S'    121.158 
GLN 'L-peptide linking' y GLUTAMINE                                                                                               
?                                      'C5 H10 N2 O3'    146.144 
GLU 'L-peptide linking' y 'GLUTAMIC ACID'                                                                                         
?                                      'C5 H9 N O4'      147.129 
GLY 'peptide linking'   y GLYCINE                                                                                                 
?                                      'C2 H5 N O2'      75.067  
HIS 'L-peptide linking' y HISTIDINE                                                                                               
?                                      'C6 H10 N3 O2 1'  156.162 
HOH non-polymer         . WATER                                                                                                   
?                                      'H2 O'            18.015  
ILE 'L-peptide linking' y ISOLEUCINE                                                                                              
?                                      'C6 H13 N O2'     131.173 
LEU 'L-peptide linking' y LEUCINE                                                                                                 
?                                      'C6 H13 N O2'     131.173 
LLP 'L-peptide linking' n '(2S)-2-amino-6-[[3-hydroxy-2-methyl-5-(phosphonooxymethyl)pyridin-4-yl]methylideneamino]hexanoic acid' 
"N'-PYRIDOXYL-LYSINE-5'-MONOPHOSPHATE" 'C14 H22 N3 O7 P' 375.314 
LYS 'L-peptide linking' y LYSINE                                                                                                  
?                                      'C6 H15 N2 O2 1'  147.195 
MET 'L-peptide linking' y METHIONINE                                                                                              
?                                      'C5 H11 N O2 S'   149.211 
MG  non-polymer         . 'MAGNESIUM ION'                                                                                         
?                                      'Mg 2'            24.305  
PHE 'L-peptide linking' y PHENYLALANINE                                                                                           
?                                      'C9 H11 N O2'     165.189 
PRO 'L-peptide linking' y PROLINE                                                                                                 
?                                      'C5 H9 N O2'      115.130 
SER 'L-peptide linking' y SERINE                                                                                                  
?                                      'C3 H7 N O3'      105.093 
THR 'L-peptide linking' y THREONINE                                                                                               
?                                      'C4 H9 N O3'      119.119 
TRP 'L-peptide linking' y TRYPTOPHAN                                                                                              
?                                      'C11 H12 N2 O2'   204.225 
TYR 'L-peptide linking' y TYROSINE                                                                                                
?                                      'C9 H11 N O3'     181.189 
VAL 'L-peptide linking' y VALINE                                                                                                  
?                                      'C5 H11 N O2'     117.146 
# 
_exptl.absorpt_coefficient_mu     ? 
_exptl.absorpt_correction_T_max   ? 
_exptl.absorpt_correction_T_min   ? 
_exptl.absorpt_correction_type    ? 
_exptl.absorpt_process_details    ? 
_exptl.entry_id                   8FFT 
_exptl.crystals_number            1 
_exptl.details                    ? 
_exptl.method                     'X-RAY DIFFRACTION' 
_exptl.method_details             ? 
# 
_exptl_crystal.colour                       ? 
_exptl_crystal.density_diffrn               ? 
_exptl_crystal.density_Matthews             2.10 
_exptl_crystal.density_method               ? 
_exptl_crystal.density_percent_sol          41.55 
_exptl_crystal.description                  ? 
_exptl_crystal.F_000                        ? 
_exptl_crystal.id                           1 
_exptl_crystal.preparation                  ? 
_exptl_crystal.size_max                     ? 
_exptl_crystal.size_mid                     ? 
_exptl_crystal.size_min                     ? 
_exptl_crystal.size_rad                     ? 
_exptl_crystal.colour_lustre                ? 
_exptl_crystal.colour_modifier              ? 
_exptl_crystal.colour_primary               ? 
_exptl_crystal.density_meas                 ? 
_exptl_crystal.density_meas_esd             ? 
_exptl_crystal.density_meas_gt              ? 
_exptl_crystal.density_meas_lt              ? 
_exptl_crystal.density_meas_temp            ? 
_exptl_crystal.density_meas_temp_esd        ? 
_exptl_crystal.density_meas_temp_gt         ? 
_exptl_crystal.density_meas_temp_lt         ? 
_exptl_crystal.pdbx_crystal_image_url       ? 
_exptl_crystal.pdbx_crystal_image_format    ? 
_exptl_crystal.pdbx_mosaicity               ? 
_exptl_crystal.pdbx_mosaicity_esd           ? 
_exptl_crystal.pdbx_mosaic_method           ? 
_exptl_crystal.pdbx_mosaic_block_size       ? 
_exptl_crystal.pdbx_mosaic_block_size_esd   ? 
# 
_exptl_crystal_grow.apparatus       ? 
_exptl_crystal_grow.atmosphere      ? 
_exptl_crystal_grow.crystal_id      1 
_exptl_crystal_grow.details         ? 
_exptl_crystal_grow.method          'VAPOR DIFFUSION, HANGING DROP' 
_exptl_crystal_grow.method_ref      ? 
_exptl_crystal_grow.pH              ? 
_exptl_crystal_grow.pressure        ? 
_exptl_crystal_grow.pressure_esd    ? 
_exptl_crystal_grow.seeding         ? 
_exptl_crystal_grow.seeding_ref     ? 
_exptl_crystal_grow.temp_details    ? 
_exptl_crystal_grow.temp_esd        ? 
_exptl_crystal_grow.time            ? 
_exptl_crystal_grow.pdbx_details    '19% (w/v) PEG 3350, 0.50 M MgCl2, 0.10 M Tris pH 8.5, and 1 mM PLP' 
_exptl_crystal_grow.pdbx_pH_range   ? 
_exptl_crystal_grow.temp            283 
# 
_diffrn.ambient_environment              ? 
_diffrn.ambient_temp                     100 
_diffrn.ambient_temp_details             ? 
_diffrn.ambient_temp_esd                 ? 
_diffrn.crystal_id                       1 
_diffrn.crystal_support                  ? 
_diffrn.crystal_treatment                ? 
_diffrn.details                          ? 
_diffrn.id                               1 
_diffrn.ambient_pressure                 ? 
_diffrn.ambient_pressure_esd             ? 
_diffrn.ambient_pressure_gt              ? 
_diffrn.ambient_pressure_lt              ? 
_diffrn.ambient_temp_gt                  ? 
_diffrn.ambient_temp_lt                  ? 
_diffrn.pdbx_serial_crystal_experiment   N 
# 
_diffrn_detector.details                      ? 
_diffrn_detector.detector                     CCD 
_diffrn_detector.diffrn_id                    1 
_diffrn_detector.type                         'ADSC QUANTUM 315r' 
_diffrn_detector.area_resol_mean              ? 
_diffrn_detector.dtime                        ? 
_diffrn_detector.pdbx_frames_total            ? 
_diffrn_detector.pdbx_collection_time_total   ? 
_diffrn_detector.pdbx_collection_date         2018-09-21 
_diffrn_detector.pdbx_frequency               ? 
# 
_diffrn_radiation.collimation                      ? 
_diffrn_radiation.diffrn_id                        1 
_diffrn_radiation.filter_edge                      ? 
_diffrn_radiation.inhomogeneity                    ? 
_diffrn_radiation.monochromator                    ? 
_diffrn_radiation.polarisn_norm                    ? 
_diffrn_radiation.polarisn_ratio                   ? 
_diffrn_radiation.probe                            ? 
_diffrn_radiation.type                             ? 
_diffrn_radiation.xray_symbol                      ? 
_diffrn_radiation.wavelength_id                    1 
_diffrn_radiation.pdbx_monochromatic_or_laue_m_l   M 
_diffrn_radiation.pdbx_wavelength_list             ? 
_diffrn_radiation.pdbx_wavelength                  ? 
_diffrn_radiation.pdbx_diffrn_protocol             'SINGLE WAVELENGTH' 
_diffrn_radiation.pdbx_analyzer                    ? 
_diffrn_radiation.pdbx_scattering_type             x-ray 
# 
_diffrn_radiation_wavelength.id           1 
_diffrn_radiation_wavelength.wavelength   0.99992 
_diffrn_radiation_wavelength.wt           1.0 
# 
_diffrn_source.current                     ? 
_diffrn_source.details                     ? 
_diffrn_source.diffrn_id                   1 
_diffrn_source.power                       ? 
_diffrn_source.size                        ? 
_diffrn_source.source                      SYNCHROTRON 
_diffrn_source.target                      ? 
_diffrn_source.type                        'ALS BEAMLINE 8.2.1' 
_diffrn_source.voltage                     ? 
_diffrn_source.take-off_angle              ? 
_diffrn_source.pdbx_wavelength_list        0.99992 
_diffrn_source.pdbx_wavelength             ? 
_diffrn_source.pdbx_synchrotron_beamline   8.2.1 
_diffrn_source.pdbx_synchrotron_site       ALS 
# 
_reflns.B_iso_Wilson_estimate                          ? 
_reflns.entry_id                                       8FFT 
_reflns.data_reduction_details                         ? 
_reflns.data_reduction_method                          ? 
_reflns.d_resolution_high                              2.1 
_reflns.d_resolution_low                               73.23 
_reflns.details                                        ? 
_reflns.limit_h_max                                    ? 
_reflns.limit_h_min                                    ? 
_reflns.limit_k_max                                    ? 
_reflns.limit_k_min                                    ? 
_reflns.limit_l_max                                    ? 
_reflns.limit_l_min                                    ? 
_reflns.number_all                                     ? 
_reflns.number_obs                                     75093 
_reflns.observed_criterion                             ? 
_reflns.observed_criterion_F_max                       ? 
_reflns.observed_criterion_F_min                       ? 
_reflns.observed_criterion_I_max                       ? 
_reflns.observed_criterion_I_min                       ? 
_reflns.observed_criterion_sigma_F                     ? 
_reflns.observed_criterion_sigma_I                     ? 
_reflns.percent_possible_obs                           93.1 
_reflns.R_free_details                                 ? 
_reflns.Rmerge_F_all                                   ? 
_reflns.Rmerge_F_obs                                   ? 
_reflns.Friedel_coverage                               ? 
_reflns.number_gt                                      ? 
_reflns.threshold_expression                           ? 
_reflns.pdbx_redundancy                                5.2 
_reflns.pdbx_netI_over_av_sigmaI                       ? 
_reflns.pdbx_netI_over_sigmaI                          10.9 
_reflns.pdbx_res_netI_over_av_sigmaI_2                 ? 
_reflns.pdbx_res_netI_over_sigmaI_2                    ? 
_reflns.pdbx_chi_squared                               ? 
_reflns.pdbx_scaling_rejects                           ? 
_reflns.pdbx_d_res_high_opt                            ? 
_reflns.pdbx_d_res_low_opt                             ? 
_reflns.pdbx_d_res_opt_method                          ? 
_reflns.phase_calculation_details                      ? 
_reflns.pdbx_Rrim_I_all                                ? 
_reflns.pdbx_Rpim_I_all                                ? 
_reflns.pdbx_d_opt                                     ? 
_reflns.pdbx_number_measured_all                       ? 
_reflns.pdbx_diffrn_id                                 1 
_reflns.pdbx_ordinal                                   1 
_reflns.pdbx_CC_half                                   ? 
_reflns.pdbx_CC_star                                   ? 
_reflns.pdbx_R_split                                   ? 
_reflns.pdbx_Rmerge_I_obs                              ? 
_reflns.pdbx_Rmerge_I_all                              ? 
_reflns.pdbx_Rsym_value                                0.115 
_reflns.pdbx_CC_split_method                           ? 
_reflns.pdbx_aniso_diffraction_limit_axis_1_ortho[1]   ? 
_reflns.pdbx_aniso_diffraction_limit_axis_1_ortho[2]   ? 
_reflns.pdbx_aniso_diffraction_limit_axis_1_ortho[3]   ? 
_reflns.pdbx_aniso_diffraction_limit_axis_2_ortho[1]   ? 
_reflns.pdbx_aniso_diffraction_limit_axis_2_ortho[2]   ? 
_reflns.pdbx_aniso_diffraction_limit_axis_2_ortho[3]   ? 
_reflns.pdbx_aniso_diffraction_limit_axis_3_ortho[1]   ? 
_reflns.pdbx_aniso_diffraction_limit_axis_3_ortho[2]   ? 
_reflns.pdbx_aniso_diffraction_limit_axis_3_ortho[3]   ? 
_reflns.pdbx_aniso_diffraction_limit_1                 ? 
_reflns.pdbx_aniso_diffraction_limit_2                 ? 
_reflns.pdbx_aniso_diffraction_limit_3                 ? 
_reflns.pdbx_aniso_B_tensor_eigenvector_1_ortho[1]     ? 
_reflns.pdbx_aniso_B_tensor_eigenvector_1_ortho[2]     ? 
_reflns.pdbx_aniso_B_tensor_eigenvector_1_ortho[3]     ? 
_reflns.pdbx_aniso_B_tensor_eigenvector_2_ortho[1]     ? 
_reflns.pdbx_aniso_B_tensor_eigenvector_2_ortho[2]     ? 
_reflns.pdbx_aniso_B_tensor_eigenvector_2_ortho[3]     ? 
_reflns.pdbx_aniso_B_tensor_eigenvector_3_ortho[1]     ? 
_reflns.pdbx_aniso_B_tensor_eigenvector_3_ortho[2]     ? 
_reflns.pdbx_aniso_B_tensor_eigenvector_3_ortho[3]     ? 
_reflns.pdbx_aniso_B_tensor_eigenvalue_1               ? 
_reflns.pdbx_aniso_B_tensor_eigenvalue_2               ? 
_reflns.pdbx_aniso_B_tensor_eigenvalue_3               ? 
_reflns.pdbx_orthogonalization_convention              ? 
_reflns.pdbx_percent_possible_ellipsoidal              ? 
_reflns.pdbx_percent_possible_spherical                ? 
_reflns.pdbx_percent_possible_ellipsoidal_anomalous    ? 
_reflns.pdbx_percent_possible_spherical_anomalous      ? 
_reflns.pdbx_redundancy_anomalous                      ? 
_reflns.pdbx_CC_half_anomalous                         ? 
_reflns.pdbx_absDiff_over_sigma_anomalous              ? 
_reflns.pdbx_percent_possible_anomalous                ? 
_reflns.pdbx_observed_signal_threshold                 ? 
_reflns.pdbx_signal_type                               ? 
_reflns.pdbx_signal_details                            ? 
_reflns.pdbx_signal_software_id                        ? 
# 
_reflns_shell.d_res_high                                    2.100 
_reflns_shell.d_res_low                                     2.106 
_reflns_shell.meanI_over_sigI_all                           ? 
_reflns_shell.meanI_over_sigI_obs                           ? 
_reflns_shell.number_measured_all                           ? 
_reflns_shell.number_measured_obs                           ? 
_reflns_shell.number_possible                               ? 
_reflns_shell.number_unique_all                             ? 
_reflns_shell.number_unique_obs                             778 
_reflns_shell.percent_possible_obs                          ? 
_reflns_shell.Rmerge_F_all                                  ? 
_reflns_shell.Rmerge_F_obs                                  ? 
_reflns_shell.meanI_over_sigI_gt                            ? 
_reflns_shell.meanI_over_uI_all                             ? 
_reflns_shell.meanI_over_uI_gt                              ? 
_reflns_shell.number_measured_gt                            ? 
_reflns_shell.number_unique_gt                              ? 
_reflns_shell.percent_possible_gt                           ? 
_reflns_shell.Rmerge_F_gt                                   ? 
_reflns_shell.Rmerge_I_gt                                   ? 
_reflns_shell.pdbx_redundancy                               ? 
_reflns_shell.pdbx_chi_squared                              ? 
_reflns_shell.pdbx_netI_over_sigmaI_all                     ? 
_reflns_shell.pdbx_netI_over_sigmaI_obs                     ? 
_reflns_shell.pdbx_Rrim_I_all                               ? 
_reflns_shell.pdbx_Rpim_I_all                               ? 
_reflns_shell.pdbx_rejects                                  ? 
_reflns_shell.pdbx_ordinal                                  1 
_reflns_shell.pdbx_diffrn_id                                1 
_reflns_shell.pdbx_CC_half                                  0.5725 
_reflns_shell.pdbx_CC_star                                  ? 
_reflns_shell.pdbx_R_split                                  ? 
_reflns_shell.percent_possible_all                          ? 
_reflns_shell.Rmerge_I_all                                  ? 
_reflns_shell.Rmerge_I_obs                                  ? 
_reflns_shell.pdbx_Rsym_value                               ? 
_reflns_shell.pdbx_percent_possible_ellipsoidal             ? 
_reflns_shell.pdbx_percent_possible_spherical               ? 
_reflns_shell.pdbx_percent_possible_ellipsoidal_anomalous   ? 
_reflns_shell.pdbx_percent_possible_spherical_anomalous     ? 
_reflns_shell.pdbx_redundancy_anomalous                     ? 
_reflns_shell.pdbx_CC_half_anomalous                        ? 
_reflns_shell.pdbx_absDiff_over_sigma_anomalous             ? 
_reflns_shell.pdbx_percent_possible_anomalous               ? 
# 
_refine.aniso_B[1][1]                            ? 
_refine.aniso_B[1][2]                            ? 
_refine.aniso_B[1][3]                            ? 
_refine.aniso_B[2][2]                            ? 
_refine.aniso_B[2][3]                            ? 
_refine.aniso_B[3][3]                            ? 
_refine.B_iso_max                                97.310 
_refine.B_iso_mean                               32.7388 
_refine.B_iso_min                                17.030 
_refine.correlation_coeff_Fo_to_Fc               ? 
_refine.correlation_coeff_Fo_to_Fc_free          ? 
_refine.details                                  ? 
_refine.diff_density_max                         ? 
_refine.diff_density_max_esd                     ? 
_refine.diff_density_min                         ? 
_refine.diff_density_min_esd                     ? 
_refine.diff_density_rms                         ? 
_refine.diff_density_rms_esd                     ? 
_refine.entry_id                                 8FFT 
_refine.pdbx_refine_id                           'X-RAY DIFFRACTION' 
_refine.ls_abs_structure_details                 ? 
_refine.ls_abs_structure_Flack                   ? 
_refine.ls_abs_structure_Flack_esd               ? 
_refine.ls_abs_structure_Rogers                  ? 
_refine.ls_abs_structure_Rogers_esd              ? 
_refine.ls_d_res_high                            2.1000 
_refine.ls_d_res_low                             73.2300 
_refine.ls_extinction_coef                       ? 
_refine.ls_extinction_coef_esd                   ? 
_refine.ls_extinction_expression                 ? 
_refine.ls_extinction_method                     ? 
_refine.ls_goodness_of_fit_all                   ? 
_refine.ls_goodness_of_fit_all_esd               ? 
_refine.ls_goodness_of_fit_obs                   ? 
_refine.ls_goodness_of_fit_obs_esd               ? 
_refine.ls_hydrogen_treatment                    ? 
_refine.ls_matrix_type                           ? 
_refine.ls_number_constraints                    ? 
_refine.ls_number_parameters                     ? 
_refine.ls_number_reflns_all                     ? 
_refine.ls_number_reflns_obs                     75048 
_refine.ls_number_reflns_R_free                  3660 
_refine.ls_number_reflns_R_work                  71388 
_refine.ls_number_restraints                     ? 
_refine.ls_percent_reflns_obs                    93.0900 
_refine.ls_percent_reflns_R_free                 4.8800 
_refine.ls_R_factor_all                          ? 
_refine.ls_R_factor_obs                          0.2211 
_refine.ls_R_factor_R_free                       0.2417 
_refine.ls_R_factor_R_free_error                 ? 
_refine.ls_R_factor_R_free_error_details         ? 
_refine.ls_R_factor_R_work                       0.2200 
_refine.ls_R_Fsqd_factor_obs                     ? 
_refine.ls_R_I_factor_obs                        ? 
_refine.ls_redundancy_reflns_all                 ? 
_refine.ls_redundancy_reflns_obs                 ? 
_refine.ls_restrained_S_all                      ? 
_refine.ls_restrained_S_obs                      ? 
_refine.ls_shift_over_esd_max                    ? 
_refine.ls_shift_over_esd_mean                   ? 
_refine.ls_structure_factor_coef                 ? 
_refine.ls_weighting_details                     ? 
_refine.ls_weighting_scheme                      ? 
_refine.ls_wR_factor_all                         ? 
_refine.ls_wR_factor_obs                         ? 
_refine.ls_wR_factor_R_free                      ? 
_refine.ls_wR_factor_R_work                      ? 
_refine.occupancy_max                            ? 
_refine.occupancy_min                            ? 
_refine.solvent_model_details                    'FLAT BULK SOLVENT MODEL' 
_refine.solvent_model_param_bsol                 ? 
_refine.solvent_model_param_ksol                 ? 
_refine.pdbx_R_complete                          ? 
_refine.ls_R_factor_gt                           ? 
_refine.ls_goodness_of_fit_gt                    ? 
_refine.ls_goodness_of_fit_ref                   ? 
_refine.ls_shift_over_su_max                     ? 
_refine.ls_shift_over_su_max_lt                  ? 
_refine.ls_shift_over_su_mean                    ? 
_refine.ls_shift_over_su_mean_lt                 ? 
_refine.pdbx_ls_sigma_I                          ? 
_refine.pdbx_ls_sigma_F                          1.410 
_refine.pdbx_ls_sigma_Fsqd                       ? 
_refine.pdbx_data_cutoff_high_absF               ? 
_refine.pdbx_data_cutoff_high_rms_absF           ? 
_refine.pdbx_data_cutoff_low_absF                ? 
_refine.pdbx_isotropic_thermal_model             ? 
_refine.pdbx_ls_cross_valid_method               THROUGHOUT 
_refine.pdbx_method_to_determine_struct          'MOLECULAR REPLACEMENT' 
_refine.pdbx_starting_model                      3OP7 
_refine.pdbx_stereochemistry_target_values       ML 
_refine.pdbx_R_Free_selection_details            ? 
_refine.pdbx_stereochem_target_val_spec_case     ? 
_refine.pdbx_overall_ESU_R                       ? 
_refine.pdbx_overall_ESU_R_Free                  ? 
_refine.pdbx_solvent_vdw_probe_radii             1.1100 
_refine.pdbx_solvent_ion_probe_radii             ? 
_refine.pdbx_solvent_shrinkage_radii             0.9000 
_refine.pdbx_real_space_R                        ? 
_refine.pdbx_density_correlation                 ? 
_refine.pdbx_pd_number_of_powder_patterns        ? 
_refine.pdbx_pd_number_of_points                 ? 
_refine.pdbx_pd_meas_number_of_points            ? 
_refine.pdbx_pd_proc_ls_prof_R_factor            ? 
_refine.pdbx_pd_proc_ls_prof_wR_factor           ? 
_refine.pdbx_pd_Marquardt_correlation_coeff      ? 
_refine.pdbx_pd_Fsqrd_R_factor                   ? 
_refine.pdbx_pd_ls_matrix_band_width             ? 
_refine.pdbx_overall_phase_error                 26.4500 
_refine.pdbx_overall_SU_R_free_Cruickshank_DPI   ? 
_refine.pdbx_overall_SU_R_free_Blow_DPI          ? 
_refine.pdbx_overall_SU_R_Blow_DPI               ? 
_refine.pdbx_TLS_residual_ADP_flag               ? 
_refine.pdbx_diffrn_id                           1 
_refine.overall_SU_B                             ? 
_refine.overall_SU_ML                            0.2500 
_refine.overall_SU_R_Cruickshank_DPI             ? 
_refine.overall_SU_R_free                        ? 
_refine.overall_FOM_free_R_set                   ? 
_refine.overall_FOM_work_R_set                   ? 
_refine.pdbx_average_fsc_overall                 ? 
_refine.pdbx_average_fsc_work                    ? 
_refine.pdbx_average_fsc_free                    ? 
# 
_refine_hist.pdbx_refine_id                   'X-RAY DIFFRACTION' 
_refine_hist.cycle_id                         final 
_refine_hist.details                          ? 
_refine_hist.d_res_high                       2.1000 
_refine_hist.d_res_low                        73.2300 
_refine_hist.number_atoms_solvent             103 
_refine_hist.number_atoms_total               11176 
_refine_hist.number_reflns_all                ? 
_refine_hist.number_reflns_obs                ? 
_refine_hist.number_reflns_R_free             ? 
_refine_hist.number_reflns_R_work             ? 
_refine_hist.R_factor_all                     ? 
_refine_hist.R_factor_obs                     ? 
_refine_hist.R_factor_R_free                  ? 
_refine_hist.R_factor_R_work                  ? 
_refine_hist.pdbx_number_residues_total       1395 
_refine_hist.pdbx_B_iso_mean_ligand           30.40 
_refine_hist.pdbx_B_iso_mean_solvent          26.39 
_refine_hist.pdbx_number_atoms_protein        11068 
_refine_hist.pdbx_number_atoms_nucleic_acid   0 
_refine_hist.pdbx_number_atoms_ligand         5 
_refine_hist.pdbx_number_atoms_lipid          ? 
_refine_hist.pdbx_number_atoms_carb           ? 
_refine_hist.pdbx_pseudo_atom_details         ? 
# 
loop_
_refine_ls_restr_ncs.pdbx_refine_id 
_refine_ls_restr_ncs.dom_id 
_refine_ls_restr_ncs.ncs_model_details 
_refine_ls_restr_ncs.rms_dev_B_iso 
_refine_ls_restr_ncs.rms_dev_position 
_refine_ls_restr_ncs.weight_B_iso 
_refine_ls_restr_ncs.weight_position 
_refine_ls_restr_ncs.pdbx_ordinal 
_refine_ls_restr_ncs.pdbx_type 
_refine_ls_restr_ncs.pdbx_asym_id 
_refine_ls_restr_ncs.pdbx_auth_asym_id 
_refine_ls_restr_ncs.pdbx_number 
_refine_ls_restr_ncs.pdbx_rms 
_refine_ls_restr_ncs.pdbx_weight 
_refine_ls_restr_ncs.pdbx_ens_id 
'X-RAY DIFFRACTION' 1 ? ? ? ? ? 1 TORSIONAL ? A 6735 9.169 ? 1 
'X-RAY DIFFRACTION' 2 ? ? ? ? ? 2 TORSIONAL ? B 6735 9.169 ? 1 
'X-RAY DIFFRACTION' 3 ? ? ? ? ? 3 TORSIONAL ? C 6735 9.169 ? 1 
'X-RAY DIFFRACTION' 4 ? ? ? ? ? 4 TORSIONAL ? D 6735 9.169 ? 1 
# 
loop_
_refine_ls_shell.pdbx_refine_id 
_refine_ls_shell.d_res_high 
_refine_ls_shell.d_res_low 
_refine_ls_shell.number_reflns_all 
_refine_ls_shell.number_reflns_obs 
_refine_ls_shell.number_reflns_R_free 
_refine_ls_shell.number_reflns_R_work 
_refine_ls_shell.percent_reflns_obs 
_refine_ls_shell.percent_reflns_R_free 
_refine_ls_shell.R_factor_all 
_refine_ls_shell.R_factor_obs 
_refine_ls_shell.R_factor_R_free_error 
_refine_ls_shell.R_factor_R_work 
_refine_ls_shell.redundancy_reflns_all 
_refine_ls_shell.redundancy_reflns_obs 
_refine_ls_shell.wR_factor_all 
_refine_ls_shell.wR_factor_obs 
_refine_ls_shell.wR_factor_R_free 
_refine_ls_shell.wR_factor_R_work 
_refine_ls_shell.pdbx_R_complete 
_refine_ls_shell.pdbx_total_number_of_bins_used 
_refine_ls_shell.pdbx_phase_error 
_refine_ls_shell.pdbx_fsc_work 
_refine_ls_shell.pdbx_fsc_free 
_refine_ls_shell.R_factor_R_free 
'X-RAY DIFFRACTION' 2.1000 2.1300  2951 . 150 2801 97.0000 . . . 0.0000 0.2934 . . . . . . . 26 . . . 0.3164 
'X-RAY DIFFRACTION' 2.1300 2.1600  3039 . 155 2884 97.0000 . . . 0.0000 0.2790 . . . . . . . 26 . . . 0.3095 
'X-RAY DIFFRACTION' 2.1600 2.1900  2967 . 150 2817 97.0000 . . . 0.0000 0.2666 . . . . . . . 26 . . . 0.3175 
'X-RAY DIFFRACTION' 2.1900 2.2200  3045 . 150 2895 97.0000 . . . 0.0000 0.2980 . . . . . . . 26 . . . 0.3416 
'X-RAY DIFFRACTION' 2.2200 2.2500  899  . 32  867  29.0000 . . . 0.0000 0.2956 . . . . . . . 26 . . . 0.2888 
'X-RAY DIFFRACTION' 2.2500 2.2900  2979 . 149 2830 97.0000 . . . 0.0000 0.2629 . . . . . . . 26 . . . 0.3088 
'X-RAY DIFFRACTION' 2.2900 2.3300  2998 . 152 2846 97.0000 . . . 0.0000 0.2477 . . . . . . . 26 . . . 0.2768 
'X-RAY DIFFRACTION' 2.3300 2.3700  3023 . 141 2882 98.0000 . . . 0.0000 0.2351 . . . . . . . 26 . . . 0.3109 
'X-RAY DIFFRACTION' 2.3700 2.4200  2991 . 130 2861 98.0000 . . . 0.0000 0.2415 . . . . . . . 26 . . . 0.2745 
'X-RAY DIFFRACTION' 2.4200 2.4700  3021 . 135 2886 98.0000 . . . 0.0000 0.2424 . . . . . . . 26 . . . 0.2257 
'X-RAY DIFFRACTION' 2.4700 2.5200  3075 . 146 2929 98.0000 . . . 0.0000 0.2521 . . . . . . . 26 . . . 0.3011 
'X-RAY DIFFRACTION' 2.5200 2.5800  3007 . 149 2858 98.0000 . . . 0.0000 0.2508 . . . . . . . 26 . . . 0.2739 
'X-RAY DIFFRACTION' 2.5800 2.6400  3081 . 154 2927 98.0000 . . . 0.0000 0.2551 . . . . . . . 26 . . . 0.2744 
'X-RAY DIFFRACTION' 2.6400 2.7200  2996 . 151 2845 98.0000 . . . 0.0000 0.2534 . . . . . . . 26 . . . 0.2928 
'X-RAY DIFFRACTION' 2.7200 2.8000  3047 . 130 2917 98.0000 . . . 0.0000 0.2434 . . . . . . . 26 . . . 0.2948 
'X-RAY DIFFRACTION' 2.8000 2.8900  3076 . 140 2936 98.0000 . . . 0.0000 0.2458 . . . . . . . 26 . . . 0.2981 
'X-RAY DIFFRACTION' 2.8900 2.9900  3019 . 150 2869 99.0000 . . . 0.0000 0.2448 . . . . . . . 26 . . . 0.2403 
'X-RAY DIFFRACTION' 2.9900 3.1100  3046 . 147 2899 99.0000 . . . 0.0000 0.2277 . . . . . . . 26 . . . 0.2538 
'X-RAY DIFFRACTION' 3.1100 3.2500  3070 . 129 2941 99.0000 . . . 0.0000 0.2326 . . . . . . . 26 . . . 0.2753 
'X-RAY DIFFRACTION' 3.2500 3.3700  2212 . 132 2080 96.0000 . . . 0.0000 0.2271 . . . . . . . 26 . . . 0.2698 
'X-RAY DIFFRACTION' 3.4700 3.6400  2293 . 129 2164 98.0000 . . . 0.0000 0.2149 . . . . . . . 26 . . . 0.2129 
'X-RAY DIFFRACTION' 3.6400 3.9200  3047 . 143 2904 98.0000 . . . 0.0000 0.2068 . . . . . . . 26 . . . 0.2044 
'X-RAY DIFFRACTION' 3.9200 4.3100  3027 . 130 2897 97.0000 . . . 0.0000 0.1762 . . . . . . . 26 . . . 0.1919 
'X-RAY DIFFRACTION' 4.3100 4.9300  3025 . 172 2853 97.0000 . . . 0.0000 0.1705 . . . . . . . 26 . . . 0.2124 
'X-RAY DIFFRACTION' 4.9300 6.2100  3042 . 163 2879 97.0000 . . . 0.0000 0.1982 . . . . . . . 26 . . . 0.1886 
'X-RAY DIFFRACTION' 6.2200 73.2300 3072 . 151 2921 97.0000 . . . 0.0000 0.1783 . . . . . . . 26 . . . 0.1863 
# 
loop_
_struct_ncs_dom.pdbx_ens_id 
_struct_ncs_dom.id 
_struct_ncs_dom.details 
1 1 '(chain A and (resid 19 through 212 or resid 214 through 401))' 
1 2 
;(chain B and (resid 19 through 194 or resid 200 through 212 or resid 214 through 315 or (resid 316 and (name N or name CA or name C or name O or name CB )) or resid 317 through 401))
;
1 3 
;(chain C and (resid 19 through 212 or resid 214 through 315 or (resid 316 and (name N or name CA or name C or name O or name CB )) or resid 317 through 401))
;
1 4 
;(chain D and (resid 19 through 194 or resid 200 through 212 or resid 214 through 315 or (resid 316 and (name N or name CA or name C or name O or name CB )) or resid 317 through 401))
;
# 
loop_
_struct_ncs_dom_lim.pdbx_ens_id 
_struct_ncs_dom_lim.dom_id 
_struct_ncs_dom_lim.pdbx_component_id 
_struct_ncs_dom_lim.pdbx_refine_code 
_struct_ncs_dom_lim.beg_auth_asym_id 
_struct_ncs_dom_lim.beg_auth_seq_id 
_struct_ncs_dom_lim.end_auth_asym_id 
_struct_ncs_dom_lim.end_auth_seq_id 
_struct_ncs_dom_lim.selection_details 
_struct_ncs_dom_lim.beg_label_asym_id 
_struct_ncs_dom_lim.beg_label_comp_id 
_struct_ncs_dom_lim.beg_label_seq_id 
_struct_ncs_dom_lim.beg_label_alt_id 
_struct_ncs_dom_lim.end_label_asym_id 
_struct_ncs_dom_lim.end_label_comp_id 
_struct_ncs_dom_lim.end_label_seq_id 
_struct_ncs_dom_lim.end_label_alt_id 
1 1 1 ? A 19  A 212 '(chain A and (resid 19 through 212 or resid 214 through 401))' ? ? ? ? ? ? ? ? 
1 1 2 ? A 214 A 401 '(chain A and (resid 19 through 212 or resid 214 through 401))' ? ? ? ? ? ? ? ? 
1 2 1 ? B 19  B 194 
;(chain B and (resid 19 through 194 or resid 200 through 212 or resid 214 through 315 or (resid 316 and (name N or name CA or name C or name O or name CB )) or resid 317 through 401))
;
? ? ? ? ? ? ? ? 
1 2 2 ? B 200 B 212 
;(chain B and (resid 19 through 194 or resid 200 through 212 or resid 214 through 315 or (resid 316 and (name N or name CA or name C or name O or name CB )) or resid 317 through 401))
;
? ? ? ? ? ? ? ? 
1 2 3 ? B 214 B 315 
;(chain B and (resid 19 through 194 or resid 200 through 212 or resid 214 through 315 or (resid 316 and (name N or name CA or name C or name O or name CB )) or resid 317 through 401))
;
? ? ? ? ? ? ? ? 
1 2 4 ? B 316 B 316 
;(chain B and (resid 19 through 194 or resid 200 through 212 or resid 214 through 315 or (resid 316 and (name N or name CA or name C or name O or name CB )) or resid 317 through 401))
;
? ? ? ? ? ? ? ? 
1 3 1 ? C 19  C 212 
;(chain C and (resid 19 through 212 or resid 214 through 315 or (resid 316 and (name N or name CA or name C or name O or name CB )) or resid 317 through 401))
;
? ? ? ? ? ? ? ? 
1 3 2 ? C 214 C 315 
;(chain C and (resid 19 through 212 or resid 214 through 315 or (resid 316 and (name N or name CA or name C or name O or name CB )) or resid 317 through 401))
;
? ? ? ? ? ? ? ? 
1 3 3 ? C 316 C 316 
;(chain C and (resid 19 through 212 or resid 214 through 315 or (resid 316 and (name N or name CA or name C or name O or name CB )) or resid 317 through 401))
;
? ? ? ? ? ? ? ? 
1 3 4 ? C 19  C 401 
;(chain C and (resid 19 through 212 or resid 214 through 315 or (resid 316 and (name N or name CA or name C or name O or name CB )) or resid 317 through 401))
;
? ? ? ? ? ? ? ? 
1 3 5 ? C 19  C 401 
;(chain C and (resid 19 through 212 or resid 214 through 315 or (resid 316 and (name N or name CA or name C or name O or name CB )) or resid 317 through 401))
;
? ? ? ? ? ? ? ? 
1 3 6 ? C 19  C 401 
;(chain C and (resid 19 through 212 or resid 214 through 315 or (resid 316 and (name N or name CA or name C or name O or name CB )) or resid 317 through 401))
;
? ? ? ? ? ? ? ? 
1 3 7 ? C 19  C 401 
;(chain C and (resid 19 through 212 or resid 214 through 315 or (resid 316 and (name N or name CA or name C or name O or name CB )) or resid 317 through 401))
;
? ? ? ? ? ? ? ? 
1 4 1 ? D 19  D 194 
;(chain D and (resid 19 through 194 or resid 200 through 212 or resid 214 through 315 or (resid 316 and (name N or name CA or name C or name O or name CB )) or resid 317 through 401))
;
? ? ? ? ? ? ? ? 
1 4 2 ? D 200 D 212 
;(chain D and (resid 19 through 194 or resid 200 through 212 or resid 214 through 315 or (resid 316 and (name N or name CA or name C or name O or name CB )) or resid 317 through 401))
;
? ? ? ? ? ? ? ? 
1 4 3 ? D 214 D 315 
;(chain D and (resid 19 through 194 or resid 200 through 212 or resid 214 through 315 or (resid 316 and (name N or name CA or name C or name O or name CB )) or resid 317 through 401))
;
? ? ? ? ? ? ? ? 
1 4 4 ? D 316 D 316 
;(chain D and (resid 19 through 194 or resid 200 through 212 or resid 214 through 315 or (resid 316 and (name N or name CA or name C or name O or name CB )) or resid 317 through 401))
;
? ? ? ? ? ? ? ? 
1 4 5 ? D 18  D 401 
;(chain D and (resid 19 through 194 or resid 200 through 212 or resid 214 through 315 or (resid 316 and (name N or name CA or name C or name O or name CB )) or resid 317 through 401))
;
? ? ? ? ? ? ? ? 
1 4 6 ? D 18  D 401 
;(chain D and (resid 19 through 194 or resid 200 through 212 or resid 214 through 315 or (resid 316 and (name N or name CA or name C or name O or name CB )) or resid 317 through 401))
;
? ? ? ? ? ? ? ? 
1 4 7 ? D 18  D 401 
;(chain D and (resid 19 through 194 or resid 200 through 212 or resid 214 through 315 or (resid 316 and (name N or name CA or name C or name O or name CB )) or resid 317 through 401))
;
? ? ? ? ? ? ? ? 
1 4 8 ? D 18  D 401 
;(chain D and (resid 19 through 194 or resid 200 through 212 or resid 214 through 315 or (resid 316 and (name N or name CA or name C or name O or name CB )) or resid 317 through 401))
;
? ? ? ? ? ? ? ? 
# 
_struct_ncs_ens.id        1 
_struct_ncs_ens.details   ? 
# 
_struct.entry_id                     8FFT 
_struct.title                        
'Structure of GntC, a PLP-dependent enzyme catalyzing  L-enduracididine biosynthesis from (S)-4-hydroxy-L-arginine' 
_struct.pdbx_model_details           ? 
_struct.pdbx_formula_weight          ? 
_struct.pdbx_formula_weight_method   ? 
_struct.pdbx_model_type_details      ? 
_struct.pdbx_CASP_flag               N 
# 
_struct_keywords.entry_id        8FFT 
_struct_keywords.text            
;PLP, GntC, cyclodehydration, (S)-4-hydroxy-L-arginine, guanitoxin, L-enduracididine, cyanobacterial blooms, biocatalysis, biosynthesis, cyanobacterium, BIOSYNTHETIC PROTEIN
;
_struct_keywords.pdbx_keywords   'BIOSYNTHETIC PROTEIN' 
# 
loop_
_struct_asym.id 
_struct_asym.pdbx_blank_PDB_chainid_flag 
_struct_asym.pdbx_modified 
_struct_asym.entity_id 
_struct_asym.details 
A N N 1 ? 
B N N 1 ? 
C N N 1 ? 
D N N 1 ? 
E N N 2 ? 
F N N 2 ? 
G N N 2 ? 
H N N 2 ? 
I N N 2 ? 
J N N 3 ? 
K N N 3 ? 
L N N 3 ? 
M N N 3 ? 
# 
loop_
_struct_conf.conf_type_id 
_struct_conf.id 
_struct_conf.pdbx_PDB_helix_id 
_struct_conf.beg_label_comp_id 
_struct_conf.beg_label_asym_id 
_struct_conf.beg_label_seq_id 
_struct_conf.pdbx_beg_PDB_ins_code 
_struct_conf.end_label_comp_id 
_struct_conf.end_label_asym_id 
_struct_conf.end_label_seq_id 
_struct_conf.pdbx_end_PDB_ins_code 
_struct_conf.beg_auth_comp_id 
_struct_conf.beg_auth_asym_id 
_struct_conf.beg_auth_seq_id 
_struct_conf.end_auth_comp_id 
_struct_conf.end_auth_asym_id 
_struct_conf.end_auth_seq_id 
_struct_conf.pdbx_PDB_helix_class 
_struct_conf.details 
_struct_conf.pdbx_PDB_helix_length 
HELX_P HELX_P1  AA1 THR A 31  ? GLY A 40  ? THR A 31  GLY A 40  1 ? 10 
HELX_P HELX_P2  AA2 ASP A 41  ? ASP A 46  ? ASP A 41  ASP A 46  1 ? 6  
HELX_P HELX_P3  AA3 SER A 58  ? SER A 67  ? SER A 58  SER A 67  1 ? 10 
HELX_P HELX_P4  AA4 SER A 73  ? ASP A 75  ? SER A 73  ASP A 75  5 ? 3  
HELX_P HELX_P5  AA5 ALA A 81  ? ARG A 94  ? ALA A 81  ARG A 94  1 ? 14 
HELX_P HELX_P6  AA6 HIS A 109 ? LEU A 118 ? HIS A 109 LEU A 118 1 ? 10 
HELX_P HELX_P7  AA7 ARG A 128 ? GLY A 132 ? ARG A 128 GLY A 132 5 ? 5  
HELX_P HELX_P8  AA8 ASP A 136 ? LYS A 142 ? ASP A 136 LYS A 142 1 ? 7  
HELX_P HELX_P9  AA9 SER A 165 ? ASN A 180 ? SER A 165 ASN A 180 1 ? 16 
HELX_P HELX_P10 AB1 CYS A 223 ? ARG A 227 ? CYS A 223 ARG A 227 5 ? 5  
HELX_P HELX_P11 AB2 ASN A 234 ? ASP A 246 ? ASN A 234 ASP A 246 1 ? 13 
HELX_P HELX_P12 AB3 CYS A 253 ? HIS A 266 ? CYS A 253 HIS A 266 1 ? 14 
HELX_P HELX_P13 AB4 LYS A 267 ? LYS A 269 ? LYS A 267 LYS A 269 5 ? 3  
HELX_P HELX_P14 AB5 ILE A 270 ? ARG A 293 ? ILE A 270 ARG A 293 1 ? 24 
HELX_P HELX_P15 AB6 ASN A 317 ? GLY A 330 ? ASN A 317 GLY A 330 1 ? 14 
HELX_P HELX_P16 AB7 GLU A 337 ? ASP A 340 ? GLU A 337 ASP A 340 5 ? 4  
HELX_P HELX_P17 AB8 GLU A 352 ? THR A 369 ? GLU A 352 THR A 369 1 ? 18 
HELX_P HELX_P18 AB9 THR B 31  ? GLY B 40  ? THR B 31  GLY B 40  1 ? 10 
HELX_P HELX_P19 AC1 ASP B 41  ? ASP B 46  ? ASP B 41  ASP B 46  1 ? 6  
HELX_P HELX_P20 AC2 SER B 58  ? SER B 67  ? SER B 58  SER B 67  1 ? 10 
HELX_P HELX_P21 AC3 SER B 73  ? ASP B 75  ? SER B 73  ASP B 75  5 ? 3  
HELX_P HELX_P22 AC4 ALA B 81  ? ARG B 94  ? ALA B 81  ARG B 94  1 ? 14 
HELX_P HELX_P23 AC5 HIS B 109 ? LEU B 118 ? HIS B 109 LEU B 118 1 ? 10 
HELX_P HELX_P24 AC6 ARG B 128 ? GLY B 132 ? ARG B 128 GLY B 132 5 ? 5  
HELX_P HELX_P25 AC7 ASP B 136 ? LYS B 142 ? ASP B 136 LYS B 142 1 ? 7  
HELX_P HELX_P26 AC8 SER B 165 ? ASN B 180 ? SER B 165 ASN B 180 1 ? 16 
HELX_P HELX_P27 AC9 LEU B 204 ? SER B 208 ? LEU B 204 SER B 208 5 ? 5  
HELX_P HELX_P28 AD1 CYS B 223 ? ARG B 227 ? CYS B 223 ARG B 227 5 ? 5  
HELX_P HELX_P29 AD2 ASN B 234 ? ASP B 246 ? ASN B 234 ASP B 246 1 ? 13 
HELX_P HELX_P30 AD3 CYS B 253 ? HIS B 266 ? CYS B 253 HIS B 266 1 ? 14 
HELX_P HELX_P31 AD4 LYS B 267 ? LYS B 269 ? LYS B 267 LYS B 269 5 ? 3  
HELX_P HELX_P32 AD5 ILE B 270 ? ARG B 293 ? ILE B 270 ARG B 293 1 ? 24 
HELX_P HELX_P33 AD6 ASN B 317 ? GLY B 330 ? ASN B 317 GLY B 330 1 ? 14 
HELX_P HELX_P34 AD7 GLU B 337 ? ASP B 340 ? GLU B 337 ASP B 340 5 ? 4  
HELX_P HELX_P35 AD8 GLU B 352 ? THR B 369 ? GLU B 352 THR B 369 1 ? 18 
HELX_P HELX_P36 AD9 THR C 31  ? GLY C 40  ? THR C 31  GLY C 40  1 ? 10 
HELX_P HELX_P37 AE1 ASP C 41  ? ASP C 46  ? ASP C 41  ASP C 46  1 ? 6  
HELX_P HELX_P38 AE2 SER C 58  ? SER C 67  ? SER C 58  SER C 67  1 ? 10 
HELX_P HELX_P39 AE3 SER C 73  ? ASP C 75  ? SER C 73  ASP C 75  5 ? 3  
HELX_P HELX_P40 AE4 ALA C 81  ? ARG C 94  ? ALA C 81  ARG C 94  1 ? 14 
HELX_P HELX_P41 AE5 HIS C 109 ? LEU C 118 ? HIS C 109 LEU C 118 1 ? 10 
HELX_P HELX_P42 AE6 ARG C 128 ? GLY C 132 ? ARG C 128 GLY C 132 5 ? 5  
HELX_P HELX_P43 AE7 ASP C 136 ? LYS C 142 ? ASP C 136 LYS C 142 1 ? 7  
HELX_P HELX_P44 AE8 SER C 165 ? ASN C 180 ? SER C 165 ASN C 180 1 ? 16 
HELX_P HELX_P45 AE9 CYS C 223 ? ARG C 227 ? CYS C 223 ARG C 227 5 ? 5  
HELX_P HELX_P46 AF1 ASN C 234 ? ASP C 246 ? ASN C 234 ASP C 246 1 ? 13 
HELX_P HELX_P47 AF2 CYS C 253 ? HIS C 266 ? CYS C 253 HIS C 266 1 ? 14 
HELX_P HELX_P48 AF3 LYS C 267 ? LYS C 269 ? LYS C 267 LYS C 269 5 ? 3  
HELX_P HELX_P49 AF4 ILE C 270 ? ARG C 293 ? ILE C 270 ARG C 293 1 ? 24 
HELX_P HELX_P50 AF5 ASN C 317 ? GLY C 330 ? ASN C 317 GLY C 330 1 ? 14 
HELX_P HELX_P51 AF6 GLU C 337 ? ASP C 340 ? GLU C 337 ASP C 340 5 ? 4  
HELX_P HELX_P52 AF7 GLU C 352 ? THR C 369 ? GLU C 352 THR C 369 1 ? 18 
HELX_P HELX_P53 AF8 THR D 31  ? GLY D 40  ? THR D 31  GLY D 40  1 ? 10 
HELX_P HELX_P54 AF9 ASP D 41  ? ASP D 46  ? ASP D 41  ASP D 46  1 ? 6  
HELX_P HELX_P55 AG1 SER D 58  ? SER D 67  ? SER D 58  SER D 67  1 ? 10 
HELX_P HELX_P56 AG2 SER D 73  ? ASP D 75  ? SER D 73  ASP D 75  5 ? 3  
HELX_P HELX_P57 AG3 ALA D 81  ? ARG D 94  ? ALA D 81  ARG D 94  1 ? 14 
HELX_P HELX_P58 AG4 HIS D 109 ? LEU D 118 ? HIS D 109 LEU D 118 1 ? 10 
HELX_P HELX_P59 AG5 ARG D 128 ? GLY D 132 ? ARG D 128 GLY D 132 5 ? 5  
HELX_P HELX_P60 AG6 ASP D 136 ? LYS D 142 ? ASP D 136 LYS D 142 1 ? 7  
HELX_P HELX_P61 AG7 SER D 165 ? ASN D 180 ? SER D 165 ASN D 180 1 ? 16 
HELX_P HELX_P62 AG8 CYS D 223 ? ARG D 227 ? CYS D 223 ARG D 227 5 ? 5  
HELX_P HELX_P63 AG9 ASN D 234 ? ASP D 246 ? ASN D 234 ASP D 246 1 ? 13 
HELX_P HELX_P64 AH1 CYS D 253 ? HIS D 266 ? CYS D 253 HIS D 266 1 ? 14 
HELX_P HELX_P65 AH2 LYS D 267 ? LYS D 269 ? LYS D 267 LYS D 269 5 ? 3  
HELX_P HELX_P66 AH3 ILE D 270 ? ARG D 293 ? ILE D 270 ARG D 293 1 ? 24 
HELX_P HELX_P67 AH4 ASN D 317 ? GLY D 330 ? ASN D 317 GLY D 330 1 ? 14 
HELX_P HELX_P68 AH5 GLU D 337 ? ASP D 340 ? GLU D 337 ASP D 340 5 ? 4  
HELX_P HELX_P69 AH6 GLU D 352 ? THR D 369 ? GLU D 352 THR D 369 1 ? 18 
# 
_struct_conf_type.id          HELX_P 
_struct_conf_type.criteria    ? 
_struct_conf_type.reference   ? 
# 
loop_
_struct_conn.id 
_struct_conn.conn_type_id 
_struct_conn.pdbx_leaving_atom_flag 
_struct_conn.pdbx_PDB_id 
_struct_conn.ptnr1_label_asym_id 
_struct_conn.ptnr1_label_comp_id 
_struct_conn.ptnr1_label_seq_id 
_struct_conn.ptnr1_label_atom_id 
_struct_conn.pdbx_ptnr1_label_alt_id 
_struct_conn.pdbx_ptnr1_PDB_ins_code 
_struct_conn.pdbx_ptnr1_standard_comp_id 
_struct_conn.ptnr1_symmetry 
_struct_conn.ptnr2_label_asym_id 
_struct_conn.ptnr2_label_comp_id 
_struct_conn.ptnr2_label_seq_id 
_struct_conn.ptnr2_label_atom_id 
_struct_conn.pdbx_ptnr2_label_alt_id 
_struct_conn.pdbx_ptnr2_PDB_ins_code 
_struct_conn.ptnr1_auth_asym_id 
_struct_conn.ptnr1_auth_comp_id 
_struct_conn.ptnr1_auth_seq_id 
_struct_conn.ptnr2_auth_asym_id 
_struct_conn.ptnr2_auth_comp_id 
_struct_conn.ptnr2_auth_seq_id 
_struct_conn.ptnr2_symmetry 
_struct_conn.pdbx_ptnr3_label_atom_id 
_struct_conn.pdbx_ptnr3_label_seq_id 
_struct_conn.pdbx_ptnr3_label_comp_id 
_struct_conn.pdbx_ptnr3_label_asym_id 
_struct_conn.pdbx_ptnr3_label_alt_id 
_struct_conn.pdbx_ptnr3_PDB_ins_code 
_struct_conn.details 
_struct_conn.pdbx_dist_value 
_struct_conn.pdbx_value_order 
_struct_conn.pdbx_role 
covale1  covale both ? A GLY 218 C   ? ? ? 1_555 A LLP 219 N  ? ? A GLY 218 A LLP 219 1_555 ? ? ? ? ? ? ? 1.326 ? ? 
covale2  covale both ? A LLP 219 C   ? ? ? 1_555 A CYS 220 N  ? ? A LLP 219 A CYS 220 1_555 ? ? ? ? ? ? ? 1.335 ? ? 
covale3  covale both ? B GLY 218 C   ? ? ? 1_555 B LLP 219 N  ? ? B GLY 218 B LLP 219 1_555 ? ? ? ? ? ? ? 1.326 ? ? 
covale4  covale both ? B LLP 219 C   ? ? ? 1_555 B CYS 220 N  ? ? B LLP 219 B CYS 220 1_555 ? ? ? ? ? ? ? 1.330 ? ? 
covale5  covale both ? C GLY 218 C   ? ? ? 1_555 C LLP 219 N  ? ? C GLY 218 C LLP 219 1_555 ? ? ? ? ? ? ? 1.326 ? ? 
covale6  covale both ? C LLP 219 C   ? ? ? 1_555 C CYS 220 N  ? ? C LLP 219 C CYS 220 1_555 ? ? ? ? ? ? ? 1.331 ? ? 
covale7  covale both ? D GLY 218 C   ? ? ? 1_555 D LLP 219 N  ? ? D GLY 218 D LLP 219 1_555 ? ? ? ? ? ? ? 1.327 ? ? 
covale8  covale both ? D LLP 219 C   ? ? ? 1_555 D CYS 220 N  ? ? D LLP 219 D CYS 220 1_555 ? ? ? ? ? ? ? 1.331 ? ? 
metalc1  metalc ?    ? A ALA 66  O   ? ? ? 1_555 E MG  .   MG ? ? A ALA 66  A MG  401 1_555 ? ? ? ? ? ? ? 2.220 ? ? 
metalc2  metalc ?    ? A ASP 69  O   ? ? ? 1_555 E MG  .   MG ? ? A ASP 69  A MG  401 1_555 ? ? ? ? ? ? ? 2.220 ? ? 
metalc3  metalc ?    ? A VAL 72  O   ? ? ? 1_555 E MG  .   MG ? ? A VAL 72  A MG  401 1_555 ? ? ? ? ? ? ? 2.389 ? ? 
metalc4  metalc ?    ? A ASP 146 O   ? ? ? 1_555 F MG  .   MG ? ? A ASP 146 A MG  402 1_555 ? ? ? ? ? ? ? 2.270 ? ? 
metalc5  metalc ?    ? A GLU 149 OE2 ? ? ? 1_555 F MG  .   MG ? ? A GLU 149 A MG  402 1_555 ? ? ? ? ? ? ? 2.184 ? ? 
metalc6  metalc ?    ? E MG  .   MG  ? ? ? 1_555 J HOH .   O  ? ? A MG  401 A HOH 515 1_555 ? ? ? ? ? ? ? 2.356 ? ? 
metalc7  metalc ?    ? E MG  .   MG  ? ? ? 1_555 J HOH .   O  ? ? A MG  401 A HOH 534 1_555 ? ? ? ? ? ? ? 2.349 ? ? 
metalc8  metalc ?    ? F MG  .   MG  ? ? ? 1_555 J HOH .   O  ? ? A MG  402 A HOH 506 1_555 ? ? ? ? ? ? ? 2.075 ? ? 
metalc9  metalc ?    ? F MG  .   MG  ? ? ? 1_555 J HOH .   O  ? ? A MG  402 A HOH 523 1_555 ? ? ? ? ? ? ? 2.212 ? ? 
metalc10 metalc ?    ? F MG  .   MG  ? ? ? 1_555 L HOH .   O  ? ? A MG  402 C HOH 510 2_354 ? ? ? ? ? ? ? 2.320 ? ? 
metalc11 metalc ?    ? B ALA 66  O   ? ? ? 1_555 G MG  .   MG ? ? B ALA 66  B MG  401 1_555 ? ? ? ? ? ? ? 2.222 ? ? 
metalc12 metalc ?    ? B ASP 69  O   ? ? ? 1_555 G MG  .   MG ? ? B ASP 69  B MG  401 1_555 ? ? ? ? ? ? ? 2.363 ? ? 
metalc13 metalc ?    ? B VAL 72  O   ? ? ? 1_555 G MG  .   MG ? ? B VAL 72  B MG  401 1_555 ? ? ? ? ? ? ? 2.283 ? ? 
metalc14 metalc ?    ? C ALA 66  O   ? ? ? 1_555 H MG  .   MG ? ? C ALA 66  C MG  401 1_555 ? ? ? ? ? ? ? 2.321 ? ? 
metalc15 metalc ?    ? C ASP 69  O   ? ? ? 1_555 H MG  .   MG ? ? C ASP 69  C MG  401 1_555 ? ? ? ? ? ? ? 2.209 ? ? 
metalc16 metalc ?    ? C VAL 72  O   ? ? ? 1_555 H MG  .   MG ? ? C VAL 72  C MG  401 1_555 ? ? ? ? ? ? ? 2.288 ? ? 
metalc17 metalc ?    ? H MG  .   MG  ? ? ? 1_555 L HOH .   O  ? ? C MG  401 C HOH 520 1_555 ? ? ? ? ? ? ? 2.215 ? ? 
metalc18 metalc ?    ? H MG  .   MG  ? ? ? 1_555 L HOH .   O  ? ? C MG  401 C HOH 522 1_555 ? ? ? ? ? ? ? 2.197 ? ? 
metalc19 metalc ?    ? H MG  .   MG  ? ? ? 1_555 L HOH .   O  ? ? C MG  401 C HOH 526 1_555 ? ? ? ? ? ? ? 2.456 ? ? 
metalc20 metalc ?    ? D ALA 66  O   ? ? ? 1_555 I MG  .   MG ? ? D ALA 66  D MG  401 1_555 ? ? ? ? ? ? ? 2.409 ? ? 
metalc21 metalc ?    ? D ASP 69  O   ? ? ? 1_555 I MG  .   MG ? ? D ASP 69  D MG  401 1_555 ? ? ? ? ? ? ? 2.541 ? ? 
metalc22 metalc ?    ? D VAL 72  O   ? ? ? 1_555 I MG  .   MG ? ? D VAL 72  D MG  401 1_555 ? ? ? ? ? ? ? 2.386 ? ? 
# 
loop_
_struct_conn_type.id 
_struct_conn_type.criteria 
_struct_conn_type.reference 
covale ? ? 
metalc ? ? 
# 
loop_
_struct_mon_prot_cis.pdbx_id 
_struct_mon_prot_cis.label_comp_id 
_struct_mon_prot_cis.label_seq_id 
_struct_mon_prot_cis.label_asym_id 
_struct_mon_prot_cis.label_alt_id 
_struct_mon_prot_cis.pdbx_PDB_ins_code 
_struct_mon_prot_cis.auth_comp_id 
_struct_mon_prot_cis.auth_seq_id 
_struct_mon_prot_cis.auth_asym_id 
_struct_mon_prot_cis.pdbx_label_comp_id_2 
_struct_mon_prot_cis.pdbx_label_seq_id_2 
_struct_mon_prot_cis.pdbx_label_asym_id_2 
_struct_mon_prot_cis.pdbx_PDB_ins_code_2 
_struct_mon_prot_cis.pdbx_auth_comp_id_2 
_struct_mon_prot_cis.pdbx_auth_seq_id_2 
_struct_mon_prot_cis.pdbx_auth_asym_id_2 
_struct_mon_prot_cis.pdbx_PDB_model_num 
_struct_mon_prot_cis.pdbx_omega_angle 
1  VAL 105 A . ? VAL 105 A PRO 106 A ? PRO 106 A 1 2.00  
2  THR 155 A . ? THR 155 A PRO 156 A ? PRO 156 A 1 -2.93 
3  ASN 158 A . ? ASN 158 A PRO 159 A ? PRO 159 A 1 12.83 
4  VAL 105 B . ? VAL 105 B PRO 106 B ? PRO 106 B 1 2.81  
5  THR 155 B . ? THR 155 B PRO 156 B ? PRO 156 B 1 -3.27 
6  ASN 158 B . ? ASN 158 B PRO 159 B ? PRO 159 B 1 12.52 
7  VAL 105 C . ? VAL 105 C PRO 106 C ? PRO 106 C 1 2.07  
8  THR 155 C . ? THR 155 C PRO 156 C ? PRO 156 C 1 -3.14 
9  ASN 158 C . ? ASN 158 C PRO 159 C ? PRO 159 C 1 13.45 
10 VAL 105 D . ? VAL 105 D PRO 106 D ? PRO 106 D 1 2.45  
11 THR 155 D . ? THR 155 D PRO 156 D ? PRO 156 D 1 -3.02 
12 ASN 158 D . ? ASN 158 D PRO 159 D ? PRO 159 D 1 12.88 
# 
loop_
_struct_sheet.id 
_struct_sheet.type 
_struct_sheet.number_strands 
_struct_sheet.details 
AA1 ? 2 ? 
AA2 ? 7 ? 
AA3 ? 2 ? 
AA4 ? 3 ? 
AA5 ? 2 ? 
AA6 ? 7 ? 
AA7 ? 2 ? 
AA8 ? 3 ? 
AA9 ? 2 ? 
AB1 ? 7 ? 
AB2 ? 2 ? 
AB3 ? 3 ? 
AB4 ? 2 ? 
AB5 ? 7 ? 
AB6 ? 2 ? 
AB7 ? 3 ? 
# 
loop_
_struct_sheet_order.sheet_id 
_struct_sheet_order.range_id_1 
_struct_sheet_order.range_id_2 
_struct_sheet_order.offset 
_struct_sheet_order.sense 
AA1 1 2 ? parallel      
AA2 1 2 ? anti-parallel 
AA2 2 3 ? anti-parallel 
AA2 3 4 ? parallel      
AA2 4 5 ? parallel      
AA2 5 6 ? parallel      
AA2 6 7 ? parallel      
AA3 1 2 ? anti-parallel 
AA4 1 2 ? anti-parallel 
AA4 2 3 ? anti-parallel 
AA5 1 2 ? parallel      
AA6 1 2 ? anti-parallel 
AA6 2 3 ? anti-parallel 
AA6 3 4 ? parallel      
AA6 4 5 ? parallel      
AA6 5 6 ? parallel      
AA6 6 7 ? parallel      
AA7 1 2 ? anti-parallel 
AA8 1 2 ? anti-parallel 
AA8 2 3 ? anti-parallel 
AA9 1 2 ? parallel      
AB1 1 2 ? anti-parallel 
AB1 2 3 ? anti-parallel 
AB1 3 4 ? parallel      
AB1 4 5 ? parallel      
AB1 5 6 ? parallel      
AB1 6 7 ? parallel      
AB2 1 2 ? anti-parallel 
AB3 1 2 ? anti-parallel 
AB3 2 3 ? anti-parallel 
AB4 1 2 ? parallel      
AB5 1 2 ? anti-parallel 
AB5 2 3 ? anti-parallel 
AB5 3 4 ? parallel      
AB5 4 5 ? parallel      
AB5 5 6 ? parallel      
AB5 6 7 ? parallel      
AB6 1 2 ? anti-parallel 
AB7 1 2 ? anti-parallel 
AB7 2 3 ? anti-parallel 
# 
loop_
_struct_sheet_range.sheet_id 
_struct_sheet_range.id 
_struct_sheet_range.beg_label_comp_id 
_struct_sheet_range.beg_label_asym_id 
_struct_sheet_range.beg_label_seq_id 
_struct_sheet_range.pdbx_beg_PDB_ins_code 
_struct_sheet_range.end_label_comp_id 
_struct_sheet_range.end_label_asym_id 
_struct_sheet_range.end_label_seq_id 
_struct_sheet_range.pdbx_end_PDB_ins_code 
_struct_sheet_range.beg_auth_comp_id 
_struct_sheet_range.beg_auth_asym_id 
_struct_sheet_range.beg_auth_seq_id 
_struct_sheet_range.end_auth_comp_id 
_struct_sheet_range.end_auth_asym_id 
_struct_sheet_range.end_auth_seq_id 
AA1 1 TYR A 20  ? ASN A 21  ? TYR A 20  ASN A 21  
AA1 2 VAL A 331 ? LEU A 332 ? VAL A 331 LEU A 332 
AA2 1 ILE A 77  ? THR A 80  ? ILE A 77  THR A 80  
AA2 2 GLY A 229 ? ILE A 232 ? GLY A 229 ILE A 232 
AA2 3 ILE A 211 ? SER A 216 ? ILE A 211 SER A 216 
AA2 4 GLU A 182 ? ASP A 186 ? GLU A 182 ASP A 186 
AA2 5 THR A 148 ? ASN A 154 ? THR A 148 ASN A 154 
AA2 6 ASN A 100 ? VAL A 105 ? ASN A 100 VAL A 105 
AA2 7 GLU A 121 ? GLN A 126 ? GLU A 121 GLN A 126 
AA3 1 ILE A 296 ? ASP A 297 ? ILE A 296 ASP A 297 
AA3 2 PHE A 310 ? PHE A 311 ? PHE A 310 PHE A 311 
AA4 1 ILE A 306 ? ALA A 307 ? ILE A 306 ALA A 307 
AA4 2 PHE A 345 ? ALA A 348 ? PHE A 345 ALA A 348 
AA4 3 LEU A 334 ? PRO A 335 ? LEU A 334 PRO A 335 
AA5 1 TYR B 20  ? ASN B 21  ? TYR B 20  ASN B 21  
AA5 2 VAL B 331 ? LEU B 332 ? VAL B 331 LEU B 332 
AA6 1 ILE B 77  ? THR B 80  ? ILE B 77  THR B 80  
AA6 2 GLY B 229 ? ILE B 232 ? GLY B 229 ILE B 232 
AA6 3 ILE B 211 ? SER B 216 ? ILE B 211 SER B 216 
AA6 4 GLU B 182 ? ASP B 186 ? GLU B 182 ASP B 186 
AA6 5 THR B 148 ? ASN B 154 ? THR B 148 ASN B 154 
AA6 6 ASN B 100 ? VAL B 105 ? ASN B 100 VAL B 105 
AA6 7 GLU B 121 ? GLN B 126 ? GLU B 121 GLN B 126 
AA7 1 ILE B 296 ? ASP B 297 ? ILE B 296 ASP B 297 
AA7 2 PHE B 310 ? PHE B 311 ? PHE B 310 PHE B 311 
AA8 1 ILE B 306 ? ALA B 307 ? ILE B 306 ALA B 307 
AA8 2 PHE B 345 ? ALA B 348 ? PHE B 345 ALA B 348 
AA8 3 LEU B 334 ? PRO B 335 ? LEU B 334 PRO B 335 
AA9 1 TYR C 20  ? ASN C 21  ? TYR C 20  ASN C 21  
AA9 2 VAL C 331 ? LEU C 332 ? VAL C 331 LEU C 332 
AB1 1 ILE C 77  ? THR C 80  ? ILE C 77  THR C 80  
AB1 2 GLY C 229 ? ILE C 232 ? GLY C 229 ILE C 232 
AB1 3 ILE C 211 ? SER C 216 ? ILE C 211 SER C 216 
AB1 4 GLU C 182 ? ASP C 186 ? GLU C 182 ASP C 186 
AB1 5 THR C 148 ? ASN C 154 ? THR C 148 ASN C 154 
AB1 6 ASN C 100 ? VAL C 105 ? ASN C 100 VAL C 105 
AB1 7 GLU C 121 ? GLN C 126 ? GLU C 121 GLN C 126 
AB2 1 ILE C 296 ? ASP C 297 ? ILE C 296 ASP C 297 
AB2 2 PHE C 310 ? PHE C 311 ? PHE C 310 PHE C 311 
AB3 1 ILE C 306 ? ALA C 307 ? ILE C 306 ALA C 307 
AB3 2 PHE C 345 ? ALA C 348 ? PHE C 345 ALA C 348 
AB3 3 LEU C 334 ? PRO C 335 ? LEU C 334 PRO C 335 
AB4 1 TYR D 20  ? ASN D 21  ? TYR D 20  ASN D 21  
AB4 2 VAL D 331 ? LEU D 332 ? VAL D 331 LEU D 332 
AB5 1 ILE D 77  ? THR D 80  ? ILE D 77  THR D 80  
AB5 2 GLY D 229 ? ILE D 232 ? GLY D 229 ILE D 232 
AB5 3 ILE D 211 ? SER D 216 ? ILE D 211 SER D 216 
AB5 4 GLU D 182 ? ASP D 186 ? GLU D 182 ASP D 186 
AB5 5 THR D 148 ? ASN D 154 ? THR D 148 ASN D 154 
AB5 6 ASN D 100 ? VAL D 105 ? ASN D 100 VAL D 105 
AB5 7 GLU D 121 ? GLN D 126 ? GLU D 121 GLN D 126 
AB6 1 ILE D 296 ? ASP D 297 ? ILE D 296 ASP D 297 
AB6 2 PHE D 310 ? PHE D 311 ? PHE D 310 PHE D 311 
AB7 1 ILE D 306 ? ALA D 307 ? ILE D 306 ALA D 307 
AB7 2 PHE D 345 ? ALA D 348 ? PHE D 345 ALA D 348 
AB7 3 LEU D 334 ? PRO D 335 ? LEU D 334 PRO D 335 
# 
loop_
_pdbx_struct_sheet_hbond.sheet_id 
_pdbx_struct_sheet_hbond.range_id_1 
_pdbx_struct_sheet_hbond.range_id_2 
_pdbx_struct_sheet_hbond.range_1_label_atom_id 
_pdbx_struct_sheet_hbond.range_1_label_comp_id 
_pdbx_struct_sheet_hbond.range_1_label_asym_id 
_pdbx_struct_sheet_hbond.range_1_label_seq_id 
_pdbx_struct_sheet_hbond.range_1_PDB_ins_code 
_pdbx_struct_sheet_hbond.range_1_auth_atom_id 
_pdbx_struct_sheet_hbond.range_1_auth_comp_id 
_pdbx_struct_sheet_hbond.range_1_auth_asym_id 
_pdbx_struct_sheet_hbond.range_1_auth_seq_id 
_pdbx_struct_sheet_hbond.range_2_label_atom_id 
_pdbx_struct_sheet_hbond.range_2_label_comp_id 
_pdbx_struct_sheet_hbond.range_2_label_asym_id 
_pdbx_struct_sheet_hbond.range_2_label_seq_id 
_pdbx_struct_sheet_hbond.range_2_PDB_ins_code 
_pdbx_struct_sheet_hbond.range_2_auth_atom_id 
_pdbx_struct_sheet_hbond.range_2_auth_comp_id 
_pdbx_struct_sheet_hbond.range_2_auth_asym_id 
_pdbx_struct_sheet_hbond.range_2_auth_seq_id 
AA1 1 2 N TYR A 20  ? N TYR A 20  O LEU A 332 ? O LEU A 332 
AA2 1 2 N LEU A 78  ? N LEU A 78  O LEU A 231 ? O LEU A 231 
AA2 2 3 O ILE A 232 ? O ILE A 232 N SER A 213 ? N SER A 213 
AA2 3 4 O ILE A 212 ? O ILE A 212 N ILE A 183 ? N ILE A 183 
AA2 4 5 O LEU A 184 ? O LEU A 184 N LEU A 153 ? N LEU A 153 
AA2 5 6 O VAL A 152 ? O VAL A 152 N VAL A 102 ? N VAL A 102 
AA2 6 7 N VAL A 101 ? N VAL A 101 O ARG A 123 ? O ARG A 123 
AA3 1 2 N ASP A 297 ? N ASP A 297 O PHE A 310 ? O PHE A 310 
AA4 1 2 N ALA A 307 ? N ALA A 307 O ILE A 347 ? O ILE A 347 
AA4 2 3 O ARG A 346 ? O ARG A 346 N LEU A 334 ? N LEU A 334 
AA5 1 2 N TYR B 20  ? N TYR B 20  O LEU B 332 ? O LEU B 332 
AA6 1 2 N THR B 80  ? N THR B 80  O GLY B 229 ? O GLY B 229 
AA6 2 3 O ILE B 232 ? O ILE B 232 N SER B 213 ? N SER B 213 
AA6 3 4 O ILE B 212 ? O ILE B 212 N ALA B 185 ? N ALA B 185 
AA6 4 5 O GLU B 182 ? O GLU B 182 N ILE B 151 ? N ILE B 151 
AA6 5 6 O VAL B 152 ? O VAL B 152 N VAL B 102 ? N VAL B 102 
AA6 6 7 N VAL B 101 ? N VAL B 101 O ARG B 123 ? O ARG B 123 
AA7 1 2 N ASP B 297 ? N ASP B 297 O PHE B 310 ? O PHE B 310 
AA8 1 2 N ALA B 307 ? N ALA B 307 O ILE B 347 ? O ILE B 347 
AA8 2 3 O ARG B 346 ? O ARG B 346 N LEU B 334 ? N LEU B 334 
AA9 1 2 N TYR C 20  ? N TYR C 20  O LEU C 332 ? O LEU C 332 
AB1 1 2 N LEU C 78  ? N LEU C 78  O LEU C 231 ? O LEU C 231 
AB1 2 3 O ILE C 232 ? O ILE C 232 N SER C 213 ? N SER C 213 
AB1 3 4 O ILE C 212 ? O ILE C 212 N ILE C 183 ? N ILE C 183 
AB1 4 5 O LEU C 184 ? O LEU C 184 N LEU C 153 ? N LEU C 153 
AB1 5 6 O VAL C 152 ? O VAL C 152 N VAL C 102 ? N VAL C 102 
AB1 6 7 N VAL C 101 ? N VAL C 101 O ARG C 123 ? O ARG C 123 
AB2 1 2 N ASP C 297 ? N ASP C 297 O PHE C 310 ? O PHE C 310 
AB3 1 2 N ALA C 307 ? N ALA C 307 O ILE C 347 ? O ILE C 347 
AB3 2 3 O ARG C 346 ? O ARG C 346 N LEU C 334 ? N LEU C 334 
AB4 1 2 N TYR D 20  ? N TYR D 20  O LEU D 332 ? O LEU D 332 
AB5 1 2 N THR D 80  ? N THR D 80  O GLY D 229 ? O GLY D 229 
AB5 2 3 O ILE D 232 ? O ILE D 232 N SER D 213 ? N SER D 213 
AB5 3 4 O ILE D 212 ? O ILE D 212 N ILE D 183 ? N ILE D 183 
AB5 4 5 O GLU D 182 ? O GLU D 182 N GLU D 149 ? N GLU D 149 
AB5 5 6 O VAL D 152 ? O VAL D 152 N VAL D 102 ? N VAL D 102 
AB5 6 7 N VAL D 101 ? N VAL D 101 O ARG D 123 ? O ARG D 123 
AB6 1 2 N ASP D 297 ? N ASP D 297 O PHE D 310 ? O PHE D 310 
AB7 1 2 N ALA D 307 ? N ALA D 307 O ILE D 347 ? O ILE D 347 
AB7 2 3 O ARG D 346 ? O ARG D 346 N LEU D 334 ? N LEU D 334 
# 
_atom_sites.entry_id                    8FFT 
_atom_sites.Cartn_transf_matrix[1][1]   ? 
_atom_sites.Cartn_transf_matrix[1][2]   ? 
_atom_sites.Cartn_transf_matrix[1][3]   ? 
_atom_sites.Cartn_transf_matrix[2][1]   ? 
_atom_sites.Cartn_transf_matrix[2][2]   ? 
_atom_sites.Cartn_transf_matrix[2][3]   ? 
_atom_sites.Cartn_transf_matrix[3][1]   ? 
_atom_sites.Cartn_transf_matrix[3][2]   ? 
_atom_sites.Cartn_transf_matrix[3][3]   ? 
_atom_sites.Cartn_transf_vector[1]      ? 
_atom_sites.Cartn_transf_vector[2]      ? 
_atom_sites.Cartn_transf_vector[3]      ? 
_atom_sites.fract_transf_matrix[1][1]   0.016433 
_atom_sites.fract_transf_matrix[1][2]   0.000000 
_atom_sites.fract_transf_matrix[1][3]   0.000004 
_atom_sites.fract_transf_matrix[2][1]   0.000000 
_atom_sites.fract_transf_matrix[2][2]   0.006323 
_atom_sites.fract_transf_matrix[2][3]   0.000000 
_atom_sites.fract_transf_matrix[3][1]   0.000000 
_atom_sites.fract_transf_matrix[3][2]   0.000000 
_atom_sites.fract_transf_matrix[3][3]   0.013655 
_atom_sites.fract_transf_vector[1]      0.000000 
_atom_sites.fract_transf_vector[2]      0.000000 
_atom_sites.fract_transf_vector[3]      0.000000 
_atom_sites.solution_primary            ? 
_atom_sites.solution_secondary          ? 
_atom_sites.solution_hydrogens          ? 
_atom_sites.special_details             ? 
# 
loop_
_atom_type.symbol 
C  
MG 
N  
O  
P  
S  
# 
loop_
_atom_site.group_PDB 
_atom_site.id 
_atom_site.type_symbol 
_atom_site.label_atom_id 
_atom_site.label_alt_id 
_atom_site.label_comp_id 
_atom_site.label_asym_id 
_atom_site.label_entity_id 
_atom_site.label_seq_id 
_atom_site.pdbx_PDB_ins_code 
_atom_site.Cartn_x 
_atom_site.Cartn_y 
_atom_site.Cartn_z 
_atom_site.occupancy 
_atom_site.B_iso_or_equiv 
_atom_site.pdbx_formal_charge 
_atom_site.auth_seq_id 
_atom_site.auth_comp_id 
_atom_site.auth_asym_id 
_atom_site.auth_atom_id 
_atom_site.pdbx_PDB_model_num 
ATOM   1     N  N     . VAL A 1 18  ? -6.082  -6.091  -25.252 1.00 31.55 ? 18  VAL A N     1 
ATOM   2     C  CA    . VAL A 1 18  ? -5.259  -6.421  -24.091 1.00 33.03 ? 18  VAL A CA    1 
ATOM   3     C  C     . VAL A 1 18  ? -5.780  -7.686  -23.410 1.00 32.00 ? 18  VAL A C     1 
ATOM   4     O  O     . VAL A 1 18  ? -6.990  -7.898  -23.327 1.00 31.96 ? 18  VAL A O     1 
ATOM   5     C  CB    . VAL A 1 18  ? -5.227  -5.255  -23.104 1.00 32.23 ? 18  VAL A CB    1 
ATOM   6     N  N     . PRO A 1 19  ? -4.866  -8.524  -22.915 1.00 32.43 ? 19  PRO A N     1 
ATOM   7     C  CA    . PRO A 1 19  ? -5.301  -9.802  -22.329 1.00 33.22 ? 19  PRO A CA    1 
ATOM   8     C  C     . PRO A 1 19  ? -6.023  -9.651  -21.001 1.00 32.13 ? 19  PRO A C     1 
ATOM   9     O  O     . PRO A 1 19  ? -6.826  -10.522 -20.646 1.00 33.69 ? 19  PRO A O     1 
ATOM   10    C  CB    . PRO A 1 19  ? -3.986  -10.577 -22.170 1.00 31.92 ? 19  PRO A CB    1 
ATOM   11    C  CG    . PRO A 1 19  ? -2.941  -9.515  -22.054 1.00 32.53 ? 19  PRO A CG    1 
ATOM   12    C  CD    . PRO A 1 19  ? -3.399  -8.379  -22.925 1.00 32.48 ? 19  PRO A CD    1 
ATOM   13    N  N     . TYR A 1 20  ? -5.758  -8.586  -20.252 1.00 31.10 ? 20  TYR A N     1 
ATOM   14    C  CA    . TYR A 1 20  ? -6.343  -8.363  -18.931 1.00 30.07 ? 20  TYR A CA    1 
ATOM   15    C  C     . TYR A 1 20  ? -7.185  -7.088  -18.972 1.00 29.53 ? 20  TYR A C     1 
ATOM   16    O  O     . TYR A 1 20  ? -6.804  -6.052  -18.421 1.00 28.83 ? 20  TYR A O     1 
ATOM   17    C  CB    . TYR A 1 20  ? -5.232  -8.303  -17.886 1.00 31.10 ? 20  TYR A CB    1 
ATOM   18    C  CG    . TYR A 1 20  ? -4.225  -9.411  -18.090 1.00 31.12 ? 20  TYR A CG    1 
ATOM   19    C  CD1   . TYR A 1 20  ? -4.599  -10.744 -17.951 1.00 32.05 ? 20  TYR A CD1   1 
ATOM   20    C  CD2   . TYR A 1 20  ? -2.929  -9.136  -18.495 1.00 31.76 ? 20  TYR A CD2   1 
ATOM   21    C  CE1   . TYR A 1 20  ? -3.690  -11.768 -18.157 1.00 32.73 ? 20  TYR A CE1   1 
ATOM   22    C  CE2   . TYR A 1 20  ? -2.015  -10.152 -18.713 1.00 30.74 ? 20  TYR A CE2   1 
ATOM   23    C  CZ    . TYR A 1 20  ? -2.402  -11.466 -18.541 1.00 30.19 ? 20  TYR A CZ    1 
ATOM   24    O  OH    . TYR A 1 20  ? -1.495  -12.482 -18.757 1.00 29.99 ? 20  TYR A OH    1 
ATOM   25    N  N     . ASN A 1 21  ? -8.340  -7.173  -19.630 1.00 29.01 ? 21  ASN A N     1 
ATOM   26    C  CA    . ASN A 1 21  ? -9.194  -6.013  -19.869 1.00 27.67 ? 21  ASN A CA    1 
ATOM   27    C  C     . ASN A 1 21  ? -10.216 -5.907  -18.743 1.00 26.82 ? 21  ASN A C     1 
ATOM   28    O  O     . ASN A 1 21  ? -11.150 -6.711  -18.661 1.00 26.25 ? 21  ASN A O     1 
ATOM   29    C  CB    . ASN A 1 21  ? -9.874  -6.126  -21.231 1.00 27.69 ? 21  ASN A CB    1 
ATOM   30    C  CG    . ASN A 1 21  ? -10.515 -4.821  -21.677 1.00 28.39 ? 21  ASN A CG    1 
ATOM   31    O  OD1   . ASN A 1 21  ? -10.842 -3.961  -20.858 1.00 27.90 ? 21  ASN A OD1   1 
ATOM   32    N  ND2   . ASN A 1 21  ? -10.682 -4.663  -22.987 1.00 28.96 ? 21  ASN A ND2   1 
ATOM   33    N  N     . LEU A 1 22  ? -10.038 -4.910  -17.880 1.00 25.72 ? 22  LEU A N     1 
ATOM   34    C  CA    . LEU A 1 22  ? -10.964 -4.628  -16.790 1.00 26.22 ? 22  LEU A CA    1 
ATOM   35    C  C     . LEU A 1 22  ? -11.715 -3.315  -16.989 1.00 26.30 ? 22  LEU A C     1 
ATOM   36    O  O     . LEU A 1 22  ? -12.309 -2.802  -16.034 1.00 23.71 ? 22  LEU A O     1 
ATOM   37    C  CB    . LEU A 1 22  ? -10.213 -4.599  -15.455 1.00 25.52 ? 22  LEU A CB    1 
ATOM   38    C  CG    . LEU A 1 22  ? -9.827  -5.913  -14.764 1.00 27.44 ? 22  LEU A CG    1 
ATOM   39    C  CD1   . LEU A 1 22  ? -11.067 -6.639  -14.319 1.00 25.89 ? 22  LEU A CD1   1 
ATOM   40    C  CD2   . LEU A 1 22  ? -8.964  -6.818  -15.644 1.00 28.32 ? 22  LEU A CD2   1 
ATOM   41    N  N     . GLY A 1 23  ? -11.672 -2.741  -18.187 1.00 24.58 ? 23  GLY A N     1 
ATOM   42    C  CA    . GLY A 1 23  ? -12.253 -1.442  -18.438 1.00 25.96 ? 23  GLY A CA    1 
ATOM   43    C  C     . GLY A 1 23  ? -13.648 -1.448  -19.019 1.00 25.68 ? 23  GLY A C     1 
ATOM   44    O  O     . GLY A 1 23  ? -14.207 -0.373  -19.263 1.00 23.92 ? 23  GLY A O     1 
ATOM   45    N  N     . GLU A 1 24  ? -14.244 -2.617  -19.216 1.00 24.79 ? 24  GLU A N     1 
ATOM   46    C  CA    . GLU A 1 24  ? -15.579 -2.711  -19.773 1.00 24.76 ? 24  GLU A CA    1 
ATOM   47    C  C     . GLU A 1 24  ? -16.616 -2.788  -18.657 1.00 24.49 ? 24  GLU A C     1 
ATOM   48    O  O     . GLU A 1 24  ? -16.305 -3.042  -17.491 1.00 24.84 ? 24  GLU A O     1 
ATOM   49    C  CB    . GLU A 1 24  ? -15.697 -3.938  -20.678 1.00 26.41 ? 24  GLU A CB    1 
ATOM   50    C  CG    . GLU A 1 24  ? -14.839 -3.914  -21.928 1.00 29.33 ? 24  GLU A CG    1 
ATOM   51    C  CD    . GLU A 1 24  ? -15.354 -2.942  -22.972 1.00 36.75 ? 24  GLU A CD    1 
ATOM   52    O  OE1   . GLU A 1 24  ? -16.559 -2.608  -22.928 1.00 38.25 ? 24  GLU A OE1   1 
ATOM   53    O  OE2   . GLU A 1 24  ? -14.563 -2.534  -23.856 1.00 41.03 ? 24  GLU A OE2   1 
ATOM   54    N  N     . SER A 1 25  ? -17.870 -2.566  -19.033 1.00 23.85 ? 25  SER A N     1 
ATOM   55    C  CA    . SER A 1 25  ? -18.978 -2.631  -18.100 1.00 25.91 ? 25  SER A CA    1 
ATOM   56    C  C     . SER A 1 25  ? -19.838 -3.867  -18.295 1.00 25.59 ? 25  SER A C     1 
ATOM   57    O  O     . SER A 1 25  ? -20.821 -4.038  -17.571 1.00 25.94 ? 25  SER A O     1 
ATOM   58    C  CB    . SER A 1 25  ? -19.841 -1.369  -18.219 1.00 25.65 ? 25  SER A CB    1 
ATOM   59    O  OG    . SER A 1 25  ? -20.097 -1.065  -19.577 1.00 27.84 ? 25  SER A OG    1 
ATOM   60    N  N     . SER A 1 26  ? -19.505 -4.726  -19.250 1.00 23.59 ? 26  SER A N     1 
ATOM   61    C  CA    . SER A 1 26  ? -20.181 -6.003  -19.411 1.00 25.28 ? 26  SER A CA    1 
ATOM   62    C  C     . SER A 1 26  ? -19.380 -7.101  -18.720 1.00 24.43 ? 26  SER A C     1 
ATOM   63    O  O     . SER A 1 26  ? -18.192 -6.948  -18.433 1.00 23.09 ? 26  SER A O     1 
ATOM   64    C  CB    . SER A 1 26  ? -20.379 -6.335  -20.894 1.00 25.96 ? 26  SER A CB    1 
ATOM   65    O  OG    . SER A 1 26  ? -19.145 -6.581  -21.541 1.00 27.76 ? 26  SER A OG    1 
ATOM   66    N  N     . VAL A 1 27  ? -20.051 -8.218  -18.449 1.00 24.34 ? 27  VAL A N     1 
ATOM   67    C  CA    . VAL A 1 27  ? -19.392 -9.373  -17.851 1.00 24.81 ? 27  VAL A CA    1 
ATOM   68    C  C     . VAL A 1 27  ? -18.726 -10.181 -18.954 1.00 25.07 ? 27  VAL A C     1 
ATOM   69    O  O     . VAL A 1 27  ? -18.942 -9.922  -20.145 1.00 25.56 ? 27  VAL A O     1 
ATOM   70    C  CB    . VAL A 1 27  ? -20.375 -10.248 -17.050 1.00 23.55 ? 27  VAL A CB    1 
ATOM   71    C  CG1   . VAL A 1 27  ? -21.005 -9.451  -15.922 1.00 22.20 ? 27  VAL A CG1   1 
ATOM   72    C  CG2   . VAL A 1 27  ? -21.451 -10.832 -17.967 1.00 22.68 ? 27  VAL A CG2   1 
ATOM   73    N  N     . ASP A 1 28  ? -17.919 -11.164 -18.560 1.00 24.03 ? 28  ASP A N     1 
ATOM   74    C  CA    . ASP A 1 28  ? -17.258 -12.048 -19.510 1.00 25.68 ? 28  ASP A CA    1 
ATOM   75    C  C     . ASP A 1 28  ? -18.295 -12.736 -20.394 1.00 25.93 ? 28  ASP A C     1 
ATOM   76    O  O     . ASP A 1 28  ? -19.224 -13.379 -19.894 1.00 24.39 ? 28  ASP A O     1 
ATOM   77    C  CB    . ASP A 1 28  ? -16.421 -13.073 -18.749 1.00 26.71 ? 28  ASP A CB    1 
ATOM   78    C  CG    . ASP A 1 28  ? -15.622 -13.970 -19.663 1.00 29.93 ? 28  ASP A CG    1 
ATOM   79    O  OD1   . ASP A 1 28  ? -16.210 -14.849 -20.330 1.00 32.48 ? 28  ASP A OD1   1 
ATOM   80    O  OD2   . ASP A 1 28  ? -14.392 -13.784 -19.722 1.00 35.06 ? 28  ASP A OD2   1 
ATOM   81    N  N     . ASN A 1 29  ? -18.147 -12.587 -21.706 1.00 23.94 ? 29  ASN A N     1 
ATOM   82    C  CA    . ASN A 1 29  ? -19.190 -12.992 -22.637 1.00 25.26 ? 29  ASN A CA    1 
ATOM   83    C  C     . ASN A 1 29  ? -19.068 -14.459 -23.028 1.00 24.77 ? 29  ASN A C     1 
ATOM   84    O  O     . ASN A 1 29  ? -17.971 -15.013 -23.107 1.00 25.10 ? 29  ASN A O     1 
ATOM   85    C  CB    . ASN A 1 29  ? -19.160 -12.111 -23.885 1.00 24.55 ? 29  ASN A CB    1 
ATOM   86    C  CG    . ASN A 1 29  ? -19.569 -10.687 -23.589 1.00 24.71 ? 29  ASN A CG    1 
ATOM   87    O  OD1   . ASN A 1 29  ? -20.719 -10.422 -23.229 1.00 23.54 ? 29  ASN A OD1   1 
ATOM   88    N  ND2   . ASN A 1 29  ? -18.631 -9.760  -23.731 1.00 25.10 ? 29  ASN A ND2   1 
ATOM   89    N  N     . PHE A 1 30  ? -20.219 -15.089 -23.248 1.00 24.09 ? 30  PHE A N     1 
ATOM   90    C  CA    . PHE A 1 30  ? -20.265 -16.448 -23.762 1.00 24.42 ? 30  PHE A CA    1 
ATOM   91    C  C     . PHE A 1 30  ? -19.909 -16.471 -25.247 1.00 25.56 ? 30  PHE A C     1 
ATOM   92    O  O     . PHE A 1 30  ? -19.936 -15.450 -25.941 1.00 23.79 ? 30  PHE A O     1 
ATOM   93    C  CB    . PHE A 1 30  ? -21.658 -17.056 -23.580 1.00 24.87 ? 30  PHE A CB    1 
ATOM   94    C  CG    . PHE A 1 30  ? -22.055 -17.291 -22.144 1.00 24.03 ? 30  PHE A CG    1 
ATOM   95    C  CD1   . PHE A 1 30  ? -21.572 -18.387 -21.448 1.00 24.71 ? 30  PHE A CD1   1 
ATOM   96    C  CD2   . PHE A 1 30  ? -22.924 -16.425 -21.500 1.00 24.38 ? 30  PHE A CD2   1 
ATOM   97    C  CE1   . PHE A 1 30  ? -21.943 -18.613 -20.125 1.00 26.44 ? 30  PHE A CE1   1 
ATOM   98    C  CE2   . PHE A 1 30  ? -23.303 -16.645 -20.178 1.00 24.49 ? 30  PHE A CE2   1 
ATOM   99    C  CZ    . PHE A 1 30  ? -22.808 -17.742 -19.492 1.00 23.47 ? 30  PHE A CZ    1 
ATOM   100   N  N     . THR A 1 31  ? -19.564 -17.658 -25.733 1.00 25.05 ? 31  THR A N     1 
ATOM   101   C  CA    . THR A 1 31  ? -19.727 -17.912 -27.150 1.00 26.70 ? 31  THR A CA    1 
ATOM   102   C  C     . THR A 1 31  ? -21.185 -18.254 -27.440 1.00 26.37 ? 31  THR A C     1 
ATOM   103   O  O     . THR A 1 31  ? -21.959 -18.591 -26.540 1.00 25.56 ? 31  THR A O     1 
ATOM   104   C  CB    . THR A 1 31  ? -18.828 -19.054 -27.616 1.00 26.15 ? 31  THR A CB    1 
ATOM   105   O  OG1   . THR A 1 31  ? -19.265 -20.273 -27.013 1.00 27.04 ? 31  THR A OG1   1 
ATOM   106   C  CG2   . THR A 1 31  ? -17.380 -18.789 -27.228 1.00 27.04 ? 31  THR A CG2   1 
ATOM   107   N  N     . LEU A 1 32  ? -21.562 -18.153 -28.716 1.00 25.88 ? 32  LEU A N     1 
ATOM   108   C  CA    . LEU A 1 32  ? -22.927 -18.506 -29.093 1.00 27.08 ? 32  LEU A CA    1 
ATOM   109   C  C     . LEU A 1 32  ? -23.244 -19.947 -28.709 1.00 27.89 ? 32  LEU A C     1 
ATOM   110   O  O     . LEU A 1 32  ? -24.329 -20.234 -28.191 1.00 26.81 ? 32  LEU A O     1 
ATOM   111   C  CB    . LEU A 1 32  ? -23.144 -18.292 -30.591 1.00 27.53 ? 32  LEU A CB    1 
ATOM   112   C  CG    . LEU A 1 32  ? -24.538 -18.712 -31.060 1.00 26.63 ? 32  LEU A CG    1 
ATOM   113   C  CD1   . LEU A 1 32  ? -25.590 -17.863 -30.363 1.00 26.66 ? 32  LEU A CD1   1 
ATOM   114   C  CD2   . LEU A 1 32  ? -24.680 -18.623 -32.581 1.00 28.95 ? 32  LEU A CD2   1 
ATOM   115   N  N     . GLY A 1 33  ? -22.303 -20.863 -28.947 1.00 27.49 ? 33  GLY A N     1 
ATOM   116   C  CA    . GLY A 1 33  ? -22.528 -22.251 -28.582 1.00 29.06 ? 33  GLY A CA    1 
ATOM   117   C  C     . GLY A 1 33  ? -22.680 -22.453 -27.086 1.00 28.73 ? 33  GLY A C     1 
ATOM   118   O  O     . GLY A 1 33  ? -23.540 -23.218 -26.639 1.00 29.33 ? 33  GLY A O     1 
ATOM   119   N  N     . GLU A 1 34  ? -21.841 -21.778 -26.291 1.00 27.57 ? 34  GLU A N     1 
ATOM   120   C  CA    . GLU A 1 34  ? -21.974 -21.855 -24.838 1.00 27.50 ? 34  GLU A CA    1 
ATOM   121   C  C     . GLU A 1 34  ? -23.344 -21.369 -24.393 1.00 27.82 ? 34  GLU A C     1 
ATOM   122   O  O     . GLU A 1 34  ? -23.970 -21.965 -23.508 1.00 27.62 ? 34  GLU A O     1 
ATOM   123   C  CB    . GLU A 1 34  ? -20.880 -21.026 -24.158 1.00 26.60 ? 34  GLU A CB    1 
ATOM   124   C  CG    . GLU A 1 34  ? -19.499 -21.659 -24.135 1.00 27.70 ? 34  GLU A CG    1 
ATOM   125   C  CD    . GLU A 1 34  ? -18.417 -20.673 -23.721 1.00 27.08 ? 34  GLU A CD    1 
ATOM   126   O  OE1   . GLU A 1 34  ? -18.734 -19.476 -23.547 1.00 26.71 ? 34  GLU A OE1   1 
ATOM   127   O  OE2   . GLU A 1 34  ? -17.249 -21.091 -23.579 1.00 28.17 ? 34  GLU A OE2   1 
ATOM   128   N  N     . LEU A 1 35  ? -23.829 -20.288 -25.003 1.00 26.04 ? 35  LEU A N     1 
ATOM   129   C  CA    . LEU A 1 35  ? -25.114 -19.734 -24.602 1.00 27.13 ? 35  LEU A CA    1 
ATOM   130   C  C     . LEU A 1 35  ? -26.251 -20.677 -24.966 1.00 27.24 ? 35  LEU A C     1 
ATOM   131   O  O     . LEU A 1 35  ? -27.136 -20.934 -24.145 1.00 26.76 ? 35  LEU A O     1 
ATOM   132   C  CB    . LEU A 1 35  ? -25.314 -18.363 -25.248 1.00 25.53 ? 35  LEU A CB    1 
ATOM   133   C  CG    . LEU A 1 35  ? -26.553 -17.596 -24.795 1.00 24.66 ? 35  LEU A CG    1 
ATOM   134   C  CD1   . LEU A 1 35  ? -26.526 -17.441 -23.276 1.00 23.97 ? 35  LEU A CD1   1 
ATOM   135   C  CD2   . LEU A 1 35  ? -26.594 -16.242 -25.469 1.00 22.52 ? 35  LEU A CD2   1 
ATOM   136   N  N     . LEU A 1 36  ? -26.227 -21.227 -26.181 1.00 28.20 ? 36  LEU A N     1 
ATOM   137   C  CA    . LEU A 1 36  ? -27.299 -22.123 -26.605 1.00 28.48 ? 36  LEU A CA    1 
ATOM   138   C  C     . LEU A 1 36  ? -27.331 -23.409 -25.787 1.00 28.60 ? 36  LEU A C     1 
ATOM   139   O  O     . LEU A 1 36  ? -28.410 -23.975 -25.578 1.00 29.14 ? 36  LEU A O     1 
ATOM   140   C  CB    . LEU A 1 36  ? -27.165 -22.424 -28.096 1.00 29.76 ? 36  LEU A CB    1 
ATOM   141   C  CG    . LEU A 1 36  ? -27.349 -21.177 -28.960 1.00 29.48 ? 36  LEU A CG    1 
ATOM   142   C  CD1   . LEU A 1 36  ? -27.088 -21.484 -30.431 1.00 30.06 ? 36  LEU A CD1   1 
ATOM   143   C  CD2   . LEU A 1 36  ? -28.749 -20.599 -28.748 1.00 26.51 ? 36  LEU A CD2   1 
ATOM   144   N  N     . ASN A 1 37  ? -26.174 -23.888 -25.315 1.00 30.42 ? 37  ASN A N     1 
ATOM   145   C  CA    . ASN A 1 37  ? -26.174 -25.035 -24.411 1.00 30.70 ? 37  ASN A CA    1 
ATOM   146   C  C     . ASN A 1 37  ? -26.881 -24.732 -23.093 1.00 30.53 ? 37  ASN A C     1 
ATOM   147   O  O     . ASN A 1 37  ? -27.360 -25.660 -22.434 1.00 32.53 ? 37  ASN A O     1 
ATOM   148   C  CB    . ASN A 1 37  ? -24.744 -25.508 -24.127 1.00 32.27 ? 37  ASN A CB    1 
ATOM   149   C  CG    . ASN A 1 37  ? -24.047 -26.056 -25.362 1.00 34.28 ? 37  ASN A CG    1 
ATOM   150   O  OD1   . ASN A 1 37  ? -24.694 -26.516 -26.302 1.00 36.87 ? 37  ASN A OD1   1 
ATOM   151   N  ND2   . ASN A 1 37  ? -22.717 -26.019 -25.357 1.00 34.88 ? 37  ASN A ND2   1 
ATOM   152   N  N     . LEU A 1 38  ? -26.965 -23.461 -22.697 1.00 28.14 ? 38  LEU A N     1 
ATOM   153   C  CA    . LEU A 1 38  ? -27.685 -23.094 -21.484 1.00 28.55 ? 38  LEU A CA    1 
ATOM   154   C  C     . LEU A 1 38  ? -29.151 -22.777 -21.751 1.00 28.14 ? 38  LEU A C     1 
ATOM   155   O  O     . LEU A 1 38  ? -30.014 -23.103 -20.927 1.00 27.20 ? 38  LEU A O     1 
ATOM   156   C  CB    . LEU A 1 38  ? -27.034 -21.880 -20.822 1.00 27.16 ? 38  LEU A CB    1 
ATOM   157   C  CG    . LEU A 1 38  ? -25.610 -21.999 -20.289 1.00 27.50 ? 38  LEU A CG    1 
ATOM   158   C  CD1   . LEU A 1 38  ? -25.149 -20.641 -19.797 1.00 26.62 ? 38  LEU A CD1   1 
ATOM   159   C  CD2   . LEU A 1 38  ? -25.526 -23.034 -19.180 1.00 28.36 ? 38  LEU A CD2   1 
ATOM   160   N  N     . THR A 1 39  ? -29.459 -22.170 -22.897 1.00 26.53 ? 39  THR A N     1 
ATOM   161   C  CA    . THR A 1 39  ? -30.832 -21.772 -23.168 1.00 27.17 ? 39  THR A CA    1 
ATOM   162   C  C     . THR A 1 39  ? -31.644 -22.855 -23.857 1.00 26.35 ? 39  THR A C     1 
ATOM   163   O  O     . THR A 1 39  ? -32.877 -22.801 -23.809 1.00 25.90 ? 39  THR A O     1 
ATOM   164   C  CB    . THR A 1 39  ? -30.871 -20.507 -24.037 1.00 24.79 ? 39  THR A CB    1 
ATOM   165   O  OG1   . THR A 1 39  ? -30.351 -20.800 -25.340 1.00 25.44 ? 39  THR A OG1   1 
ATOM   166   C  CG2   . THR A 1 39  ? -30.061 -19.389 -23.404 1.00 23.69 ? 39  THR A CG2   1 
ATOM   167   N  N     . GLY A 1 40  ? -30.991 -23.829 -24.490 1.00 27.21 ? 40  GLY A N     1 
ATOM   168   C  CA    . GLY A 1 40  ? -31.708 -24.869 -25.197 1.00 27.37 ? 40  GLY A CA    1 
ATOM   169   C  C     . GLY A 1 40  ? -32.319 -24.445 -26.512 1.00 26.90 ? 40  GLY A C     1 
ATOM   170   O  O     . GLY A 1 40  ? -33.083 -25.215 -27.099 1.00 28.00 ? 40  GLY A O     1 
ATOM   171   N  N     . ASP A 1 41  ? -31.986 -23.257 -27.009 1.00 26.11 ? 41  ASP A N     1 
ATOM   172   C  CA    . ASP A 1 41  ? -32.664 -22.668 -28.157 1.00 26.50 ? 41  ASP A CA    1 
ATOM   173   C  C     . ASP A 1 41  ? -32.058 -23.059 -29.499 1.00 28.63 ? 41  ASP A C     1 
ATOM   174   O  O     . ASP A 1 41  ? -32.507 -22.544 -30.528 1.00 29.20 ? 41  ASP A O     1 
ATOM   175   C  CB    . ASP A 1 41  ? -32.665 -21.141 -28.025 1.00 24.22 ? 41  ASP A CB    1 
ATOM   176   C  CG    . ASP A 1 41  ? -33.746 -20.645 -27.089 1.00 24.27 ? 41  ASP A CG    1 
ATOM   177   O  OD1   . ASP A 1 41  ? -34.621 -21.458 -26.713 1.00 25.00 ? 41  ASP A OD1   1 
ATOM   178   O  OD2   . ASP A 1 41  ? -33.715 -19.453 -26.717 1.00 24.22 ? 41  ASP A OD2   1 
ATOM   179   N  N     . ARG A 1 42  ? -31.067 -23.954 -29.519 1.00 28.20 ? 42  ARG A N     1 
ATOM   180   C  CA    . ARG A 1 42  ? -30.324 -24.214 -30.748 1.00 32.66 ? 42  ARG A CA    1 
ATOM   181   C  C     . ARG A 1 42  ? -31.226 -24.764 -31.849 1.00 34.07 ? 42  ARG A C     1 
ATOM   182   O  O     . ARG A 1 42  ? -31.202 -24.277 -32.984 1.00 33.46 ? 42  ARG A O     1 
ATOM   183   C  CB    . ARG A 1 42  ? -29.165 -25.172 -30.468 1.00 32.91 ? 42  ARG A CB    1 
ATOM   184   C  CG    . ARG A 1 42  ? -28.450 -25.642 -31.725 1.00 35.19 ? 42  ARG A CG    1 
ATOM   185   C  CD    . ARG A 1 42  ? -27.272 -26.566 -31.416 1.00 34.55 ? 42  ARG A CD    1 
ATOM   186   N  NE    . ARG A 1 42  ? -26.104 -25.834 -30.931 1.00 35.12 ? 42  ARG A NE    1 
ATOM   187   C  CZ    . ARG A 1 42  ? -25.760 -25.722 -29.651 1.00 34.54 ? 42  ARG A CZ    1 
ATOM   188   N  NH1   . ARG A 1 42  ? -26.493 -26.298 -28.706 1.00 34.96 ? 42  ARG A NH1   1 
ATOM   189   N  NH2   . ARG A 1 42  ? -24.677 -25.034 -29.313 1.00 32.57 ? 42  ARG A NH2   1 
ATOM   190   N  N     . ASP A 1 43  ? -32.038 -25.773 -31.530 1.00 37.13 ? 43  ASP A N     1 
ATOM   191   C  CA    . ASP A 1 43  ? -32.820 -26.439 -32.566 1.00 38.16 ? 43  ASP A CA    1 
ATOM   192   C  C     . ASP A 1 43  ? -33.900 -25.537 -33.147 1.00 37.59 ? 43  ASP A C     1 
ATOM   193   O  O     . ASP A 1 43  ? -34.271 -25.697 -34.314 1.00 39.25 ? 43  ASP A O     1 
ATOM   194   C  CB    . ASP A 1 43  ? -33.444 -27.718 -32.013 1.00 41.90 ? 43  ASP A CB    1 
ATOM   195   C  CG    . ASP A 1 43  ? -32.416 -28.800 -31.769 1.00 46.16 ? 43  ASP A CG    1 
ATOM   196   O  OD1   . ASP A 1 43  ? -31.265 -28.637 -32.234 1.00 46.17 ? 43  ASP A OD1   1 
ATOM   197   O  OD2   . ASP A 1 43  ? -32.758 -29.814 -31.120 1.00 50.84 ? 43  ASP A OD2   1 
ATOM   198   N  N     . ALA A 1 44  ? -34.420 -24.595 -32.363 1.00 34.70 ? 44  ALA A N     1 
ATOM   199   C  CA    . ALA A 1 44  ? -35.473 -23.722 -32.859 1.00 33.37 ? 44  ALA A CA    1 
ATOM   200   C  C     . ALA A 1 44  ? -34.956 -22.647 -33.804 1.00 31.53 ? 44  ALA A C     1 
ATOM   201   O  O     . ALA A 1 44  ? -35.731 -22.145 -34.625 1.00 30.77 ? 44  ALA A O     1 
ATOM   202   C  CB    . ALA A 1 44  ? -36.205 -23.065 -31.692 1.00 31.04 ? 44  ALA A CB    1 
ATOM   203   N  N     . LEU A 1 45  ? -33.671 -22.294 -33.714 1.00 31.12 ? 45  LEU A N     1 
ATOM   204   C  CA    . LEU A 1 45  ? -33.139 -21.194 -34.515 1.00 30.85 ? 45  LEU A CA    1 
ATOM   205   C  C     . LEU A 1 45  ? -33.260 -21.469 -36.009 1.00 28.32 ? 45  LEU A C     1 
ATOM   206   O  O     . LEU A 1 45  ? -33.570 -20.561 -36.788 1.00 27.11 ? 45  LEU A O     1 
ATOM   207   C  CB    . LEU A 1 45  ? -31.677 -20.943 -34.151 1.00 29.63 ? 45  LEU A CB    1 
ATOM   208   C  CG    . LEU A 1 45  ? -31.366 -20.442 -32.744 1.00 28.73 ? 45  LEU A CG    1 
ATOM   209   C  CD1   . LEU A 1 45  ? -29.874 -20.180 -32.600 1.00 29.98 ? 45  LEU A CD1   1 
ATOM   210   C  CD2   . LEU A 1 45  ? -32.156 -19.187 -32.439 1.00 27.15 ? 45  LEU A CD2   1 
ATOM   211   N  N     . ASP A 1 46  ? -33.024 -22.711 -36.431 1.00 28.79 ? 46  ASP A N     1 
ATOM   212   C  CA    . ASP A 1 46  ? -32.999 -22.990 -37.863 1.00 29.11 ? 46  ASP A CA    1 
ATOM   213   C  C     . ASP A 1 46  ? -34.359 -22.778 -38.519 1.00 29.08 ? 46  ASP A C     1 
ATOM   214   O  O     . ASP A 1 46  ? -34.419 -22.509 -39.723 1.00 29.86 ? 46  ASP A O     1 
ATOM   215   C  CB    . ASP A 1 46  ? -32.482 -24.403 -38.134 1.00 30.03 ? 46  ASP A CB    1 
ATOM   216   C  CG    . ASP A 1 46  ? -30.962 -24.453 -38.241 1.00 32.97 ? 46  ASP A CG    1 
ATOM   217   O  OD1   . ASP A 1 46  ? -30.319 -23.385 -38.101 1.00 31.89 ? 46  ASP A OD1   1 
ATOM   218   O  OD2   . ASP A 1 46  ? -30.410 -25.549 -38.490 1.00 36.29 ? 46  ASP A OD2   1 
ATOM   219   N  N     . GLN A 1 47  ? -35.456 -22.885 -37.767 1.00 28.68 ? 47  GLN A N     1 
ATOM   220   C  CA    . GLN A 1 47  ? -36.768 -22.675 -38.367 1.00 29.27 ? 47  GLN A CA    1 
ATOM   221   C  C     . GLN A 1 47  ? -37.200 -21.215 -38.361 1.00 28.38 ? 47  GLN A C     1 
ATOM   222   O  O     . GLN A 1 47  ? -38.221 -20.888 -38.973 1.00 28.92 ? 47  GLN A O     1 
ATOM   223   C  CB    . GLN A 1 47  ? -37.841 -23.521 -37.669 1.00 29.64 ? 47  GLN A CB    1 
ATOM   224   C  CG    . GLN A 1 47  ? -37.723 -25.017 -37.915 1.00 31.70 ? 47  GLN A CG    1 
ATOM   225   C  CD    . GLN A 1 47  ? -36.686 -25.664 -37.029 1.00 33.90 ? 47  GLN A CD    1 
ATOM   226   O  OE1   . GLN A 1 47  ? -36.291 -25.097 -36.012 1.00 34.52 ? 47  GLN A OE1   1 
ATOM   227   N  NE2   . GLN A 1 47  ? -36.233 -26.855 -37.409 1.00 37.56 ? 47  GLN A NE2   1 
ATOM   228   N  N     . LEU A 1 48  ? -36.447 -20.335 -37.709 1.00 27.14 ? 48  LEU A N     1 
ATOM   229   C  CA    . LEU A 1 48  ? -36.811 -18.925 -37.657 1.00 26.51 ? 48  LEU A CA    1 
ATOM   230   C  C     . LEU A 1 48  ? -36.759 -18.308 -39.050 1.00 27.05 ? 48  LEU A C     1 
ATOM   231   O  O     . LEU A 1 48  ? -35.798 -18.515 -39.797 1.00 27.55 ? 48  LEU A O     1 
ATOM   232   C  CB    . LEU A 1 48  ? -35.873 -18.172 -36.719 1.00 25.08 ? 48  LEU A CB    1 
ATOM   233   C  CG    . LEU A 1 48  ? -35.939 -18.551 -35.241 1.00 27.73 ? 48  LEU A CG    1 
ATOM   234   C  CD1   . LEU A 1 48  ? -34.861 -17.818 -34.453 1.00 27.39 ? 48  LEU A CD1   1 
ATOM   235   C  CD2   . LEU A 1 48  ? -37.320 -18.255 -34.666 1.00 27.36 ? 48  LEU A CD2   1 
ATOM   236   N  N     . SER A 1 49  ? -37.787 -17.537 -39.390 1.00 27.16 ? 49  SER A N     1 
ATOM   237   C  CA    . SER A 1 49  ? -37.827 -16.842 -40.667 1.00 27.87 ? 49  SER A CA    1 
ATOM   238   C  C     . SER A 1 49  ? -36.962 -15.589 -40.635 1.00 27.01 ? 49  SER A C     1 
ATOM   239   O  O     . SER A 1 49  ? -36.960 -14.846 -39.653 1.00 25.87 ? 49  SER A O     1 
ATOM   240   C  CB    . SER A 1 49  ? -39.266 -16.462 -41.023 1.00 28.41 ? 49  SER A CB    1 
ATOM   241   O  OG    . SER A 1 49  ? -39.289 -15.635 -42.172 1.00 29.03 ? 49  SER A OG    1 
ATOM   242   N  N     . LEU A 1 50  ? -36.236 -15.344 -41.726 1.00 27.69 ? 50  LEU A N     1 
ATOM   243   C  CA    . LEU A 1 50  ? -35.427 -14.140 -41.846 1.00 27.12 ? 50  LEU A CA    1 
ATOM   244   C  C     . LEU A 1 50  ? -36.197 -12.981 -42.466 1.00 27.38 ? 50  LEU A C     1 
ATOM   245   O  O     . LEU A 1 50  ? -35.581 -12.006 -42.917 1.00 27.33 ? 50  LEU A O     1 
ATOM   246   C  CB    . LEU A 1 50  ? -34.157 -14.426 -42.648 1.00 27.78 ? 50  LEU A CB    1 
ATOM   247   C  CG    . LEU A 1 50  ? -33.239 -15.445 -41.975 1.00 27.51 ? 50  LEU A CG    1 
ATOM   248   C  CD1   . LEU A 1 50  ? -31.996 -15.687 -42.801 1.00 28.32 ? 50  LEU A CD1   1 
ATOM   249   C  CD2   . LEU A 1 50  ? -32.887 -15.021 -40.538 1.00 26.02 ? 50  LEU A CD2   1 
ATOM   250   N  N     . MET A 1 51  ? -37.526 -13.076 -42.515 1.00 27.76 ? 51  MET A N     1 
ATOM   251   C  CA    . MET A 1 51  ? -38.338 -11.907 -42.786 1.00 27.82 ? 51  MET A CA    1 
ATOM   252   C  C     . MET A 1 51  ? -38.192 -10.921 -41.629 1.00 26.43 ? 51  MET A C     1 
ATOM   253   O  O     . MET A 1 51  ? -37.608 -11.227 -40.583 1.00 25.46 ? 51  MET A O     1 
ATOM   254   C  CB    . MET A 1 51  ? -39.807 -12.292 -42.967 1.00 28.58 ? 51  MET A CB    1 
ATOM   255   C  CG    . MET A 1 51  ? -40.479 -12.730 -41.665 1.00 27.81 ? 51  MET A CG    1 
ATOM   256   S  SD    . MET A 1 51  ? -42.202 -13.225 -41.852 1.00 38.86 ? 51  MET A SD    1 
ATOM   257   C  CE    . MET A 1 51  ? -42.083 -14.322 -43.260 1.00 31.88 ? 51  MET A CE    1 
ATOM   258   N  N     . ASN A 1 52  ? -38.744 -9.728  -41.814 1.00 26.42 ? 52  ASN A N     1 
ATOM   259   C  CA    . ASN A 1 52  ? -38.661 -8.717  -40.767 1.00 26.08 ? 52  ASN A CA    1 
ATOM   260   C  C     . ASN A 1 52  ? -39.321 -9.233  -39.493 1.00 24.54 ? 52  ASN A C     1 
ATOM   261   O  O     . ASN A 1 52  ? -40.411 -9.807  -39.528 1.00 25.11 ? 52  ASN A O     1 
ATOM   262   C  CB    . ASN A 1 52  ? -39.333 -7.424  -41.228 1.00 28.04 ? 52  ASN A CB    1 
ATOM   263   C  CG    . ASN A 1 52  ? -38.406 -6.544  -42.057 1.00 28.51 ? 52  ASN A CG    1 
ATOM   264   O  OD1   . ASN A 1 52  ? -37.193 -6.516  -41.838 1.00 27.57 ? 52  ASN A OD1   1 
ATOM   265   N  ND2   . ASN A 1 52  ? -38.979 -5.825  -43.015 1.00 27.93 ? 52  ASN A ND2   1 
ATOM   266   N  N     . ASN A 1 53  ? -38.642 -9.042  -38.369 1.00 27.13 ? 53  ASN A N     1 
ATOM   267   C  CA    . ASN A 1 53  ? -39.197 -9.386  -37.069 1.00 23.91 ? 53  ASN A CA    1 
ATOM   268   C  C     . ASN A 1 53  ? -40.437 -8.541  -36.789 1.00 23.56 ? 53  ASN A C     1 
ATOM   269   O  O     . ASN A 1 53  ? -40.705 -7.544  -37.462 1.00 23.17 ? 53  ASN A O     1 
ATOM   270   C  CB    . ASN A 1 53  ? -38.137 -9.160  -35.991 1.00 23.62 ? 53  ASN A CB    1 
ATOM   271   C  CG    . ASN A 1 53  ? -38.531 -9.705  -34.626 1.00 23.87 ? 53  ASN A CG    1 
ATOM   272   O  OD1   . ASN A 1 53  ? -39.418 -10.551 -34.499 1.00 22.91 ? 53  ASN A OD1   1 
ATOM   273   N  ND2   . ASN A 1 53  ? -37.849 -9.224  -33.591 1.00 22.48 ? 53  ASN A ND2   1 
ATOM   274   N  N     . ASP A 1 54  ? -41.220 -8.980  -35.807 1.00 23.10 ? 54  ASP A N     1 
ATOM   275   C  CA    . ASP A 1 54  ? -42.230 -8.117  -35.207 1.00 22.47 ? 54  ASP A CA    1 
ATOM   276   C  C     . ASP A 1 54  ? -41.592 -6.780  -34.845 1.00 23.15 ? 54  ASP A C     1 
ATOM   277   O  O     . ASP A 1 54  ? -40.586 -6.732  -34.131 1.00 22.33 ? 54  ASP A O     1 
ATOM   278   C  CB    . ASP A 1 54  ? -42.803 -8.807  -33.960 1.00 22.26 ? 54  ASP A CB    1 
ATOM   279   C  CG    . ASP A 1 54  ? -43.955 -8.039  -33.311 1.00 22.99 ? 54  ASP A CG    1 
ATOM   280   O  OD1   . ASP A 1 54  ? -44.024 -6.798  -33.434 1.00 24.18 ? 54  ASP A OD1   1 
ATOM   281   O  OD2   . ASP A 1 54  ? -44.793 -8.692  -32.645 1.00 24.02 ? 54  ASP A OD2   1 
ATOM   282   N  N     . THR A 1 55  ? -42.192 -5.688  -35.326 1.00 22.38 ? 55  THR A N     1 
ATOM   283   C  CA    . THR A 1 55  ? -41.575 -4.377  -35.160 1.00 23.45 ? 55  THR A CA    1 
ATOM   284   C  C     . THR A 1 55  ? -41.563 -3.887  -33.714 1.00 23.11 ? 55  THR A C     1 
ATOM   285   O  O     . THR A 1 55  ? -40.836 -2.931  -33.419 1.00 22.00 ? 55  THR A O     1 
ATOM   286   C  CB    . THR A 1 55  ? -42.275 -3.355  -36.053 1.00 24.11 ? 55  THR A CB    1 
ATOM   287   O  OG1   . THR A 1 55  ? -43.661 -3.269  -35.693 1.00 24.63 ? 55  THR A OG1   1 
ATOM   288   C  CG2   . THR A 1 55  ? -42.154 -3.756  -37.521 1.00 25.93 ? 55  THR A CG2   1 
ATOM   289   N  N     . HIS A 1 56  ? -42.324 -4.510  -32.810 1.00 22.09 ? 56  HIS A N     1 
ATOM   290   C  CA    . HIS A 1 56  ? -42.168 -4.253  -31.381 1.00 21.97 ? 56  HIS A CA    1 
ATOM   291   C  C     . HIS A 1 56  ? -41.182 -5.209  -30.732 1.00 21.83 ? 56  HIS A C     1 
ATOM   292   O  O     . HIS A 1 56  ? -40.928 -5.095  -29.526 1.00 21.34 ? 56  HIS A O     1 
ATOM   293   C  CB    . HIS A 1 56  ? -43.514 -4.359  -30.647 1.00 21.31 ? 56  HIS A CB    1 
ATOM   294   C  CG    . HIS A 1 56  ? -44.472 -3.257  -30.977 1.00 24.43 ? 56  HIS A CG    1 
ATOM   295   N  ND1   . HIS A 1 56  ? -44.649 -2.156  -30.166 1.00 25.61 ? 56  HIS A ND1   1 
ATOM   296   C  CD2   . HIS A 1 56  ? -45.310 -3.089  -32.028 1.00 23.36 ? 56  HIS A CD2   1 
ATOM   297   C  CE1   . HIS A 1 56  ? -45.550 -1.355  -30.706 1.00 25.41 ? 56  HIS A CE1   1 
ATOM   298   N  NE2   . HIS A 1 56  ? -45.966 -1.897  -31.837 1.00 25.39 ? 56  HIS A NE2   1 
ATOM   299   N  N     . GLY A 1 57  ? -40.594 -6.107  -31.504 1.00 20.24 ? 57  GLY A N     1 
ATOM   300   C  CA    . GLY A 1 57  ? -39.940 -7.274  -30.941 1.00 21.11 ? 57  GLY A CA    1 
ATOM   301   C  C     . GLY A 1 57  ? -40.902 -8.439  -30.841 1.00 20.44 ? 57  GLY A C     1 
ATOM   302   O  O     . GLY A 1 57  ? -42.115 -8.275  -30.750 1.00 20.65 ? 57  GLY A O     1 
ATOM   303   N  N     . SER A 1 58  ? -40.348 -9.644  -30.885 1.00 20.36 ? 58  SER A N     1 
ATOM   304   C  CA    . SER A 1 58  ? -41.187 -10.832 -30.890 1.00 20.79 ? 58  SER A CA    1 
ATOM   305   C  C     . SER A 1 58  ? -41.979 -10.934 -29.592 1.00 21.40 ? 58  SER A C     1 
ATOM   306   O  O     . SER A 1 58  ? -41.566 -10.436 -28.537 1.00 19.73 ? 58  SER A O     1 
ATOM   307   C  CB    . SER A 1 58  ? -40.343 -12.090 -31.071 1.00 20.47 ? 58  SER A CB    1 
ATOM   308   O  OG    . SER A 1 58  ? -39.708 -12.425 -29.848 1.00 21.63 ? 58  SER A OG    1 
ATOM   309   N  N     . LEU A 1 59  ? -43.135 -11.591 -29.683 1.00 21.06 ? 59  LEU A N     1 
ATOM   310   C  CA    . LEU A 1 59  ? -43.944 -11.820 -28.494 1.00 21.72 ? 59  LEU A CA    1 
ATOM   311   C  C     . LEU A 1 59  ? -43.184 -12.649 -27.469 1.00 20.53 ? 59  LEU A C     1 
ATOM   312   O  O     . LEU A 1 59  ? -43.303 -12.420 -26.258 1.00 20.28 ? 59  LEU A O     1 
ATOM   313   C  CB    . LEU A 1 59  ? -45.243 -12.524 -28.877 1.00 22.82 ? 59  LEU A CB    1 
ATOM   314   C  CG    . LEU A 1 59  ? -46.190 -12.752 -27.701 1.00 24.51 ? 59  LEU A CG    1 
ATOM   315   C  CD1   . LEU A 1 59  ? -46.774 -11.432 -27.218 1.00 24.55 ? 59  LEU A CD1   1 
ATOM   316   C  CD2   . LEU A 1 59  ? -47.268 -13.767 -28.046 1.00 26.92 ? 59  LEU A CD2   1 
ATOM   317   N  N     . ARG A 1 60  ? -42.381 -13.608 -27.939 1.00 20.59 ? 60  ARG A N     1 
ATOM   318   C  CA    . ARG A 1 60  ? -41.608 -14.438 -27.022 1.00 21.10 ? 60  ARG A CA    1 
ATOM   319   C  C     . ARG A 1 60  ? -40.660 -13.595 -26.176 1.00 19.89 ? 60  ARG A C     1 
ATOM   320   O  O     . ARG A 1 60  ? -40.547 -13.803 -24.963 1.00 18.90 ? 60  ARG A O     1 
ATOM   321   C  CB    . ARG A 1 60  ? -40.841 -15.503 -27.804 1.00 20.77 ? 60  ARG A CB    1 
ATOM   322   C  CG    . ARG A 1 60  ? -40.012 -16.442 -26.930 1.00 22.31 ? 60  ARG A CG    1 
ATOM   323   C  CD    . ARG A 1 60  ? -39.377 -17.536 -27.779 1.00 22.58 ? 60  ARG A CD    1 
ATOM   324   N  NE    . ARG A 1 60  ? -38.626 -18.503 -26.982 1.00 23.53 ? 60  ARG A NE    1 
ATOM   325   C  CZ    . ARG A 1 60  ? -37.303 -18.525 -26.877 1.00 24.08 ? 60  ARG A CZ    1 
ATOM   326   N  NH1   . ARG A 1 60  ? -36.562 -17.630 -27.520 1.00 23.56 ? 60  ARG A NH1   1 
ATOM   327   N  NH2   . ARG A 1 60  ? -36.719 -19.450 -26.129 1.00 25.05 ? 60  ARG A NH2   1 
ATOM   328   N  N     . LEU A 1 61  ? -39.974 -12.633 -26.796 1.00 20.02 ? 61  LEU A N     1 
ATOM   329   C  CA    . LEU A 1 61  ? -39.067 -11.776 -26.038 1.00 18.70 ? 61  LEU A CA    1 
ATOM   330   C  C     . LEU A 1 61  ? -39.833 -10.813 -25.138 1.00 18.66 ? 61  LEU A C     1 
ATOM   331   O  O     . LEU A 1 61  ? -39.464 -10.610 -23.979 1.00 19.17 ? 61  LEU A O     1 
ATOM   332   C  CB    . LEU A 1 61  ? -38.155 -11.003 -26.987 1.00 18.38 ? 61  LEU A CB    1 
ATOM   333   C  CG    . LEU A 1 61  ? -37.181 -10.023 -26.319 1.00 19.64 ? 61  LEU A CG    1 
ATOM   334   C  CD1   . LEU A 1 61  ? -36.372 -10.709 -25.221 1.00 18.56 ? 61  LEU A CD1   1 
ATOM   335   C  CD2   . LEU A 1 61  ? -36.259 -9.369  -27.344 1.00 18.26 ? 61  LEU A CD2   1 
ATOM   336   N  N     . ARG A 1 62  ? -40.886 -10.193 -25.661 1.00 19.11 ? 62  ARG A N     1 
ATOM   337   C  CA    . ARG A 1 62  ? -41.625 -9.219  -24.871 1.00 19.26 ? 62  ARG A CA    1 
ATOM   338   C  C     . ARG A 1 62  ? -42.344 -9.882  -23.699 1.00 19.83 ? 62  ARG A C     1 
ATOM   339   O  O     . ARG A 1 62  ? -42.440 -9.291  -22.618 1.00 19.27 ? 62  ARG A O     1 
ATOM   340   C  CB    . ARG A 1 62  ? -42.594 -8.476  -25.791 1.00 20.62 ? 62  ARG A CB    1 
ATOM   341   C  CG    . ARG A 1 62  ? -41.860 -7.547  -26.773 1.00 21.19 ? 62  ARG A CG    1 
ATOM   342   C  CD    . ARG A 1 62  ? -42.788 -6.847  -27.749 1.00 21.12 ? 62  ARG A CD    1 
ATOM   343   N  NE    . ARG A 1 62  ? -44.176 -6.896  -27.327 1.00 24.98 ? 62  ARG A NE    1 
ATOM   344   C  CZ    . ARG A 1 62  ? -45.131 -7.589  -27.938 1.00 22.84 ? 62  ARG A CZ    1 
ATOM   345   N  NH1   . ARG A 1 62  ? -44.865 -8.299  -29.027 1.00 23.34 ? 62  ARG A NH1   1 
ATOM   346   N  NH2   . ARG A 1 62  ? -46.359 -7.559  -27.453 1.00 25.55 ? 62  ARG A NH2   1 
ATOM   347   N  N     . GLU A 1 63  ? -42.814 -11.119 -23.871 1.00 18.84 ? 63  GLU A N     1 
ATOM   348   C  CA    . GLU A 1 63  ? -43.404 -11.830 -22.743 1.00 20.51 ? 63  GLU A CA    1 
ATOM   349   C  C     . GLU A 1 63  ? -42.341 -12.223 -21.724 1.00 20.52 ? 63  GLU A C     1 
ATOM   350   O  O     . GLU A 1 63  ? -42.586 -12.163 -20.515 1.00 19.48 ? 63  GLU A O     1 
ATOM   351   C  CB    . GLU A 1 63  ? -44.190 -13.050 -23.224 1.00 20.59 ? 63  GLU A CB    1 
ATOM   352   C  CG    . GLU A 1 63  ? -45.554 -12.675 -23.809 1.00 24.45 ? 63  GLU A CG    1 
ATOM   353   C  CD    . GLU A 1 63  ? -46.412 -13.870 -24.172 1.00 29.16 ? 63  GLU A CD    1 
ATOM   354   O  OE1   . GLU A 1 63  ? -45.847 -14.964 -24.402 1.00 32.97 ? 63  GLU A OE1   1 
ATOM   355   O  OE2   . GLU A 1 63  ? -47.659 -13.716 -24.230 1.00 30.13 ? 63  GLU A OE2   1 
ATOM   356   N  N     . ALA A 1 64  ? -41.149 -12.605 -22.191 1.00 19.57 ? 64  ALA A N     1 
ATOM   357   C  CA    . ALA A 1 64  ? -40.066 -12.922 -21.266 1.00 19.04 ? 64  ALA A CA    1 
ATOM   358   C  C     . ALA A 1 64  ? -39.642 -11.691 -20.474 1.00 20.60 ? 64  ALA A C     1 
ATOM   359   O  O     . ALA A 1 64  ? -39.371 -11.780 -19.270 1.00 19.43 ? 64  ALA A O     1 
ATOM   360   C  CB    . ALA A 1 64  ? -38.882 -13.507 -22.030 1.00 20.02 ? 64  ALA A CB    1 
ATOM   361   N  N     . ILE A 1 65  ? -39.582 -10.529 -21.133 1.00 19.35 ? 65  ILE A N     1 
ATOM   362   C  CA    . ILE A 1 65  ? -39.285 -9.285  -20.425 1.00 20.18 ? 65  ILE A CA    1 
ATOM   363   C  C     . ILE A 1 65  ? -40.391 -8.965  -19.426 1.00 20.17 ? 65  ILE A C     1 
ATOM   364   O  O     . ILE A 1 65  ? -40.127 -8.586  -18.280 1.00 19.53 ? 65  ILE A O     1 
ATOM   365   C  CB    . ILE A 1 65  ? -39.093 -8.128  -21.421 1.00 20.32 ? 65  ILE A CB    1 
ATOM   366   C  CG1   . ILE A 1 65  ? -37.912 -8.389  -22.357 1.00 20.45 ? 65  ILE A CG1   1 
ATOM   367   C  CG2   . ILE A 1 65  ? -38.897 -6.821  -20.677 1.00 20.22 ? 65  ILE A CG2   1 
ATOM   368   C  CD1   . ILE A 1 65  ? -37.941 -7.510  -23.602 1.00 19.92 ? 65  ILE A CD1   1 
ATOM   369   N  N     . ALA A 1 66  ? -41.649 -9.091  -19.857 1.00 20.49 ? 66  ALA A N     1 
ATOM   370   C  CA    . ALA A 1 66  ? -42.774 -8.702  -19.011 1.00 22.23 ? 66  ALA A CA    1 
ATOM   371   C  C     . ALA A 1 66  ? -42.898 -9.595  -17.781 1.00 21.60 ? 66  ALA A C     1 
ATOM   372   O  O     . ALA A 1 66  ? -43.357 -9.134  -16.732 1.00 21.11 ? 66  ALA A O     1 
ATOM   373   C  CB    . ALA A 1 66  ? -44.073 -8.716  -19.817 1.00 21.28 ? 66  ALA A CB    1 
ATOM   374   N  N     . SER A 1 67  ? -42.507 -10.866 -17.888 1.00 21.51 ? 67  SER A N     1 
ATOM   375   C  CA    . SER A 1 67  ? -42.584 -11.782 -16.757 1.00 21.71 ? 67  SER A CA    1 
ATOM   376   C  C     . SER A 1 67  ? -41.655 -11.394 -15.617 1.00 22.63 ? 67  SER A C     1 
ATOM   377   O  O     . SER A 1 67  ? -41.802 -11.934 -14.513 1.00 23.56 ? 67  SER A O     1 
ATOM   378   C  CB    . SER A 1 67  ? -42.238 -13.197 -17.202 1.00 19.48 ? 67  SER A CB    1 
ATOM   379   O  OG    . SER A 1 67  ? -40.853 -13.260 -17.506 1.00 21.91 ? 67  SER A OG    1 
ATOM   380   N  N     . LEU A 1 68  ? -40.704 -10.487 -15.849 1.00 21.50 ? 68  LEU A N     1 
ATOM   381   C  CA    . LEU A 1 68  ? -39.806 -10.077 -14.776 1.00 22.82 ? 68  LEU A CA    1 
ATOM   382   C  C     . LEU A 1 68  ? -40.494 -9.171  -13.763 1.00 25.62 ? 68  LEU A C     1 
ATOM   383   O  O     . LEU A 1 68  ? -40.009 -9.045  -12.634 1.00 25.13 ? 68  LEU A O     1 
ATOM   384   C  CB    . LEU A 1 68  ? -38.584 -9.362  -15.347 1.00 24.52 ? 68  LEU A CB    1 
ATOM   385   C  CG    . LEU A 1 68  ? -37.710 -10.111 -16.356 1.00 23.83 ? 68  LEU A CG    1 
ATOM   386   C  CD1   . LEU A 1 68  ? -36.651 -9.172  -16.921 1.00 22.72 ? 68  LEU A CD1   1 
ATOM   387   C  CD2   . LEU A 1 68  ? -37.068 -11.338 -15.738 1.00 25.45 ? 68  LEU A CD2   1 
ATOM   388   N  N     . ASP A 1 69  ? -41.604 -8.534  -14.134 1.00 24.15 ? 69  ASP A N     1 
ATOM   389   C  CA    . ASP A 1 69  ? -42.272 -7.603  -13.239 1.00 25.71 ? 69  ASP A CA    1 
ATOM   390   C  C     . ASP A 1 69  ? -43.775 -7.654  -13.456 1.00 25.10 ? 69  ASP A C     1 
ATOM   391   O  O     . ASP A 1 69  ? -44.243 -7.702  -14.597 1.00 22.22 ? 69  ASP A O     1 
ATOM   392   C  CB    . ASP A 1 69  ? -41.779 -6.169  -13.452 1.00 25.72 ? 69  ASP A CB    1 
ATOM   393   C  CG    . ASP A 1 69  ? -40.297 -6.013  -13.179 1.00 28.81 ? 69  ASP A CG    1 
ATOM   394   O  OD1   . ASP A 1 69  ? -39.480 -6.286  -14.091 1.00 29.25 ? 69  ASP A OD1   1 
ATOM   395   O  OD2   . ASP A 1 69  ? -39.947 -5.608  -12.045 1.00 28.14 ? 69  ASP A OD2   1 
ATOM   396   N  N     . LYS A 1 70  ? -44.525 -7.619  -12.352 1.00 24.31 ? 70  LYS A N     1 
ATOM   397   C  CA    . LYS A 1 70  ? -45.979 -7.630  -12.465 1.00 25.40 ? 70  LYS A CA    1 
ATOM   398   C  C     . LYS A 1 70  ? -46.501 -6.353  -13.101 1.00 24.73 ? 70  LYS A C     1 
ATOM   399   O  O     . LYS A 1 70  ? -47.529 -6.374  -13.788 1.00 25.33 ? 70  LYS A O     1 
ATOM   400   C  CB    . LYS A 1 70  ? -46.636 -7.831  -11.097 1.00 28.56 ? 70  LYS A CB    1 
ATOM   401   C  CG    . LYS A 1 70  ? -48.155 -7.826  -11.219 1.00 32.05 ? 70  LYS A CG    1 
ATOM   402   C  CD    . LYS A 1 70  ? -48.665 -9.015  -12.035 1.00 33.23 ? 70  LYS A CD    1 
ATOM   403   C  CE    . LYS A 1 70  ? -50.168 -8.883  -12.288 1.00 37.98 ? 70  LYS A CE    1 
ATOM   404   N  NZ    . LYS A 1 70  ? -50.985 -8.995  -11.038 1.00 42.50 ? 70  LYS A NZ    1 
ATOM   405   N  N     . SER A 1 71  ? -45.800 -5.243  -12.909 1.00 24.38 ? 71  SER A N     1 
ATOM   406   C  CA    . SER A 1 71  ? -46.267 -3.982  -13.459 1.00 25.03 ? 71  SER A CA    1 
ATOM   407   C  C     . SER A 1 71  ? -46.087 -3.893  -14.967 1.00 25.00 ? 71  SER A C     1 
ATOM   408   O  O     . SER A 1 71  ? -46.584 -2.939  -15.574 1.00 24.38 ? 71  SER A O     1 
ATOM   409   C  CB    . SER A 1 71  ? -45.532 -2.832  -12.780 1.00 27.35 ? 71  SER A CB    1 
ATOM   410   O  OG    . SER A 1 71  ? -44.137 -2.929  -13.028 1.00 27.69 ? 71  SER A OG    1 
ATOM   411   N  N     . VAL A 1 72  ? -45.411 -4.859  -15.585 1.00 24.28 ? 72  VAL A N     1 
ATOM   412   C  CA    . VAL A 1 72  ? -45.058 -4.804  -17.000 1.00 24.86 ? 72  VAL A CA    1 
ATOM   413   C  C     . VAL A 1 72  ? -45.879 -5.841  -17.755 1.00 24.28 ? 72  VAL A C     1 
ATOM   414   O  O     . VAL A 1 72  ? -45.873 -7.028  -17.406 1.00 22.29 ? 72  VAL A O     1 
ATOM   415   C  CB    . VAL A 1 72  ? -43.552 -5.040  -17.212 1.00 24.59 ? 72  VAL A CB    1 
ATOM   416   C  CG1   . VAL A 1 72  ? -43.208 -4.974  -18.692 1.00 23.17 ? 72  VAL A CG1   1 
ATOM   417   C  CG2   . VAL A 1 72  ? -42.731 -4.031  -16.410 1.00 23.18 ? 72  VAL A CG2   1 
ATOM   418   N  N     . SER A 1 73  ? -46.570 -5.392  -18.793 1.00 22.73 ? 73  SER A N     1 
ATOM   419   C  CA    . SER A 1 73  ? -47.267 -6.256  -19.726 1.00 23.57 ? 73  SER A CA    1 
ATOM   420   C  C     . SER A 1 73  ? -46.497 -6.341  -21.042 1.00 23.81 ? 73  SER A C     1 
ATOM   421   O  O     . SER A 1 73  ? -45.727 -5.436  -21.383 1.00 23.01 ? 73  SER A O     1 
ATOM   422   C  CB    . SER A 1 73  ? -48.687 -5.723  -19.978 1.00 24.80 ? 73  SER A CB    1 
ATOM   423   O  OG    . SER A 1 73  ? -49.139 -6.030  -21.287 1.00 27.18 ? 73  SER A OG    1 
ATOM   424   N  N     . PRO A 1 74  ? -46.674 -7.422  -21.806 1.00 23.99 ? 74  PRO A N     1 
ATOM   425   C  CA    . PRO A 1 74  ? -45.936 -7.550  -23.076 1.00 22.31 ? 74  PRO A CA    1 
ATOM   426   C  C     . PRO A 1 74  ? -46.191 -6.420  -24.065 1.00 23.24 ? 74  PRO A C     1 
ATOM   427   O  O     . PRO A 1 74  ? -45.360 -6.204  -24.961 1.00 21.81 ? 74  PRO A O     1 
ATOM   428   C  CB    . PRO A 1 74  ? -46.425 -8.894  -23.632 1.00 23.12 ? 74  PRO A CB    1 
ATOM   429   C  CG    . PRO A 1 74  ? -46.903 -9.650  -22.442 1.00 23.59 ? 74  PRO A CG    1 
ATOM   430   C  CD    . PRO A 1 74  ? -47.459 -8.631  -21.495 1.00 23.99 ? 74  PRO A CD    1 
ATOM   431   N  N     . ASP A 1 75  ? -47.315 -5.712  -23.954 1.00 23.67 ? 75  ASP A N     1 
ATOM   432   C  CA    . ASP A 1 75  ? -47.607 -4.591  -24.840 1.00 23.44 ? 75  ASP A CA    1 
ATOM   433   C  C     . ASP A 1 75  ? -46.953 -3.289  -24.400 1.00 23.43 ? 75  ASP A C     1 
ATOM   434   O  O     . ASP A 1 75  ? -47.005 -2.314  -25.153 1.00 23.58 ? 75  ASP A O     1 
ATOM   435   C  CB    . ASP A 1 75  ? -49.118 -4.384  -24.985 1.00 26.74 ? 75  ASP A CB    1 
ATOM   436   C  CG    . ASP A 1 75  ? -49.783 -5.498  -25.772 1.00 29.74 ? 75  ASP A CG    1 
ATOM   437   O  OD1   . ASP A 1 75  ? -49.203 -5.913  -26.803 1.00 31.67 ? 75  ASP A OD1   1 
ATOM   438   O  OD2   . ASP A 1 75  ? -50.887 -5.937  -25.387 1.00 33.01 ? 75  ASP A OD2   1 
ATOM   439   N  N     . ASP A 1 76  ? -46.364 -3.234  -23.204 1.00 22.07 ? 76  ASP A N     1 
ATOM   440   C  CA    . ASP A 1 76  ? -45.687 -2.021  -22.760 1.00 23.22 ? 76  ASP A CA    1 
ATOM   441   C  C     . ASP A 1 76  ? -44.255 -1.927  -23.271 1.00 22.23 ? 76  ASP A C     1 
ATOM   442   O  O     . ASP A 1 76  ? -43.550 -0.973  -22.933 1.00 22.68 ? 76  ASP A O     1 
ATOM   443   C  CB    . ASP A 1 76  ? -45.669 -1.951  -21.226 1.00 23.81 ? 76  ASP A CB    1 
ATOM   444   C  CG    . ASP A 1 76  ? -47.052 -2.109  -20.608 1.00 24.74 ? 76  ASP A CG    1 
ATOM   445   O  OD1   . ASP A 1 76  ? -48.022 -1.558  -21.172 1.00 25.23 ? 76  ASP A OD1   1 
ATOM   446   O  OD2   . ASP A 1 76  ? -47.167 -2.775  -19.549 1.00 25.29 ? 76  ASP A OD2   1 
ATOM   447   N  N     . ILE A 1 77  ? -43.817 -2.868  -24.098 1.00 20.75 ? 77  ILE A N     1 
ATOM   448   C  CA    . ILE A 1 77  ? -42.401 -3.070  -24.374 1.00 22.00 ? 77  ILE A CA    1 
ATOM   449   C  C     . ILE A 1 77  ? -42.114 -2.795  -25.840 1.00 20.01 ? 77  ILE A C     1 
ATOM   450   O  O     . ILE A 1 77  ? -42.838 -3.271  -26.720 1.00 20.70 ? 77  ILE A O     1 
ATOM   451   C  CB    . ILE A 1 77  ? -41.962 -4.495  -23.999 1.00 21.48 ? 77  ILE A CB    1 
ATOM   452   C  CG1   . ILE A 1 77  ? -42.225 -4.747  -22.513 1.00 21.74 ? 77  ILE A CG1   1 
ATOM   453   C  CG2   . ILE A 1 77  ? -40.499 -4.720  -24.371 1.00 20.81 ? 77  ILE A CG2   1 
ATOM   454   C  CD1   . ILE A 1 77  ? -42.212 -6.193  -22.139 1.00 20.86 ? 77  ILE A CD1   1 
ATOM   455   N  N     . LEU A 1 78  ? -41.050 -2.039  -26.096 1.00 20.89 ? 78  LEU A N     1 
ATOM   456   C  CA    . LEU A 1 78  ? -40.497 -1.876  -27.434 1.00 20.93 ? 78  LEU A CA    1 
ATOM   457   C  C     . LEU A 1 78  ? -39.066 -2.397  -27.430 1.00 20.88 ? 78  LEU A C     1 
ATOM   458   O  O     . LEU A 1 78  ? -38.208 -1.849  -26.731 1.00 20.81 ? 78  LEU A O     1 
ATOM   459   C  CB    . LEU A 1 78  ? -40.533 -0.415  -27.875 1.00 20.03 ? 78  LEU A CB    1 
ATOM   460   C  CG    . LEU A 1 78  ? -39.948 -0.138  -29.264 1.00 22.68 ? 78  LEU A CG    1 
ATOM   461   C  CD1   . LEU A 1 78  ? -40.802 -0.773  -30.359 1.00 22.29 ? 78  LEU A CD1   1 
ATOM   462   C  CD2   . LEU A 1 78  ? -39.821 1.351   -29.488 1.00 23.69 ? 78  LEU A CD2   1 
ATOM   463   N  N     . VAL A 1 79  ? -38.808 -3.449  -28.207 1.00 20.55 ? 79  VAL A N     1 
ATOM   464   C  CA    . VAL A 1 79  ? -37.462 -4.004  -28.312 1.00 19.77 ? 79  VAL A CA    1 
ATOM   465   C  C     . VAL A 1 79  ? -36.658 -3.168  -29.299 1.00 20.53 ? 79  VAL A C     1 
ATOM   466   O  O     . VAL A 1 79  ? -37.143 -2.814  -30.378 1.00 18.98 ? 79  VAL A O     1 
ATOM   467   C  CB    . VAL A 1 79  ? -37.514 -5.483  -28.736 1.00 21.10 ? 79  VAL A CB    1 
ATOM   468   C  CG1   . VAL A 1 79  ? -36.101 -6.055  -28.889 1.00 19.93 ? 79  VAL A CG1   1 
ATOM   469   C  CG2   . VAL A 1 79  ? -38.317 -6.300  -27.737 1.00 19.95 ? 79  VAL A CG2   1 
ATOM   470   N  N     . THR A 1 80  ? -35.421 -2.849  -28.928 1.00 20.26 ? 80  THR A N     1 
ATOM   471   C  CA    . THR A 1 80  ? -34.540 -2.010  -29.724 1.00 21.12 ? 80  THR A CA    1 
ATOM   472   C  C     . THR A 1 80  ? -33.182 -2.689  -29.851 1.00 20.10 ? 80  THR A C     1 
ATOM   473   O  O     . THR A 1 80  ? -32.865 -3.637  -29.129 1.00 20.20 ? 80  THR A O     1 
ATOM   474   C  CB    . THR A 1 80  ? -34.376 -0.616  -29.090 1.00 22.62 ? 80  THR A CB    1 
ATOM   475   O  OG1   . THR A 1 80  ? -33.881 -0.757  -27.752 1.00 22.67 ? 80  THR A OG1   1 
ATOM   476   C  CG2   . THR A 1 80  ? -35.711 0.125   -29.039 1.00 21.32 ? 80  THR A CG2   1 
ATOM   477   N  N     . ALA A 1 81  ? -32.355 -2.168  -30.757 1.00 21.18 ? 81  ALA A N     1 
ATOM   478   C  CA    . ALA A 1 81  ? -31.019 -2.717  -30.980 1.00 21.10 ? 81  ALA A CA    1 
ATOM   479   C  C     . ALA A 1 81  ? -30.085 -2.137  -29.924 1.00 21.76 ? 81  ALA A C     1 
ATOM   480   O  O     . ALA A 1 81  ? -29.286 -1.231  -30.177 1.00 24.37 ? 81  ALA A O     1 
ATOM   481   C  CB    . ALA A 1 81  ? -30.537 -2.417  -32.394 1.00 23.05 ? 81  ALA A CB    1 
ATOM   482   N  N     . GLY A 1 82  ? -30.166 -2.710  -28.728 1.00 20.85 ? 82  GLY A N     1 
ATOM   483   C  CA    . GLY A 1 82  ? -29.504 -2.174  -27.561 1.00 22.62 ? 82  GLY A CA    1 
ATOM   484   C  C     . GLY A 1 82  ? -30.267 -1.006  -26.955 1.00 23.98 ? 82  GLY A C     1 
ATOM   485   O  O     . GLY A 1 82  ? -31.162 -0.419  -27.564 1.00 23.65 ? 82  GLY A O     1 
ATOM   486   N  N     . THR A 1 83  ? -29.908 -0.672  -25.710 1.00 21.78 ? 83  THR A N     1 
ATOM   487   C  CA    . THR A 1 83  ? -30.521 0.495   -25.086 1.00 24.33 ? 83  THR A CA    1 
ATOM   488   C  C     . THR A 1 83  ? -30.015 1.794   -25.689 1.00 22.46 ? 83  THR A C     1 
ATOM   489   O  O     . THR A 1 83  ? -30.637 2.837   -25.476 1.00 22.05 ? 83  THR A O     1 
ATOM   490   C  CB    . THR A 1 83  ? -30.276 0.530   -23.572 1.00 24.80 ? 83  THR A CB    1 
ATOM   491   O  OG1   . THR A 1 83  ? -28.871 0.579   -23.308 1.00 24.17 ? 83  THR A OG1   1 
ATOM   492   C  CG2   . THR A 1 83  ? -30.881 -0.684  -22.891 1.00 25.50 ? 83  THR A CG2   1 
ATOM   493   N  N     . THR A 1 84  ? -28.893 1.760   -26.413 1.00 23.52 ? 84  THR A N     1 
ATOM   494   C  CA    . THR A 1 84  ? -28.421 2.956   -27.104 1.00 24.24 ? 84  THR A CA    1 
ATOM   495   C  C     . THR A 1 84  ? -29.443 3.454   -28.119 1.00 22.33 ? 84  THR A C     1 
ATOM   496   O  O     . THR A 1 84  ? -29.684 4.662   -28.221 1.00 21.88 ? 84  THR A O     1 
ATOM   497   C  CB    . THR A 1 84  ? -27.079 2.681   -27.783 1.00 26.26 ? 84  THR A CB    1 
ATOM   498   O  OG1   . THR A 1 84  ? -26.091 2.396   -26.787 1.00 27.63 ? 84  THR A OG1   1 
ATOM   499   C  CG2   . THR A 1 84  ? -26.635 3.884   -28.603 1.00 26.37 ? 84  THR A CG2   1 
ATOM   500   N  N     . GLU A 1 85  ? -30.045 2.541   -28.889 1.00 22.90 ? 85  GLU A N     1 
ATOM   501   C  CA    . GLU A 1 85  ? -31.101 2.948   -29.815 1.00 23.75 ? 85  GLU A CA    1 
ATOM   502   C  C     . GLU A 1 85  ? -32.328 3.434   -29.061 1.00 22.30 ? 85  GLU A C     1 
ATOM   503   O  O     . GLU A 1 85  ? -32.928 4.452   -29.426 1.00 20.31 ? 85  GLU A O     1 
ATOM   504   C  CB    . GLU A 1 85  ? -31.482 1.797   -30.757 1.00 22.12 ? 85  GLU A CB    1 
ATOM   505   C  CG    . GLU A 1 85  ? -32.439 2.236   -31.861 1.00 23.33 ? 85  GLU A CG    1 
ATOM   506   C  CD    . GLU A 1 85  ? -33.017 1.089   -32.690 1.00 25.46 ? 85  GLU A CD    1 
ATOM   507   O  OE1   . GLU A 1 85  ? -33.220 -0.025  -32.157 1.00 24.20 ? 85  GLU A OE1   1 
ATOM   508   O  OE2   . GLU A 1 85  ? -33.275 1.309   -33.893 1.00 26.84 ? 85  GLU A OE2   1 
ATOM   509   N  N     . ALA A 1 86  ? -32.715 2.714   -28.007 1.00 23.01 ? 86  ALA A N     1 
ATOM   510   C  CA    . ALA A 1 86  ? -33.865 3.125   -27.212 1.00 22.20 ? 86  ALA A CA    1 
ATOM   511   C  C     . ALA A 1 86  ? -33.664 4.526   -26.646 1.00 21.66 ? 86  ALA A C     1 
ATOM   512   O  O     . ALA A 1 86  ? -34.576 5.360   -26.687 1.00 21.02 ? 86  ALA A O     1 
ATOM   513   C  CB    . ALA A 1 86  ? -34.107 2.112   -26.094 1.00 21.25 ? 86  ALA A CB    1 
ATOM   514   N  N     . ILE A 1 87  ? -32.461 4.813   -26.153 1.00 22.09 ? 87  ILE A N     1 
ATOM   515   C  CA    . ILE A 1 87  ? -32.167 6.141   -25.625 1.00 22.61 ? 87  ILE A CA    1 
ATOM   516   C  C     . ILE A 1 87  ? -32.344 7.191   -26.712 1.00 22.57 ? 87  ILE A C     1 
ATOM   517   O  O     . ILE A 1 87  ? -32.935 8.255   -26.482 1.00 21.89 ? 87  ILE A O     1 
ATOM   518   C  CB    . ILE A 1 87  ? -30.748 6.175   -25.028 1.00 20.95 ? 87  ILE A CB    1 
ATOM   519   C  CG1   . ILE A 1 87  ? -30.709 5.425   -23.690 1.00 23.90 ? 87  ILE A CG1   1 
ATOM   520   C  CG2   . ILE A 1 87  ? -30.268 7.607   -24.875 1.00 21.61 ? 87  ILE A CG2   1 
ATOM   521   C  CD1   . ILE A 1 87  ? -29.309 5.016   -23.242 1.00 22.40 ? 87  ILE A CD1   1 
ATOM   522   N  N     . LEU A 1 88  ? -31.840 6.906   -27.914 1.00 22.12 ? 88  LEU A N     1 
ATOM   523   C  CA    . LEU A 1 88  ? -31.955 7.858   -29.012 1.00 22.96 ? 88  LEU A CA    1 
ATOM   524   C  C     . LEU A 1 88  ? -33.410 8.109   -29.390 1.00 22.57 ? 88  LEU A C     1 
ATOM   525   O  O     . LEU A 1 88  ? -33.837 9.264   -29.515 1.00 23.18 ? 88  LEU A O     1 
ATOM   526   C  CB    . LEU A 1 88  ? -31.173 7.347   -30.221 1.00 22.13 ? 88  LEU A CB    1 
ATOM   527   C  CG    . LEU A 1 88  ? -31.365 8.181   -31.479 1.00 23.61 ? 88  LEU A CG    1 
ATOM   528   C  CD1   . LEU A 1 88  ? -30.740 9.550   -31.275 1.00 22.85 ? 88  LEU A CD1   1 
ATOM   529   C  CD2   . LEU A 1 88  ? -30.774 7.471   -32.691 1.00 25.30 ? 88  LEU A CD2   1 
ATOM   530   N  N     . ILE A 1 89  ? -34.193 7.040   -29.571 1.00 22.32 ? 89  ILE A N     1 
ATOM   531   C  CA    . ILE A 1 89  ? -35.578 7.216   -30.007 1.00 24.32 ? 89  ILE A CA    1 
ATOM   532   C  C     . ILE A 1 89  ? -36.390 7.933   -28.938 1.00 23.87 ? 89  ILE A C     1 
ATOM   533   O  O     . ILE A 1 89  ? -37.228 8.789   -29.248 1.00 24.41 ? 89  ILE A O     1 
ATOM   534   C  CB    . ILE A 1 89  ? -36.223 5.877   -30.419 1.00 24.32 ? 89  ILE A CB    1 
ATOM   535   C  CG1   . ILE A 1 89  ? -36.381 4.938   -29.224 1.00 23.71 ? 89  ILE A CG1   1 
ATOM   536   C  CG2   . ILE A 1 89  ? -35.425 5.220   -31.544 1.00 23.28 ? 89  ILE A CG2   1 
ATOM   537   C  CD1   . ILE A 1 89  ? -37.076 3.640   -29.551 1.00 24.54 ? 89  ILE A CD1   1 
ATOM   538   N  N     . TYR A 1 90  ? -36.181 7.583   -27.667 1.00 24.23 ? 90  TYR A N     1 
ATOM   539   C  CA    . TYR A 1 90  ? -36.972 8.196   -26.610 1.00 24.41 ? 90  TYR A CA    1 
ATOM   540   C  C     . TYR A 1 90  ? -36.702 9.692   -26.530 1.00 24.70 ? 90  TYR A C     1 
ATOM   541   O  O     . TYR A 1 90  ? -37.637 10.500  -26.504 1.00 24.62 ? 90  TYR A O     1 
ATOM   542   C  CB    . TYR A 1 90  ? -36.683 7.532   -25.264 1.00 24.12 ? 90  TYR A CB    1 
ATOM   543   C  CG    . TYR A 1 90  ? -37.315 8.307   -24.139 1.00 24.96 ? 90  TYR A CG    1 
ATOM   544   C  CD1   . TYR A 1 90  ? -38.679 8.231   -23.906 1.00 25.82 ? 90  TYR A CD1   1 
ATOM   545   C  CD2   . TYR A 1 90  ? -36.557 9.150   -23.340 1.00 24.25 ? 90  TYR A CD2   1 
ATOM   546   C  CE1   . TYR A 1 90  ? -39.270 8.955   -22.895 1.00 27.29 ? 90  TYR A CE1   1 
ATOM   547   C  CE2   . TYR A 1 90  ? -37.138 9.876   -22.327 1.00 26.69 ? 90  TYR A CE2   1 
ATOM   548   C  CZ    . TYR A 1 90  ? -38.494 9.776   -22.112 1.00 27.33 ? 90  TYR A CZ    1 
ATOM   549   O  OH    . TYR A 1 90  ? -39.075 10.503  -21.108 1.00 30.33 ? 90  TYR A OH    1 
ATOM   550   N  N     . PHE A 1 91  ? -35.424 10.082  -26.505 1.00 23.42 ? 91  PHE A N     1 
ATOM   551   C  CA    . PHE A 1 91  ? -35.103 11.502  -26.403 1.00 24.82 ? 91  PHE A CA    1 
ATOM   552   C  C     . PHE A 1 91  ? -35.555 12.274  -27.632 1.00 26.70 ? 91  PHE A C     1 
ATOM   553   O  O     . PHE A 1 91  ? -35.958 13.437  -27.513 1.00 26.96 ? 91  PHE A O     1 
ATOM   554   C  CB    . PHE A 1 91  ? -33.608 11.699  -26.188 1.00 25.14 ? 91  PHE A CB    1 
ATOM   555   C  CG    . PHE A 1 91  ? -33.181 11.582  -24.756 1.00 24.35 ? 91  PHE A CG    1 
ATOM   556   C  CD1   . PHE A 1 91  ? -33.698 12.437  -23.802 1.00 25.80 ? 91  PHE A CD1   1 
ATOM   557   C  CD2   . PHE A 1 91  ? -32.243 10.636  -24.371 1.00 23.21 ? 91  PHE A CD2   1 
ATOM   558   C  CE1   . PHE A 1 91  ? -33.302 12.347  -22.475 1.00 24.88 ? 91  PHE A CE1   1 
ATOM   559   C  CE2   . PHE A 1 91  ? -31.839 10.540  -23.052 1.00 24.16 ? 91  PHE A CE2   1 
ATOM   560   C  CZ    . PHE A 1 91  ? -32.374 11.397  -22.102 1.00 24.25 ? 91  PHE A CZ    1 
ATOM   561   N  N     . LYS A 1 92  ? -35.509 11.651  -28.813 1.00 25.79 ? 92  LYS A N     1 
ATOM   562   C  CA    . LYS A 1 92  ? -36.038 12.305  -30.004 1.00 27.11 ? 92  LYS A CA    1 
ATOM   563   C  C     . LYS A 1 92  ? -37.529 12.571  -29.850 1.00 27.34 ? 92  LYS A C     1 
ATOM   564   O  O     . LYS A 1 92  ? -38.008 13.674  -30.136 1.00 28.62 ? 92  LYS A O     1 
ATOM   565   C  CB    . LYS A 1 92  ? -35.765 11.452  -31.245 1.00 27.20 ? 92  LYS A CB    1 
ATOM   566   C  CG    . LYS A 1 92  ? -36.140 12.125  -32.565 1.00 29.64 ? 92  LYS A CG    1 
ATOM   567   C  CD    . LYS A 1 92  ? -35.131 13.212  -32.919 1.00 31.17 ? 92  LYS A CD    1 
ATOM   568   C  CE    . LYS A 1 92  ? -35.270 13.677  -34.362 1.00 33.83 ? 92  LYS A CE    1 
ATOM   569   N  NZ    . LYS A 1 92  ? -34.415 14.872  -34.627 1.00 36.78 ? 92  LYS A NZ    1 
ATOM   570   N  N     . VAL A 1 93  ? -38.279 11.567  -29.387 1.00 26.01 ? 93  VAL A N     1 
ATOM   571   C  CA    . VAL A 1 93  ? -39.729 11.702  -29.272 1.00 28.30 ? 93  VAL A CA    1 
ATOM   572   C  C     . VAL A 1 93  ? -40.101 12.819  -28.303 1.00 29.40 ? 93  VAL A C     1 
ATOM   573   O  O     . VAL A 1 93  ? -40.985 13.636  -28.588 1.00 32.01 ? 93  VAL A O     1 
ATOM   574   C  CB    . VAL A 1 93  ? -40.354 10.361  -28.841 1.00 28.03 ? 93  VAL A CB    1 
ATOM   575   C  CG1   . VAL A 1 93  ? -41.709 10.601  -28.211 1.00 31.09 ? 93  VAL A CG1   1 
ATOM   576   C  CG2   . VAL A 1 93  ? -40.490 9.430   -30.029 1.00 27.98 ? 93  VAL A CG2   1 
ATOM   577   N  N     . ARG A 1 94  ? -39.414 12.903  -27.168 1.00 32.39 ? 94  ARG A N     1 
ATOM   578   C  CA    . ARG A 1 94  ? -39.770 13.864  -26.132 1.00 33.49 ? 94  ARG A CA    1 
ATOM   579   C  C     . ARG A 1 94  ? -39.139 15.231  -26.341 1.00 34.68 ? 94  ARG A C     1 
ATOM   580   O  O     . ARG A 1 94  ? -39.302 16.109  -25.484 1.00 35.90 ? 94  ARG A O     1 
ATOM   581   C  CB    . ARG A 1 94  ? -39.380 13.326  -24.752 1.00 33.84 ? 94  ARG A CB    1 
ATOM   582   C  CG    . ARG A 1 94  ? -40.318 12.248  -24.240 1.00 34.13 ? 94  ARG A CG    1 
ATOM   583   C  CD    . ARG A 1 94  ? -41.655 12.836  -23.810 1.00 36.66 ? 94  ARG A CD    1 
ATOM   584   N  NE    . ARG A 1 94  ? -41.562 13.465  -22.491 1.00 38.42 ? 94  ARG A NE    1 
ATOM   585   C  CZ    . ARG A 1 94  ? -42.563 14.101  -21.887 1.00 39.86 ? 94  ARG A CZ    1 
ATOM   586   N  NH1   . ARG A 1 94  ? -43.749 14.203  -22.479 1.00 38.83 ? 94  ARG A NH1   1 
ATOM   587   N  NH2   . ARG A 1 94  ? -42.377 14.637  -20.687 1.00 38.18 ? 94  ARG A NH2   1 
ATOM   588   N  N     . TYR A 1 95  ? -38.426 15.438  -27.442 1.00 30.03 ? 95  TYR A N     1 
ATOM   589   C  CA    . TYR A 1 95  ? -37.742 16.702  -27.649 1.00 30.83 ? 95  TYR A CA    1 
ATOM   590   C  C     . TYR A 1 95  ? -38.723 17.791  -28.057 1.00 30.62 ? 95  TYR A C     1 
ATOM   591   O  O     . TYR A 1 95  ? -39.679 17.547  -28.796 1.00 31.33 ? 95  TYR A O     1 
ATOM   592   C  CB    . TYR A 1 95  ? -36.649 16.579  -28.709 1.00 30.40 ? 95  TYR A CB    1 
ATOM   593   C  CG    . TYR A 1 95  ? -36.001 17.914  -28.990 1.00 30.87 ? 95  TYR A CG    1 
ATOM   594   C  CD1   . TYR A 1 95  ? -35.075 18.450  -28.105 1.00 30.05 ? 95  TYR A CD1   1 
ATOM   595   C  CD2   . TYR A 1 95  ? -36.346 18.658  -30.110 1.00 32.17 ? 95  TYR A CD2   1 
ATOM   596   C  CE1   . TYR A 1 95  ? -34.491 19.676  -28.340 1.00 31.23 ? 95  TYR A CE1   1 
ATOM   597   C  CE2   . TYR A 1 95  ? -35.768 19.894  -30.351 1.00 33.39 ? 95  TYR A CE2   1 
ATOM   598   C  CZ    . TYR A 1 95  ? -34.838 20.393  -29.462 1.00 31.82 ? 95  TYR A CZ    1 
ATOM   599   O  OH    . TYR A 1 95  ? -34.255 21.617  -29.693 1.00 35.71 ? 95  TYR A OH    1 
ATOM   600   N  N     . ARG A 1 96  ? -38.493 18.989  -27.532 1.00 30.76 ? 96  ARG A N     1 
ATOM   601   C  CA    . ARG A 1 96  ? -39.140 20.197  -28.010 1.00 32.08 ? 96  ARG A CA    1 
ATOM   602   C  C     . ARG A 1 96  ? -38.198 21.360  -27.746 1.00 32.42 ? 96  ARG A C     1 
ATOM   603   O  O     . ARG A 1 96  ? -37.316 21.284  -26.888 1.00 31.34 ? 96  ARG A O     1 
ATOM   604   C  CB    . ARG A 1 96  ? -40.471 20.479  -27.323 1.00 33.08 ? 96  ARG A CB    1 
ATOM   605   C  CG    . ARG A 1 96  ? -40.302 20.683  -25.845 1.00 33.42 ? 96  ARG A CG    1 
ATOM   606   C  CD    . ARG A 1 96  ? -41.565 21.169  -25.220 1.00 33.46 ? 96  ARG A CD    1 
ATOM   607   N  NE    . ARG A 1 96  ? -41.401 21.354  -23.784 1.00 34.33 ? 96  ARG A NE    1 
ATOM   608   C  CZ    . ARG A 1 96  ? -40.949 22.471  -23.226 1.00 32.62 ? 96  ARG A CZ    1 
ATOM   609   N  NH1   . ARG A 1 96  ? -40.589 23.496  -23.985 1.00 33.92 ? 96  ARG A NH1   1 
ATOM   610   N  NH2   . ARG A 1 96  ? -40.842 22.556  -21.911 1.00 33.67 ? 96  ARG A NH2   1 
ATOM   611   N  N     . SER A 1 97  ? -38.384 22.430  -28.511 1.00 33.07 ? 97  SER A N     1 
ATOM   612   C  CA    . SER A 1 97  ? -37.517 23.592  -28.392 1.00 33.31 ? 97  SER A CA    1 
ATOM   613   C  C     . SER A 1 97  ? -37.543 24.139  -26.969 1.00 32.58 ? 97  SER A C     1 
ATOM   614   O  O     . SER A 1 97  ? -38.609 24.284  -26.365 1.00 32.13 ? 97  SER A O     1 
ATOM   615   C  CB    . SER A 1 97  ? -37.949 24.670  -29.382 1.00 33.89 ? 97  SER A CB    1 
ATOM   616   O  OG    . SER A 1 97  ? -37.054 25.764  -29.332 1.00 38.20 ? 97  SER A OG    1 
ATOM   617   N  N     . GLY A 1 98  ? -36.362 24.434  -26.433 1.00 31.89 ? 98  GLY A N     1 
ATOM   618   C  CA    . GLY A 1 98  ? -36.245 24.962  -25.093 1.00 31.91 ? 98  GLY A CA    1 
ATOM   619   C  C     . GLY A 1 98  ? -36.316 23.937  -23.982 1.00 30.87 ? 98  GLY A C     1 
ATOM   620   O  O     . GLY A 1 98  ? -36.305 24.325  -22.806 1.00 31.37 ? 98  GLY A O     1 
ATOM   621   N  N     . ALA A 1 99  ? -36.414 22.652  -24.309 1.00 31.24 ? 99  ALA A N     1 
ATOM   622   C  CA    . ALA A 1 99  ? -36.483 21.606  -23.298 1.00 31.80 ? 99  ALA A CA    1 
ATOM   623   C  C     . ALA A 1 99  ? -35.108 21.323  -22.709 1.00 30.05 ? 99  ALA A C     1 
ATOM   624   O  O     . ALA A 1 99  ? -34.079 21.485  -23.369 1.00 28.17 ? 99  ALA A O     1 
ATOM   625   C  CB    . ALA A 1 99  ? -37.055 20.318  -23.892 1.00 31.73 ? 99  ALA A CB    1 
ATOM   626   N  N     . ASN A 1 100 ? -35.096 20.888  -21.455 1.00 29.37 ? 100 ASN A N     1 
ATOM   627   C  CA    . ASN A 1 100 ? -33.853 20.486  -20.823 1.00 29.04 ? 100 ASN A CA    1 
ATOM   628   C  C     . ASN A 1 100 ? -34.012 19.093  -20.229 1.00 28.08 ? 100 ASN A C     1 
ATOM   629   O  O     . ASN A 1 100 ? -35.124 18.608  -19.999 1.00 26.68 ? 100 ASN A O     1 
ATOM   630   C  CB    . ASN A 1 100 ? -33.384 21.492  -19.750 1.00 29.47 ? 100 ASN A CB    1 
ATOM   631   C  CG    . ASN A 1 100 ? -34.267 21.508  -18.518 1.00 31.29 ? 100 ASN A CG    1 
ATOM   632   O  OD1   . ASN A 1 100 ? -34.114 20.678  -17.620 1.00 29.41 ? 100 ASN A OD1   1 
ATOM   633   N  ND2   . ASN A 1 100 ? -35.170 22.482  -18.449 1.00 31.97 ? 100 ASN A ND2   1 
ATOM   634   N  N     . VAL A 1 101 ? -32.877 18.441  -20.019 1.00 25.52 ? 101 VAL A N     1 
ATOM   635   C  CA    . VAL A 1 101 ? -32.820 17.143  -19.370 1.00 26.10 ? 101 VAL A CA    1 
ATOM   636   C  C     . VAL A 1 101 ? -31.844 17.253  -18.208 1.00 25.41 ? 101 VAL A C     1 
ATOM   637   O  O     . VAL A 1 101 ? -30.830 17.954  -18.301 1.00 24.43 ? 101 VAL A O     1 
ATOM   638   C  CB    . VAL A 1 101 ? -32.399 16.028  -20.355 1.00 25.81 ? 101 VAL A CB    1 
ATOM   639   C  CG1   . VAL A 1 101 ? -31.104 16.392  -21.061 1.00 25.70 ? 101 VAL A CG1   1 
ATOM   640   C  CG2   . VAL A 1 101 ? -32.262 14.682  -19.645 1.00 25.19 ? 101 VAL A CG2   1 
ATOM   641   N  N     . VAL A 1 102 ? -32.160 16.571  -17.113 1.00 24.62 ? 102 VAL A N     1 
ATOM   642   C  CA    . VAL A 1 102 ? -31.296 16.495  -15.944 1.00 24.76 ? 102 VAL A CA    1 
ATOM   643   C  C     . VAL A 1 102 ? -30.627 15.130  -15.963 1.00 23.65 ? 102 VAL A C     1 
ATOM   644   O  O     . VAL A 1 102 ? -31.304 14.099  -16.023 1.00 23.58 ? 102 VAL A O     1 
ATOM   645   C  CB    . VAL A 1 102 ? -32.082 16.702  -14.641 1.00 25.14 ? 102 VAL A CB    1 
ATOM   646   C  CG1   . VAL A 1 102 ? -31.140 16.651  -13.449 1.00 25.81 ? 102 VAL A CG1   1 
ATOM   647   C  CG2   . VAL A 1 102 ? -32.831 18.021  -14.675 1.00 26.99 ? 102 VAL A CG2   1 
ATOM   648   N  N     . VAL A 1 103 ? -29.301 15.123  -15.957 1.00 21.78 ? 103 VAL A N     1 
ATOM   649   C  CA    . VAL A 1 103 ? -28.542 13.880  -16.013 1.00 23.37 ? 103 VAL A CA    1 
ATOM   650   C  C     . VAL A 1 103 ? -27.606 13.834  -14.810 1.00 23.56 ? 103 VAL A C     1 
ATOM   651   O  O     . VAL A 1 103 ? -26.716 14.684  -14.686 1.00 23.83 ? 103 VAL A O     1 
ATOM   652   C  CB    . VAL A 1 103 ? -27.761 13.763  -17.334 1.00 23.58 ? 103 VAL A CB    1 
ATOM   653   C  CG1   . VAL A 1 103 ? -27.053 12.426  -17.412 1.00 22.87 ? 103 VAL A CG1   1 
ATOM   654   C  CG2   . VAL A 1 103 ? -28.685 13.948  -18.531 1.00 21.67 ? 103 VAL A CG2   1 
ATOM   655   N  N     . PRO A 1 104 ? -27.779 12.891  -13.889 1.00 24.07 ? 104 PRO A N     1 
ATOM   656   C  CA    . PRO A 1 104 ? -26.765 12.701  -12.846 1.00 25.92 ? 104 PRO A CA    1 
ATOM   657   C  C     . PRO A 1 104 ? -25.512 12.090  -13.450 1.00 24.75 ? 104 PRO A C     1 
ATOM   658   O  O     . PRO A 1 104 ? -25.576 11.077  -14.146 1.00 24.69 ? 104 PRO A O     1 
ATOM   659   C  CB    . PRO A 1 104 ? -27.440 11.744  -11.855 1.00 24.67 ? 104 PRO A CB    1 
ATOM   660   C  CG    . PRO A 1 104 ? -28.890 11.810  -12.170 1.00 24.66 ? 104 PRO A CG    1 
ATOM   661   C  CD    . PRO A 1 104 ? -28.970 12.071  -13.647 1.00 23.99 ? 104 PRO A CD    1 
ATOM   662   N  N     . VAL A 1 105 ? -24.371 12.706  -13.170 1.00 24.51 ? 105 VAL A N     1 
ATOM   663   C  CA    . VAL A 1 105 ? -23.086 12.229  -13.671 1.00 25.39 ? 105 VAL A CA    1 
ATOM   664   C  C     . VAL A 1 105 ? -22.176 11.972  -12.474 1.00 25.95 ? 105 VAL A C     1 
ATOM   665   O  O     . VAL A 1 105 ? -22.335 12.627  -11.435 1.00 25.20 ? 105 VAL A O     1 
ATOM   666   C  CB    . VAL A 1 105 ? -22.458 13.231  -14.654 1.00 25.03 ? 105 VAL A CB    1 
ATOM   667   C  CG1   . VAL A 1 105 ? -23.251 13.273  -15.966 1.00 26.07 ? 105 VAL A CG1   1 
ATOM   668   C  CG2   . VAL A 1 105 ? -22.388 14.602  -14.032 1.00 25.16 ? 105 VAL A CG2   1 
ATOM   669   N  N     . PRO A 1 106 ? -21.212 11.037  -12.562 1.00 26.30 ? 106 PRO A N     1 
ATOM   670   C  CA    . PRO A 1 106 ? -20.874 10.212  -13.731 1.00 24.86 ? 106 PRO A CA    1 
ATOM   671   C  C     . PRO A 1 106 ? -21.943 9.191   -14.104 1.00 23.31 ? 106 PRO A C     1 
ATOM   672   O  O     . PRO A 1 106 ? -22.642 8.672   -13.241 1.00 23.41 ? 106 PRO A O     1 
ATOM   673   C  CB    . PRO A 1 106 ? -19.590 9.503   -13.296 1.00 26.00 ? 106 PRO A CB    1 
ATOM   674   C  CG    . PRO A 1 106 ? -19.658 9.469   -11.817 1.00 24.85 ? 106 PRO A CG    1 
ATOM   675   C  CD    . PRO A 1 106 ? -20.320 10.752  -11.423 1.00 26.27 ? 106 PRO A CD    1 
ATOM   676   N  N     . THR A 1 107 ? -22.081 8.947   -15.400 1.00 23.83 ? 107 THR A N     1 
ATOM   677   C  CA    . THR A 1 107 ? -23.004 7.945   -15.917 1.00 23.31 ? 107 THR A CA    1 
ATOM   678   C  C     . THR A 1 107 ? -22.526 7.553   -17.309 1.00 23.81 ? 107 THR A C     1 
ATOM   679   O  O     . THR A 1 107 ? -21.521 8.069   -17.807 1.00 23.74 ? 107 THR A O     1 
ATOM   680   C  CB    . THR A 1 107 ? -24.443 8.472   -15.931 1.00 22.51 ? 107 THR A CB    1 
ATOM   681   O  OG1   . THR A 1 107 ? -25.344 7.400   -16.222 1.00 24.27 ? 107 THR A OG1   1 
ATOM   682   C  CG2   . THR A 1 107 ? -24.600 9.554   -16.980 1.00 23.07 ? 107 THR A CG2   1 
ATOM   683   N  N     . PHE A 1 108 ? -23.234 6.609   -17.925 1.00 24.12 ? 108 PHE A N     1 
ATOM   684   C  CA    . PHE A 1 108 ? -22.935 6.244   -19.304 1.00 24.94 ? 108 PHE A CA    1 
ATOM   685   C  C     . PHE A 1 108 ? -23.070 7.460   -20.215 1.00 24.03 ? 108 PHE A C     1 
ATOM   686   O  O     . PHE A 1 108 ? -24.083 8.165   -20.187 1.00 22.54 ? 108 PHE A O     1 
ATOM   687   C  CB    . PHE A 1 108 ? -23.851 5.116   -19.772 1.00 26.35 ? 108 PHE A CB    1 
ATOM   688   C  CG    . PHE A 1 108 ? -23.430 4.512   -21.074 1.00 27.69 ? 108 PHE A CG    1 
ATOM   689   C  CD1   . PHE A 1 108 ? -22.193 3.906   -21.197 1.00 28.19 ? 108 PHE A CD1   1 
ATOM   690   C  CD2   . PHE A 1 108 ? -24.268 4.548   -22.176 1.00 28.07 ? 108 PHE A CD2   1 
ATOM   691   C  CE1   . PHE A 1 108 ? -21.793 3.351   -22.397 1.00 29.00 ? 108 PHE A CE1   1 
ATOM   692   C  CE2   . PHE A 1 108 ? -23.876 3.990   -23.377 1.00 28.75 ? 108 PHE A CE2   1 
ATOM   693   C  CZ    . PHE A 1 108 ? -22.638 3.394   -23.488 1.00 29.16 ? 108 PHE A CZ    1 
ATOM   694   N  N     . HIS A 1 109 ? -22.030 7.703   -21.019 1.00 24.28 ? 109 HIS A N     1 
ATOM   695   C  CA    . HIS A 1 109 ? -21.897 8.965   -21.742 1.00 24.90 ? 109 HIS A CA    1 
ATOM   696   C  C     . HIS A 1 109 ? -23.060 9.226   -22.697 1.00 24.30 ? 109 HIS A C     1 
ATOM   697   O  O     . HIS A 1 109 ? -23.428 10.384  -22.918 1.00 23.96 ? 109 HIS A O     1 
ATOM   698   C  CB    . HIS A 1 109 ? -20.569 8.976   -22.495 1.00 26.99 ? 109 HIS A CB    1 
ATOM   699   C  CG    . HIS A 1 109 ? -20.478 7.931   -23.562 1.00 28.37 ? 109 HIS A CG    1 
ATOM   700   N  ND1   . HIS A 1 109 ? -20.578 8.225   -24.905 1.00 29.04 ? 109 HIS A ND1   1 
ATOM   701   C  CD2   . HIS A 1 109 ? -20.323 6.588   -23.480 1.00 28.30 ? 109 HIS A CD2   1 
ATOM   702   C  CE1   . HIS A 1 109 ? -20.470 7.110   -25.606 1.00 30.16 ? 109 HIS A CE1   1 
ATOM   703   N  NE2   . HIS A 1 109 ? -20.318 6.102   -24.765 1.00 29.91 ? 109 HIS A NE2   1 
ATOM   704   N  N     . VAL A 1 110 ? -23.646 8.174   -23.272 1.00 23.83 ? 110 VAL A N     1 
ATOM   705   C  CA    . VAL A 1 110 ? -24.755 8.350   -24.208 1.00 24.74 ? 110 VAL A CA    1 
ATOM   706   C  C     . VAL A 1 110 ? -25.932 9.052   -23.539 1.00 23.58 ? 110 VAL A C     1 
ATOM   707   O  O     . VAL A 1 110 ? -26.675 9.799   -24.191 1.00 21.73 ? 110 VAL A O     1 
ATOM   708   C  CB    . VAL A 1 110 ? -25.151 6.980   -24.799 1.00 25.45 ? 110 VAL A CB    1 
ATOM   709   C  CG1   . VAL A 1 110 ? -26.504 7.043   -25.463 1.00 25.53 ? 110 VAL A CG1   1 
ATOM   710   C  CG2   . VAL A 1 110 ? -24.094 6.511   -25.788 1.00 27.20 ? 110 VAL A CG2   1 
ATOM   711   N  N     . LEU A 1 111 ? -26.102 8.856   -22.228 1.00 23.23 ? 111 LEU A N     1 
ATOM   712   C  CA    . LEU A 1 111 ? -27.266 9.396   -21.533 1.00 23.28 ? 111 LEU A CA    1 
ATOM   713   C  C     . LEU A 1 111 ? -27.276 10.921  -21.506 1.00 23.18 ? 111 LEU A C     1 
ATOM   714   O  O     . LEU A 1 111 ? -28.350 11.523  -21.393 1.00 23.18 ? 111 LEU A O     1 
ATOM   715   C  CB    . LEU A 1 111 ? -27.331 8.834   -20.115 1.00 23.34 ? 111 LEU A CB    1 
ATOM   716   C  CG    . LEU A 1 111 ? -27.805 7.383   -20.017 1.00 23.51 ? 111 LEU A CG    1 
ATOM   717   C  CD1   . LEU A 1 111 ? -27.623 6.856   -18.600 1.00 24.19 ? 111 LEU A CD1   1 
ATOM   718   C  CD2   . LEU A 1 111 ? -29.266 7.273   -20.445 1.00 22.84 ? 111 LEU A CD2   1 
ATOM   719   N  N     . TYR A 1 112 ? -26.114 11.570  -21.595 1.00 23.00 ? 112 TYR A N     1 
ATOM   720   C  CA    . TYR A 1 112 ? -26.091 13.021  -21.718 1.00 23.20 ? 112 TYR A CA    1 
ATOM   721   C  C     . TYR A 1 112 ? -25.638 13.520  -23.084 1.00 23.70 ? 112 TYR A C     1 
ATOM   722   O  O     . TYR A 1 112 ? -25.961 14.657  -23.437 1.00 25.28 ? 112 TYR A O     1 
ATOM   723   C  CB    . TYR A 1 112 ? -25.211 13.657  -20.629 1.00 24.03 ? 112 TYR A CB    1 
ATOM   724   C  CG    . TYR A 1 112 ? -23.792 13.148  -20.523 1.00 23.91 ? 112 TYR A CG    1 
ATOM   725   C  CD1   . TYR A 1 112 ? -22.781 13.671  -21.320 1.00 25.27 ? 112 TYR A CD1   1 
ATOM   726   C  CD2   . TYR A 1 112 ? -23.461 12.160  -19.608 1.00 23.91 ? 112 TYR A CD2   1 
ATOM   727   C  CE1   . TYR A 1 112 ? -21.482 13.214  -21.212 1.00 25.47 ? 112 TYR A CE1   1 
ATOM   728   C  CE2   . TYR A 1 112 ? -22.172 11.702  -19.490 1.00 23.92 ? 112 TYR A CE2   1 
ATOM   729   C  CZ    . TYR A 1 112 ? -21.188 12.228  -20.292 1.00 26.32 ? 112 TYR A CZ    1 
ATOM   730   O  OH    . TYR A 1 112 ? -19.905 11.757  -20.170 1.00 29.82 ? 112 TYR A OH    1 
ATOM   731   N  N     . GLU A 1 113 ? -24.907 12.714  -23.855 1.00 23.41 ? 113 GLU A N     1 
ATOM   732   C  CA    . GLU A 1 113 ? -24.440 13.164  -25.167 1.00 24.73 ? 113 GLU A CA    1 
ATOM   733   C  C     . GLU A 1 113 ? -25.529 13.069  -26.234 1.00 24.47 ? 113 GLU A C     1 
ATOM   734   O  O     . GLU A 1 113 ? -25.663 13.972  -27.068 1.00 24.43 ? 113 GLU A O     1 
ATOM   735   C  CB    . GLU A 1 113 ? -23.205 12.359  -25.570 1.00 24.38 ? 113 GLU A CB    1 
ATOM   736   C  CG    . GLU A 1 113 ? -21.939 12.888  -24.929 1.00 26.55 ? 113 GLU A CG    1 
ATOM   737   C  CD    . GLU A 1 113 ? -20.750 11.968  -25.097 1.00 28.88 ? 113 GLU A CD    1 
ATOM   738   O  OE1   . GLU A 1 113 ? -19.626 12.390  -24.745 1.00 32.60 ? 113 GLU A OE1   1 
ATOM   739   O  OE2   . GLU A 1 113 ? -20.935 10.830  -25.577 1.00 29.52 ? 113 GLU A OE2   1 
ATOM   740   N  N     . THR A 1 114 ? -26.324 12.001  -26.223 1.00 24.53 ? 114 THR A N     1 
ATOM   741   C  CA    . THR A 1 114 ? -27.444 11.918  -27.160 1.00 24.71 ? 114 THR A CA    1 
ATOM   742   C  C     . THR A 1 114 ? -28.443 13.057  -26.979 1.00 25.49 ? 114 THR A C     1 
ATOM   743   O  O     . THR A 1 114 ? -28.816 13.682  -27.985 1.00 25.40 ? 114 THR A O     1 
ATOM   744   C  CB    . THR A 1 114 ? -28.121 10.547  -27.037 1.00 24.82 ? 114 THR A CB    1 
ATOM   745   O  OG1   . THR A 1 114 ? -27.247 9.530   -27.543 1.00 24.99 ? 114 THR A OG1   1 
ATOM   746   C  CG2   . THR A 1 114 ? -29.435 10.517  -27.803 1.00 23.52 ? 114 THR A CG2   1 
ATOM   747   N  N     . PRO A 1 115 ? -28.896 13.402  -25.765 1.00 25.21 ? 115 PRO A N     1 
ATOM   748   C  CA    . PRO A 1 115 ? -29.768 14.586  -25.644 1.00 26.17 ? 115 PRO A CA    1 
ATOM   749   C  C     . PRO A 1 115 ? -29.114 15.857  -26.149 1.00 26.59 ? 115 PRO A C     1 
ATOM   750   O  O     . PRO A 1 115 ? -29.770 16.675  -26.811 1.00 25.94 ? 115 PRO A O     1 
ATOM   751   C  CB    . PRO A 1 115 ? -30.045 14.664  -24.136 1.00 26.07 ? 115 PRO A CB    1 
ATOM   752   C  CG    . PRO A 1 115 ? -29.835 13.299  -23.643 1.00 25.35 ? 115 PRO A CG    1 
ATOM   753   C  CD    . PRO A 1 115 ? -28.746 12.711  -24.471 1.00 24.82 ? 115 PRO A CD    1 
ATOM   754   N  N     . ALA A 1 116 ? -27.817 16.025  -25.882 1.00 26.01 ? 116 ALA A N     1 
ATOM   755   C  CA    . ALA A 1 116 ? -27.110 17.198  -26.381 1.00 26.33 ? 116 ALA A CA    1 
ATOM   756   C  C     . ALA A 1 116 ? -27.116 17.235  -27.904 1.00 26.11 ? 116 ALA A C     1 
ATOM   757   O  O     . ALA A 1 116 ? -27.369 18.287  -28.504 1.00 27.46 ? 116 ALA A O     1 
ATOM   758   C  CB    . ALA A 1 116 ? -25.679 17.215  -25.840 1.00 25.19 ? 116 ALA A CB    1 
ATOM   759   N  N     . PHE A 1 117 ? -26.857 16.090  -28.550 1.00 26.16 ? 117 PHE A N     1 
ATOM   760   C  CA    . PHE A 1 117 ? -26.909 16.033  -30.011 1.00 26.70 ? 117 PHE A CA    1 
ATOM   761   C  C     . PHE A 1 117 ? -28.279 16.421  -30.544 1.00 27.35 ? 117 PHE A C     1 
ATOM   762   O  O     . PHE A 1 117 ? -28.382 17.024  -31.619 1.00 28.31 ? 117 PHE A O     1 
ATOM   763   C  CB    . PHE A 1 117 ? -26.560 14.627  -30.513 1.00 26.40 ? 117 PHE A CB    1 
ATOM   764   C  CG    . PHE A 1 117 ? -25.098 14.299  -30.456 1.00 28.57 ? 117 PHE A CG    1 
ATOM   765   C  CD1   . PHE A 1 117 ? -24.148 15.233  -30.849 1.00 30.20 ? 117 PHE A CD1   1 
ATOM   766   C  CD2   . PHE A 1 117 ? -24.669 13.045  -30.051 1.00 28.56 ? 117 PHE A CD2   1 
ATOM   767   C  CE1   . PHE A 1 117 ? -22.793 14.929  -30.810 1.00 31.54 ? 117 PHE A CE1   1 
ATOM   768   C  CE2   . PHE A 1 117 ? -23.312 12.735  -30.015 1.00 28.29 ? 117 PHE A CE2   1 
ATOM   769   C  CZ    . PHE A 1 117 ? -22.376 13.677  -30.390 1.00 28.30 ? 117 PHE A CZ    1 
ATOM   770   N  N     . LEU A 1 118 ? -29.337 16.076  -29.818 1.00 27.43 ? 118 LEU A N     1 
ATOM   771   C  CA    . LEU A 1 118 ? -30.708 16.332  -30.235 1.00 28.54 ? 118 LEU A CA    1 
ATOM   772   C  C     . LEU A 1 118 ? -31.175 17.750  -29.930 1.00 28.83 ? 118 LEU A C     1 
ATOM   773   O  O     . LEU A 1 118 ? -32.327 18.079  -30.233 1.00 29.76 ? 118 LEU A O     1 
ATOM   774   C  CB    . LEU A 1 118 ? -31.643 15.319  -29.568 1.00 27.91 ? 118 LEU A CB    1 
ATOM   775   C  CG    . LEU A 1 118 ? -31.424 13.863  -29.980 1.00 27.50 ? 118 LEU A CG    1 
ATOM   776   C  CD1   . LEU A 1 118 ? -32.328 12.935  -29.193 1.00 25.46 ? 118 LEU A CD1   1 
ATOM   777   C  CD2   . LEU A 1 118 ? -31.666 13.694  -31.474 1.00 29.52 ? 118 LEU A CD2   1 
ATOM   778   N  N     . GLY A 1 119 ? -30.327 18.595  -29.343 1.00 29.10 ? 119 GLY A N     1 
ATOM   779   C  CA    . GLY A 1 119 ? -30.680 19.978  -29.079 1.00 29.00 ? 119 GLY A CA    1 
ATOM   780   C  C     . GLY A 1 119 ? -31.133 20.288  -27.666 1.00 28.49 ? 119 GLY A C     1 
ATOM   781   O  O     . GLY A 1 119 ? -31.440 21.452  -27.377 1.00 27.01 ? 119 GLY A O     1 
ATOM   782   N  N     . TYR A 1 120 ? -31.197 19.294  -26.784 1.00 27.98 ? 120 TYR A N     1 
ATOM   783   C  CA    . TYR A 1 120 ? -31.567 19.535  -25.395 1.00 26.86 ? 120 TYR A CA    1 
ATOM   784   C  C     . TYR A 1 120 ? -30.530 20.398  -24.682 1.00 27.08 ? 120 TYR A C     1 
ATOM   785   O  O     . TYR A 1 120 ? -29.325 20.290  -24.929 1.00 27.36 ? 120 TYR A O     1 
ATOM   786   C  CB    . TYR A 1 120 ? -31.679 18.217  -24.633 1.00 27.86 ? 120 TYR A CB    1 
ATOM   787   C  CG    . TYR A 1 120 ? -32.902 17.370  -24.901 1.00 28.19 ? 120 TYR A CG    1 
ATOM   788   C  CD1   . TYR A 1 120 ? -34.070 17.555  -24.172 1.00 28.25 ? 120 TYR A CD1   1 
ATOM   789   C  CD2   . TYR A 1 120 ? -32.873 16.352  -25.848 1.00 26.99 ? 120 TYR A CD2   1 
ATOM   790   C  CE1   . TYR A 1 120 ? -35.180 16.767  -24.394 1.00 28.12 ? 120 TYR A CE1   1 
ATOM   791   C  CE2   . TYR A 1 120 ? -33.979 15.562  -26.076 1.00 27.63 ? 120 TYR A CE2   1 
ATOM   792   C  CZ    . TYR A 1 120 ? -35.128 15.774  -25.343 1.00 27.83 ? 120 TYR A CZ    1 
ATOM   793   O  OH    . TYR A 1 120 ? -36.234 14.986  -25.557 1.00 29.18 ? 120 TYR A OH    1 
ATOM   794   N  N     . GLU A 1 121 ? -31.005 21.225  -23.751 1.00 25.27 ? 121 GLU A N     1 
ATOM   795   C  CA    . GLU A 1 121 ? -30.134 21.786  -22.724 1.00 26.87 ? 121 GLU A CA    1 
ATOM   796   C  C     . GLU A 1 121 ? -29.888 20.706  -21.676 1.00 26.41 ? 121 GLU A C     1 
ATOM   797   O  O     . GLU A 1 121 ? -30.837 20.196  -21.076 1.00 27.05 ? 121 GLU A O     1 
ATOM   798   C  CB    . GLU A 1 121 ? -30.765 23.018  -22.068 1.00 27.97 ? 121 GLU A CB    1 
ATOM   799   C  CG    . GLU A 1 121 ? -30.012 23.478  -20.802 1.00 29.26 ? 121 GLU A CG    1 
ATOM   800   C  CD    . GLU A 1 121 ? -30.773 24.508  -19.949 1.00 35.24 ? 121 GLU A CD    1 
ATOM   801   O  OE1   . GLU A 1 121 ? -31.967 24.769  -20.215 1.00 36.46 ? 121 GLU A OE1   1 
ATOM   802   O  OE2   . GLU A 1 121 ? -30.177 25.042  -18.984 1.00 37.94 ? 121 GLU A OE2   1 
ATOM   803   N  N     . VAL A 1 122 ? -28.631 20.340  -21.456 1.00 26.94 ? 122 VAL A N     1 
ATOM   804   C  CA    . VAL A 1 122 ? -28.308 19.273  -20.515 1.00 26.04 ? 122 VAL A CA    1 
ATOM   805   C  C     . VAL A 1 122 ? -27.850 19.904  -19.209 1.00 26.87 ? 122 VAL A C     1 
ATOM   806   O  O     . VAL A 1 122 ? -26.868 20.657  -19.182 1.00 27.92 ? 122 VAL A O     1 
ATOM   807   C  CB    . VAL A 1 122 ? -27.245 18.315  -21.071 1.00 27.67 ? 122 VAL A CB    1 
ATOM   808   C  CG1   . VAL A 1 122 ? -27.042 17.157  -20.096 1.00 26.05 ? 122 VAL A CG1   1 
ATOM   809   C  CG2   . VAL A 1 122 ? -27.660 17.789  -22.438 1.00 26.07 ? 122 VAL A CG2   1 
ATOM   810   N  N     . ARG A 1 123 ? -28.581 19.617  -18.135 1.00 27.02 ? 123 ARG A N     1 
ATOM   811   C  CA    . ARG A 1 123 ? -28.238 20.064  -16.791 1.00 28.24 ? 123 ARG A CA    1 
ATOM   812   C  C     . ARG A 1 123 ? -27.666 18.882  -16.021 1.00 25.72 ? 123 ARG A C     1 
ATOM   813   O  O     . ARG A 1 123 ? -28.339 17.861  -15.858 1.00 25.02 ? 123 ARG A O     1 
ATOM   814   C  CB    . ARG A 1 123 ? -29.461 20.636  -16.073 1.00 28.97 ? 123 ARG A CB    1 
ATOM   815   C  CG    . ARG A 1 123 ? -29.944 21.954  -16.649 1.00 30.48 ? 123 ARG A CG    1 
ATOM   816   C  CD    . ARG A 1 123 ? -31.203 22.445  -15.959 1.00 33.80 ? 123 ARG A CD    1 
ATOM   817   N  NE    . ARG A 1 123 ? -31.753 23.619  -16.629 1.00 36.07 ? 123 ARG A NE    1 
ATOM   818   C  CZ    . ARG A 1 123 ? -32.920 24.179  -16.333 1.00 36.59 ? 123 ARG A CZ    1 
ATOM   819   N  NH1   . ARG A 1 123 ? -33.679 23.669  -15.374 1.00 35.66 ? 123 ARG A NH1   1 
ATOM   820   N  NH2   . ARG A 1 123 ? -33.332 25.249  -17.000 1.00 36.64 ? 123 ARG A NH2   1 
ATOM   821   N  N     . TYR A 1 124 ? -26.416 19.010  -15.587 1.00 26.36 ? 124 TYR A N     1 
ATOM   822   C  CA    . TYR A 1 124 ? -25.705 17.932  -14.912 1.00 25.97 ? 124 TYR A CA    1 
ATOM   823   C  C     . TYR A 1 124 ? -25.889 18.013  -13.405 1.00 25.31 ? 124 TYR A C     1 
ATOM   824   O  O     . TYR A 1 124 ? -25.714 19.077  -12.805 1.00 26.46 ? 124 TYR A O     1 
ATOM   825   C  CB    . TYR A 1 124 ? -24.219 17.975  -15.262 1.00 25.90 ? 124 TYR A CB    1 
ATOM   826   C  CG    . TYR A 1 124 ? -23.970 17.767  -16.727 1.00 26.10 ? 124 TYR A CG    1 
ATOM   827   C  CD1   . TYR A 1 124 ? -24.105 16.511  -17.293 1.00 24.79 ? 124 TYR A CD1   1 
ATOM   828   C  CD2   . TYR A 1 124 ? -23.630 18.829  -17.550 1.00 27.08 ? 124 TYR A CD2   1 
ATOM   829   C  CE1   . TYR A 1 124 ? -23.883 16.309  -18.631 1.00 26.16 ? 124 TYR A CE1   1 
ATOM   830   C  CE2   . TYR A 1 124 ? -23.411 18.639  -18.897 1.00 28.85 ? 124 TYR A CE2   1 
ATOM   831   C  CZ    . TYR A 1 124 ? -23.542 17.375  -19.431 1.00 26.83 ? 124 TYR A CZ    1 
ATOM   832   O  OH    . TYR A 1 124 ? -23.328 17.174  -20.768 1.00 28.56 ? 124 TYR A OH    1 
ATOM   833   N  N     . LEU A 1 125 ? -26.235 16.879  -12.801 1.00 26.98 ? 125 LEU A N     1 
ATOM   834   C  CA    . LEU A 1 125 ? -26.269 16.721  -11.350 1.00 27.04 ? 125 LEU A CA    1 
ATOM   835   C  C     . LEU A 1 125 ? -25.015 15.957  -10.941 1.00 26.38 ? 125 LEU A C     1 
ATOM   836   O  O     . LEU A 1 125 ? -24.931 14.742  -11.122 1.00 25.46 ? 125 LEU A O     1 
ATOM   837   C  CB    . LEU A 1 125 ? -27.532 15.988  -10.915 1.00 26.85 ? 125 LEU A CB    1 
ATOM   838   C  CG    . LEU A 1 125 ? -27.652 15.762  -9.405  1.00 28.17 ? 125 LEU A CG    1 
ATOM   839   C  CD1   . LEU A 1 125 ? -27.765 17.083  -8.659  1.00 31.29 ? 125 LEU A CD1   1 
ATOM   840   C  CD2   . LEU A 1 125 ? -28.842 14.860  -9.105  1.00 29.75 ? 125 LEU A CD2   1 
ATOM   841   N  N     . GLN A 1 126 ? -24.038 16.670  -10.389 1.00 26.82 ? 126 GLN A N     1 
ATOM   842   C  CA    . GLN A 1 126 ? -22.745 16.072  -10.074 1.00 27.87 ? 126 GLN A CA    1 
ATOM   843   C  C     . GLN A 1 126 ? -22.865 15.156  -8.863  1.00 28.12 ? 126 GLN A C     1 
ATOM   844   O  O     . GLN A 1 126 ? -23.117 15.622  -7.748  1.00 30.19 ? 126 GLN A O     1 
ATOM   845   C  CB    . GLN A 1 126 ? -21.706 17.162  -9.833  1.00 29.26 ? 126 GLN A CB    1 
ATOM   846   C  CG    . GLN A 1 126 ? -21.510 18.089  -11.015 1.00 28.92 ? 126 GLN A CG    1 
ATOM   847   C  CD    . GLN A 1 126 ? -20.984 17.363  -12.243 1.00 29.01 ? 126 GLN A CD    1 
ATOM   848   O  OE1   . GLN A 1 126 ? -20.360 16.307  -12.134 1.00 27.08 ? 126 GLN A OE1   1 
ATOM   849   N  NE2   . GLN A 1 126 ? -21.217 17.938  -13.419 1.00 28.09 ? 126 GLN A NE2   1 
ATOM   850   N  N     . LEU A 1 127 ? -22.703 13.853  -9.080  1.00 27.67 ? 127 LEU A N     1 
ATOM   851   C  CA    . LEU A 1 127 ? -22.633 12.888  -7.991  1.00 27.74 ? 127 LEU A CA    1 
ATOM   852   C  C     . LEU A 1 127 ? -21.184 12.714  -7.556  1.00 27.81 ? 127 LEU A C     1 
ATOM   853   O  O     . LEU A 1 127 ? -20.267 12.779  -8.380  1.00 29.25 ? 127 LEU A O     1 
ATOM   854   C  CB    . LEU A 1 127 ? -23.213 11.540  -8.417  1.00 25.91 ? 127 LEU A CB    1 
ATOM   855   C  CG    . LEU A 1 127 ? -24.673 11.540  -8.866  1.00 26.40 ? 127 LEU A CG    1 
ATOM   856   C  CD1   . LEU A 1 127 ? -25.131 10.107  -9.092  1.00 26.79 ? 127 LEU A CD1   1 
ATOM   857   C  CD2   . LEU A 1 127 ? -25.575 12.262  -7.883  1.00 27.92 ? 127 LEU A CD2   1 
ATOM   858   N  N     . ARG A 1 128 ? -20.974 12.515  -6.259  1.00 27.83 ? 128 ARG A N     1 
ATOM   859   C  CA    . ARG A 1 128 ? -19.624 12.547  -5.714  1.00 29.44 ? 128 ARG A CA    1 
ATOM   860   C  C     . ARG A 1 128 ? -19.453 11.432  -4.693  1.00 28.89 ? 128 ARG A C     1 
ATOM   861   O  O     . ARG A 1 128 ? -20.397 11.058  -3.990  1.00 28.15 ? 128 ARG A O     1 
ATOM   862   C  CB    . ARG A 1 128 ? -19.289 13.919  -5.113  1.00 30.93 ? 128 ARG A CB    1 
ATOM   863   C  CG    . ARG A 1 128 ? -19.302 15.006  -6.182  1.00 33.40 ? 128 ARG A CG    1 
ATOM   864   C  CD    . ARG A 1 128 ? -18.938 16.380  -5.680  1.00 34.87 ? 128 ARG A CD    1 
ATOM   865   N  NE    . ARG A 1 128 ? -19.076 17.373  -6.746  1.00 36.87 ? 128 ARG A NE    1 
ATOM   866   C  CZ    . ARG A 1 128 ? -18.212 17.525  -7.746  1.00 37.07 ? 128 ARG A CZ    1 
ATOM   867   N  NH1   . ARG A 1 128 ? -17.152 16.729  -7.836  1.00 35.89 ? 128 ARG A NH1   1 
ATOM   868   N  NH2   . ARG A 1 128 ? -18.414 18.460  -8.668  1.00 35.38 ? 128 ARG A NH2   1 
ATOM   869   N  N     . ALA A 1 129 ? -18.233 10.887  -4.638  1.00 28.04 ? 129 ALA A N     1 
ATOM   870   C  CA    . ALA A 1 129 ? -17.966 9.757   -3.756  1.00 29.65 ? 129 ALA A CA    1 
ATOM   871   C  C     . ALA A 1 129 ? -18.085 10.142  -2.289  1.00 30.11 ? 129 ALA A C     1 
ATOM   872   O  O     . ALA A 1 129 ? -18.458 9.305   -1.461  1.00 31.24 ? 129 ALA A O     1 
ATOM   873   C  CB    . ALA A 1 129 ? -16.571 9.192   -4.027  1.00 29.06 ? 129 ALA A CB    1 
ATOM   874   N  N     . GLU A 1 130 ? -17.797 11.397  -1.950  1.00 28.46 ? 130 GLU A N     1 
ATOM   875   C  CA    . GLU A 1 130 ? -17.926 11.821  -0.567  1.00 30.54 ? 130 GLU A CA    1 
ATOM   876   C  C     . GLU A 1 130 ? -19.375 11.822  -0.099  1.00 31.24 ? 130 GLU A C     1 
ATOM   877   O  O     . GLU A 1 130 ? -19.617 11.761  1.109   1.00 28.26 ? 130 GLU A O     1 
ATOM   878   C  CB    . GLU A 1 130 ? -17.253 13.183  -0.360  1.00 31.01 ? 130 GLU A CB    1 
ATOM   879   C  CG    . GLU A 1 130 ? -17.752 14.345  -1.207  1.00 33.19 ? 130 GLU A CG    1 
ATOM   880   C  CD    . GLU A 1 130 ? -17.087 14.409  -2.585  1.00 34.89 ? 130 GLU A CD    1 
ATOM   881   O  OE1   . GLU A 1 130 ? -17.036 15.521  -3.157  1.00 37.14 ? 130 GLU A OE1   1 
ATOM   882   O  OE2   . GLU A 1 130 ? -16.571 13.376  -3.077  1.00 33.20 ? 130 GLU A OE2   1 
ATOM   883   N  N     . ASN A 1 131 ? -20.339 11.901  -1.017  1.00 30.68 ? 131 ASN A N     1 
ATOM   884   C  CA    . ASN A 1 131 ? -21.746 11.733  -0.680  1.00 31.43 ? 131 ASN A CA    1 
ATOM   885   C  C     . ASN A 1 131 ? -22.281 10.365  -1.101  1.00 30.81 ? 131 ASN A C     1 
ATOM   886   O  O     . ASN A 1 131 ? -23.494 10.202  -1.263  1.00 29.18 ? 131 ASN A O     1 
ATOM   887   C  CB    . ASN A 1 131 ? -22.573 12.859  -1.299  1.00 31.31 ? 131 ASN A CB    1 
ATOM   888   C  CG    . ASN A 1 131 ? -22.139 14.228  -0.811  1.00 33.37 ? 131 ASN A CG    1 
ATOM   889   O  OD1   . ASN A 1 131 ? -21.675 15.060  -1.590  1.00 37.29 ? 131 ASN A OD1   1 
ATOM   890   N  ND2   . ASN A 1 131 ? -22.281 14.467  0.486   1.00 33.68 ? 131 ASN A ND2   1 
ATOM   891   N  N     . GLY A 1 132 ? -21.398 9.381   -1.268  1.00 30.23 ? 132 GLY A N     1 
ATOM   892   C  CA    . GLY A 1 132 ? -21.792 8.046   -1.676  1.00 31.28 ? 132 GLY A CA    1 
ATOM   893   C  C     . GLY A 1 132 ? -22.382 7.947   -3.066  1.00 30.29 ? 132 GLY A C     1 
ATOM   894   O  O     . GLY A 1 132 ? -23.093 6.983   -3.355  1.00 30.13 ? 132 GLY A O     1 
ATOM   895   N  N     . PHE A 1 133 ? -22.099 8.919   -3.937  1.00 28.77 ? 133 PHE A N     1 
ATOM   896   C  CA    . PHE A 1 133 ? -22.673 8.986   -5.285  1.00 28.81 ? 133 PHE A CA    1 
ATOM   897   C  C     . PHE A 1 133 ? -24.197 8.941   -5.253  1.00 29.28 ? 133 PHE A C     1 
ATOM   898   O  O     . PHE A 1 133 ? -24.839 8.431   -6.176  1.00 27.59 ? 133 PHE A O     1 
ATOM   899   C  CB    . PHE A 1 133 ? -22.128 7.877   -6.188  1.00 27.58 ? 133 PHE A CB    1 
ATOM   900   C  CG    . PHE A 1 133 ? -20.686 8.044   -6.537  1.00 28.44 ? 133 PHE A CG    1 
ATOM   901   C  CD1   . PHE A 1 133 ? -20.269 9.124   -7.294  1.00 28.31 ? 133 PHE A CD1   1 
ATOM   902   C  CD2   . PHE A 1 133 ? -19.748 7.112   -6.127  1.00 27.33 ? 133 PHE A CD2   1 
ATOM   903   C  CE1   . PHE A 1 133 ? -18.940 9.285   -7.619  1.00 29.30 ? 133 PHE A CE1   1 
ATOM   904   C  CE2   . PHE A 1 133 ? -18.421 7.265   -6.456  1.00 27.11 ? 133 PHE A CE2   1 
ATOM   905   C  CZ    . PHE A 1 133 ? -18.014 8.353   -7.199  1.00 27.57 ? 133 PHE A CZ    1 
ATOM   906   N  N     . ARG A 1 134 ? -24.793 9.469   -4.191  1.00 30.09 ? 134 ARG A N     1 
ATOM   907   C  CA    . ARG A 1 134 ? -26.238 9.441   -4.045  1.00 30.24 ? 134 ARG A CA    1 
ATOM   908   C  C     . ARG A 1 134 ? -26.848 10.776  -4.454  1.00 31.21 ? 134 ARG A C     1 
ATOM   909   O  O     . ARG A 1 134 ? -26.223 11.833  -4.333  1.00 30.90 ? 134 ARG A O     1 
ATOM   910   C  CB    . ARG A 1 134 ? -26.627 9.100   -2.608  1.00 32.65 ? 134 ARG A CB    1 
ATOM   911   C  CG    . ARG A 1 134 ? -25.885 7.891   -2.062  1.00 33.06 ? 134 ARG A CG    1 
ATOM   912   C  CD    . ARG A 1 134 ? -26.728 7.145   -1.048  1.00 35.97 ? 134 ARG A CD    1 
ATOM   913   N  NE    . ARG A 1 134 ? -27.807 6.417   -1.710  1.00 36.44 ? 134 ARG A NE    1 
ATOM   914   C  CZ    . ARG A 1 134 ? -27.717 5.156   -2.121  1.00 34.90 ? 134 ARG A CZ    1 
ATOM   915   N  NH1   . ARG A 1 134 ? -26.595 4.469   -1.934  1.00 31.27 ? 134 ARG A NH1   1 
ATOM   916   N  NH2   . ARG A 1 134 ? -28.751 4.581   -2.718  1.00 34.31 ? 134 ARG A NH2   1 
ATOM   917   N  N     . ILE A 1 135 ? -28.076 10.708  -4.953  1.00 33.91 ? 135 ILE A N     1 
ATOM   918   C  CA    . ILE A 1 135 ? -28.800 11.892  -5.401  1.00 36.65 ? 135 ILE A CA    1 
ATOM   919   C  C     . ILE A 1 135 ? -29.409 12.598  -4.197  1.00 37.26 ? 135 ILE A C     1 
ATOM   920   O  O     . ILE A 1 135 ? -30.157 11.993  -3.421  1.00 40.00 ? 135 ILE A O     1 
ATOM   921   C  CB    . ILE A 1 135 ? -29.880 11.508  -6.425  1.00 34.09 ? 135 ILE A CB    1 
ATOM   922   C  CG1   . ILE A 1 135 ? -29.239 10.833  -7.637  1.00 32.75 ? 135 ILE A CG1   1 
ATOM   923   C  CG2   . ILE A 1 135 ? -30.689 12.722  -6.842  1.00 35.61 ? 135 ILE A CG2   1 
ATOM   924   C  CD1   . ILE A 1 135 ? -30.227 10.418  -8.694  1.00 31.75 ? 135 ILE A CD1   1 
ATOM   925   N  N     . ASP A 1 136 ? -29.101 13.882  -4.044  1.00 38.58 ? 136 ASP A N     1 
ATOM   926   C  CA    . ASP A 1 136 ? -29.726 14.697  -3.010  1.00 41.93 ? 136 ASP A CA    1 
ATOM   927   C  C     . ASP A 1 136 ? -30.991 15.323  -3.579  1.00 43.14 ? 136 ASP A C     1 
ATOM   928   O  O     . ASP A 1 136 ? -30.904 16.087  -4.550  1.00 41.09 ? 136 ASP A O     1 
ATOM   929   C  CB    . ASP A 1 136 ? -28.784 15.788  -2.522  1.00 43.74 ? 136 ASP A CB    1 
ATOM   930   C  CG    . ASP A 1 136 ? -29.273 16.461  -1.236  1.00 47.14 ? 136 ASP A CG    1 
ATOM   931   O  OD1   . ASP A 1 136 ? -30.498 16.495  -0.998  1.00 47.82 ? 136 ASP A OD1   1 
ATOM   932   O  OD2   . ASP A 1 136 ? -28.431 16.983  -0.471  1.00 47.49 ? 136 ASP A OD2   1 
ATOM   933   N  N     . PRO A 1 137 ? -32.168 15.039  -3.017  1.00 44.75 ? 137 PRO A N     1 
ATOM   934   C  CA    . PRO A 1 137 ? -33.406 15.562  -3.615  1.00 43.55 ? 137 PRO A CA    1 
ATOM   935   C  C     . PRO A 1 137 ? -33.443 17.076  -3.697  1.00 43.90 ? 137 PRO A C     1 
ATOM   936   O  O     . PRO A 1 137 ? -34.016 17.617  -4.653  1.00 43.31 ? 137 PRO A O     1 
ATOM   937   C  CB    . PRO A 1 137 ? -34.499 15.023  -2.681  1.00 43.89 ? 137 PRO A CB    1 
ATOM   938   C  CG    . PRO A 1 137 ? -33.884 13.835  -2.018  1.00 45.03 ? 137 PRO A CG    1 
ATOM   939   C  CD    . PRO A 1 137 ? -32.433 14.170  -1.859  1.00 45.82 ? 137 PRO A CD    1 
ATOM   940   N  N     . GLN A 1 138 ? -32.849 17.781  -2.732  1.00 44.10 ? 138 GLN A N     1 
ATOM   941   C  CA    . GLN A 1 138 ? -32.909 19.236  -2.766  1.00 44.43 ? 138 GLN A CA    1 
ATOM   942   C  C     . GLN A 1 138 ? -32.008 19.798  -3.855  1.00 41.52 ? 138 GLN A C     1 
ATOM   943   O  O     . GLN A 1 138 ? -32.273 20.884  -4.382  1.00 40.01 ? 138 GLN A O     1 
ATOM   944   C  CB    . GLN A 1 138 ? -32.516 19.817  -1.407  1.00 48.39 ? 138 GLN A CB    1 
ATOM   945   C  CG    . GLN A 1 138 ? -31.054 19.603  -1.051  1.00 50.22 ? 138 GLN A CG    1 
ATOM   946   C  CD    . GLN A 1 138 ? -30.669 20.210  0.284   1.00 54.88 ? 138 GLN A CD    1 
ATOM   947   O  OE1   . GLN A 1 138 ? -31.456 20.920  0.914   1.00 58.31 ? 138 GLN A OE1   1 
ATOM   948   N  NE2   . GLN A 1 138 ? -29.441 19.949  0.713   1.00 55.02 ? 138 GLN A NE2   1 
ATOM   949   N  N     . GLU A 1 139 ? -30.945 19.080  -4.206  1.00 41.73 ? 139 GLU A N     1 
ATOM   950   C  CA    . GLU A 1 139 ? -30.066 19.549  -5.263  1.00 40.88 ? 139 GLU A CA    1 
ATOM   951   C  C     . GLU A 1 139 ? -30.604 19.186  -6.637  1.00 38.08 ? 139 GLU A C     1 
ATOM   952   O  O     . GLU A 1 139 ? -30.291 19.872  -7.615  1.00 37.18 ? 139 GLU A O     1 
ATOM   953   C  CB    . GLU A 1 139 ? -28.668 18.973  -5.034  1.00 41.88 ? 139 GLU A CB    1 
ATOM   954   C  CG    . GLU A 1 139 ? -28.116 19.433  -3.676  1.00 45.70 ? 139 GLU A CG    1 
ATOM   955   C  CD    . GLU A 1 139 ? -27.853 20.930  -3.604  1.00 47.41 ? 139 GLU A CD    1 
ATOM   956   O  OE1   . GLU A 1 139 ? -28.160 21.544  -2.553  1.00 49.63 ? 139 GLU A OE1   1 
ATOM   957   O  OE2   . GLU A 1 139 ? -27.419 21.505  -4.626  1.00 47.33 ? 139 GLU A OE2   1 
ATOM   958   N  N     . LEU A 1 140 ? -31.446 18.155  -6.717  1.00 39.01 ? 140 LEU A N     1 
ATOM   959   C  CA    . LEU A 1 140 ? -32.126 17.822  -7.961  1.00 37.75 ? 140 LEU A CA    1 
ATOM   960   C  C     . LEU A 1 140 ? -33.284 18.772  -8.224  1.00 36.87 ? 140 LEU A C     1 
ATOM   961   O  O     . LEU A 1 140 ? -33.487 19.207  -9.363  1.00 35.05 ? 140 LEU A O     1 
ATOM   962   C  CB    . LEU A 1 140 ? -32.629 16.381  -7.902  1.00 36.48 ? 140 LEU A CB    1 
ATOM   963   C  CG    . LEU A 1 140 ? -33.565 15.908  -9.012  1.00 34.50 ? 140 LEU A CG    1 
ATOM   964   C  CD1   . LEU A 1 140 ? -32.861 15.872  -10.353 1.00 31.10 ? 140 LEU A CD1   1 
ATOM   965   C  CD2   . LEU A 1 140 ? -34.148 14.551  -8.668  1.00 34.01 ? 140 LEU A CD2   1 
ATOM   966   N  N     . ALA A 1 141 ? -34.026 19.137  -7.176  1.00 37.16 ? 141 ALA A N     1 
ATOM   967   C  CA    . ALA A 1 141 ? -35.128 20.077  -7.339  1.00 37.99 ? 141 ALA A CA    1 
ATOM   968   C  C     . ALA A 1 141 ? -34.644 21.451  -7.775  1.00 37.48 ? 141 ALA A C     1 
ATOM   969   O  O     . ALA A 1 141 ? -35.418 22.209  -8.365  1.00 38.17 ? 141 ALA A O     1 
ATOM   970   C  CB    . ALA A 1 141 ? -35.926 20.190  -6.039  1.00 37.10 ? 141 ALA A CB    1 
ATOM   971   N  N     . LYS A 1 142 ? -33.378 21.777  -7.515  1.00 35.78 ? 142 LYS A N     1 
ATOM   972   C  CA    . LYS A 1 142 ? -32.795 23.025  -7.986  1.00 35.77 ? 142 LYS A CA    1 
ATOM   973   C  C     . LYS A 1 142 ? -32.449 22.992  -9.467  1.00 36.45 ? 142 LYS A C     1 
ATOM   974   O  O     . LYS A 1 142 ? -32.116 24.039  -10.031 1.00 38.36 ? 142 LYS A O     1 
ATOM   975   C  CB    . LYS A 1 142 ? -31.535 23.347  -7.181  1.00 37.04 ? 142 LYS A CB    1 
ATOM   976   C  CG    . LYS A 1 142 ? -31.790 23.737  -5.739  1.00 41.07 ? 142 LYS A CG    1 
ATOM   977   C  CD    . LYS A 1 142 ? -30.487 23.803  -4.960  1.00 43.38 ? 142 LYS A CD    1 
ATOM   978   C  CE    . LYS A 1 142 ? -29.530 24.814  -5.562  1.00 45.74 ? 142 LYS A CE    1 
ATOM   979   N  NZ    . LYS A 1 142 ? -28.277 24.921  -4.759  1.00 50.15 ? 142 LYS A NZ    1 
ATOM   980   N  N     . LEU A 1 143 ? -32.545 21.828  -10.113 1.00 36.68 ? 143 LEU A N     1 
ATOM   981   C  CA    . LEU A 1 143 ? -32.239 21.694  -11.527 1.00 36.44 ? 143 LEU A CA    1 
ATOM   982   C  C     . LEU A 1 143 ? -33.454 21.431  -12.401 1.00 35.12 ? 143 LEU A C     1 
ATOM   983   O  O     . LEU A 1 143 ? -33.360 21.593  -13.622 1.00 34.99 ? 143 LEU A O     1 
ATOM   984   C  CB    . LEU A 1 143 ? -31.233 20.555  -11.748 1.00 34.39 ? 143 LEU A CB    1 
ATOM   985   C  CG    . LEU A 1 143 ? -29.825 20.713  -11.174 1.00 35.64 ? 143 LEU A CG    1 
ATOM   986   C  CD1   . LEU A 1 143 ? -29.068 19.406  -11.296 1.00 32.91 ? 143 LEU A CD1   1 
ATOM   987   C  CD2   . LEU A 1 143 ? -29.074 21.823  -11.872 1.00 38.22 ? 143 LEU A CD2   1 
ATOM   988   N  N     . VAL A 1 144 ? -34.580 21.033  -11.816 1.00 34.28 ? 144 VAL A N     1 
ATOM   989   C  CA    . VAL A 1 144 ? -35.768 20.641  -12.566 1.00 33.99 ? 144 VAL A CA    1 
ATOM   990   C  C     . VAL A 1 144 ? -36.729 21.818  -12.633 1.00 33.93 ? 144 VAL A C     1 
ATOM   991   O  O     . VAL A 1 144 ? -37.125 22.364  -11.596 1.00 34.88 ? 144 VAL A O     1 
ATOM   992   C  CB    . VAL A 1 144 ? -36.451 19.423  -11.925 1.00 32.95 ? 144 VAL A CB    1 
ATOM   993   C  CG1   . VAL A 1 144 ? -37.710 19.056  -12.690 1.00 31.99 ? 144 VAL A CG1   1 
ATOM   994   C  CG2   . VAL A 1 144 ? -35.491 18.247  -11.848 1.00 31.47 ? 144 VAL A CG2   1 
ATOM   995   N  N     . ASP A 1 145 ? -37.087 22.233  -13.848 1.00 31.99 ? 145 ASP A N     1 
ATOM   996   C  CA    . ASP A 1 145 ? -38.163 23.206  -13.996 1.00 31.42 ? 145 ASP A CA    1 
ATOM   997   C  C     . ASP A 1 145 ? -39.223 22.683  -14.960 1.00 32.26 ? 145 ASP A C     1 
ATOM   998   O  O     . ASP A 1 145 ? -39.218 21.503  -15.324 1.00 31.16 ? 145 ASP A O     1 
ATOM   999   C  CB    . ASP A 1 145 ? -37.622 24.570  -14.442 1.00 32.86 ? 145 ASP A CB    1 
ATOM   1000  C  CG    . ASP A 1 145 ? -36.881 24.522  -15.767 1.00 31.71 ? 145 ASP A CG    1 
ATOM   1001  O  OD1   . ASP A 1 145 ? -37.125 23.612  -16.589 1.00 32.10 ? 145 ASP A OD1   1 
ATOM   1002  O  OD2   . ASP A 1 145 ? -36.036 25.417  -15.981 1.00 32.98 ? 145 ASP A OD2   1 
ATOM   1003  N  N     . ASP A 1 146 ? -40.130 23.557  -15.388 1.00 33.65 ? 146 ASP A N     1 
ATOM   1004  C  CA    . ASP A 1 146 ? -41.218 23.128  -16.253 1.00 32.96 ? 146 ASP A CA    1 
ATOM   1005  C  C     . ASP A 1 146 ? -40.757 22.815  -17.668 1.00 32.91 ? 146 ASP A C     1 
ATOM   1006  O  O     . ASP A 1 146 ? -41.520 22.205  -18.423 1.00 32.49 ? 146 ASP A O     1 
ATOM   1007  C  CB    . ASP A 1 146 ? -42.323 24.180  -16.238 1.00 33.63 ? 146 ASP A CB    1 
ATOM   1008  C  CG    . ASP A 1 146 ? -43.016 24.260  -14.887 1.00 36.06 ? 146 ASP A CG    1 
ATOM   1009  O  OD1   . ASP A 1 146 ? -43.222 23.189  -14.272 1.00 36.35 ? 146 ASP A OD1   1 
ATOM   1010  O  OD2   . ASP A 1 146 ? -43.335 25.380  -14.426 1.00 38.62 ? 146 ASP A OD2   1 
ATOM   1011  N  N     . ASN A 1 147 ? -39.545 23.228  -18.046 1.00 32.73 ? 147 ASN A N     1 
ATOM   1012  C  CA    . ASN A 1 147 ? -38.945 22.840  -19.315 1.00 31.38 ? 147 ASN A CA    1 
ATOM   1013  C  C     . ASN A 1 147 ? -38.151 21.548  -19.216 1.00 31.48 ? 147 ASN A C     1 
ATOM   1014  O  O     . ASN A 1 147 ? -37.679 21.048  -20.242 1.00 30.68 ? 147 ASN A O     1 
ATOM   1015  C  CB    . ASN A 1 147 ? -38.037 23.953  -19.843 1.00 31.82 ? 147 ASN A CB    1 
ATOM   1016  C  CG    . ASN A 1 147 ? -38.813 25.149  -20.324 1.00 33.18 ? 147 ASN A CG    1 
ATOM   1017  O  OD1   . ASN A 1 147 ? -39.844 25.001  -20.982 1.00 33.35 ? 147 ASN A OD1   1 
ATOM   1018  N  ND2   . ASN A 1 147 ? -38.337 26.346  -19.990 1.00 33.14 ? 147 ASN A ND2   1 
ATOM   1019  N  N     . THR A 1 148 ? -37.967 21.015  -18.012 1.00 30.59 ? 148 THR A N     1 
ATOM   1020  C  CA    . THR A 1 148 ? -37.296 19.734  -17.853 1.00 29.84 ? 148 THR A CA    1 
ATOM   1021  C  C     . THR A 1 148 ? -38.257 18.646  -18.304 1.00 30.12 ? 148 THR A C     1 
ATOM   1022  O  O     . THR A 1 148 ? -39.279 18.399  -17.654 1.00 31.60 ? 148 THR A O     1 
ATOM   1023  C  CB    . THR A 1 148 ? -36.871 19.529  -16.400 1.00 30.52 ? 148 THR A CB    1 
ATOM   1024  O  OG1   . THR A 1 148 ? -35.955 20.563  -16.020 1.00 30.51 ? 148 THR A OG1   1 
ATOM   1025  C  CG2   . THR A 1 148 ? -36.194 18.178  -16.227 1.00 28.07 ? 148 THR A CG2   1 
ATOM   1026  N  N     . GLU A 1 149 ? -37.939 17.986  -19.409 1.00 28.91 ? 149 GLU A N     1 
ATOM   1027  C  CA    . GLU A 1 149 ? -38.812 16.947  -19.926 1.00 28.97 ? 149 GLU A CA    1 
ATOM   1028  C  C     . GLU A 1 149 ? -38.396 15.556  -19.491 1.00 27.29 ? 149 GLU A C     1 
ATOM   1029  O  O     . GLU A 1 149 ? -39.241 14.660  -19.429 1.00 27.74 ? 149 GLU A O     1 
ATOM   1030  C  CB    . GLU A 1 149 ? -38.871 17.016  -21.454 1.00 30.23 ? 149 GLU A CB    1 
ATOM   1031  C  CG    . GLU A 1 149 ? -39.633 18.232  -21.970 1.00 31.86 ? 149 GLU A CG    1 
ATOM   1032  C  CD    . GLU A 1 149 ? -41.049 18.308  -21.427 1.00 33.30 ? 149 GLU A CD    1 
ATOM   1033  O  OE1   . GLU A 1 149 ? -41.881 17.466  -21.824 1.00 36.24 ? 149 GLU A OE1   1 
ATOM   1034  O  OE2   . GLU A 1 149 ? -41.329 19.203  -20.599 1.00 33.10 ? 149 GLU A OE2   1 
ATOM   1035  N  N     . VAL A 1 150 ? -37.117 15.351  -19.202 1.00 25.01 ? 150 VAL A N     1 
ATOM   1036  C  CA    . VAL A 1 150 ? -36.602 14.040  -18.833 1.00 25.81 ? 150 VAL A CA    1 
ATOM   1037  C  C     . VAL A 1 150 ? -35.657 14.210  -17.655 1.00 24.51 ? 150 VAL A C     1 
ATOM   1038  O  O     . VAL A 1 150 ? -34.791 15.091  -17.663 1.00 23.65 ? 150 VAL A O     1 
ATOM   1039  C  CB    . VAL A 1 150 ? -35.861 13.352  -19.998 1.00 25.71 ? 150 VAL A CB    1 
ATOM   1040  C  CG1   . VAL A 1 150 ? -35.481 11.932  -19.612 1.00 24.48 ? 150 VAL A CG1   1 
ATOM   1041  C  CG2   . VAL A 1 150 ? -36.687 13.378  -21.296 1.00 26.09 ? 150 VAL A CG2   1 
ATOM   1042  N  N     . ILE A 1 151 ? -35.817 13.365  -16.645 1.00 24.16 ? 151 ILE A N     1 
ATOM   1043  C  CA    . ILE A 1 151 ? -34.814 13.191  -15.605 1.00 23.86 ? 151 ILE A CA    1 
ATOM   1044  C  C     . ILE A 1 151 ? -34.257 11.790  -15.775 1.00 23.40 ? 151 ILE A C     1 
ATOM   1045  O  O     . ILE A 1 151 ? -34.998 10.804  -15.669 1.00 21.91 ? 151 ILE A O     1 
ATOM   1046  C  CB    . ILE A 1 151 ? -35.387 13.389  -14.196 1.00 24.01 ? 151 ILE A CB    1 
ATOM   1047  C  CG1   . ILE A 1 151 ? -35.992 14.783  -14.046 1.00 25.46 ? 151 ILE A CG1   1 
ATOM   1048  C  CG2   . ILE A 1 151 ? -34.297 13.188  -13.152 1.00 22.18 ? 151 ILE A CG2   1 
ATOM   1049  C  CD1   . ILE A 1 151 ? -36.772 14.954  -12.763 1.00 25.49 ? 151 ILE A CD1   1 
ATOM   1050  N  N     . VAL A 1 152 ? -32.969 11.699  -16.074 1.00 22.42 ? 152 VAL A N     1 
ATOM   1051  C  CA    . VAL A 1 152 ? -32.335 10.401  -16.258 1.00 22.74 ? 152 VAL A CA    1 
ATOM   1052  C  C     . VAL A 1 152 ? -32.032 9.818   -14.888 1.00 22.13 ? 152 VAL A C     1 
ATOM   1053  O  O     . VAL A 1 152 ? -31.485 10.500  -14.018 1.00 21.91 ? 152 VAL A O     1 
ATOM   1054  C  CB    . VAL A 1 152 ? -31.060 10.529  -17.104 1.00 23.58 ? 152 VAL A CB    1 
ATOM   1055  C  CG1   . VAL A 1 152 ? -30.325 9.201   -17.151 1.00 23.47 ? 152 VAL A CG1   1 
ATOM   1056  C  CG2   . VAL A 1 152 ? -31.394 11.012  -18.501 1.00 22.69 ? 152 VAL A CG2   1 
ATOM   1057  N  N     . LEU A 1 153 ? -32.398 8.556   -14.689 1.00 23.19 ? 153 LEU A N     1 
ATOM   1058  C  CA    . LEU A 1 153 ? -32.155 7.853   -13.432 1.00 23.08 ? 153 LEU A CA    1 
ATOM   1059  C  C     . LEU A 1 153 ? -31.524 6.511   -13.784 1.00 24.87 ? 153 LEU A C     1 
ATOM   1060  O  O     . LEU A 1 153 ? -32.227 5.549   -14.107 1.00 25.29 ? 153 LEU A O     1 
ATOM   1061  C  CB    . LEU A 1 153 ? -33.444 7.675   -12.634 1.00 21.90 ? 153 LEU A CB    1 
ATOM   1062  C  CG    . LEU A 1 153 ? -33.325 6.896   -11.326 1.00 27.52 ? 153 LEU A CG    1 
ATOM   1063  C  CD1   . LEU A 1 153 ? -32.301 7.564   -10.426 1.00 28.96 ? 153 LEU A CD1   1 
ATOM   1064  C  CD2   . LEU A 1 153 ? -34.677 6.789   -10.613 1.00 27.75 ? 153 LEU A CD2   1 
ATOM   1065  N  N     . ASN A 1 154 ? -30.198 6.448   -13.730 1.00 23.84 ? 154 ASN A N     1 
ATOM   1066  C  CA    . ASN A 1 154 ? -29.471 5.220   -14.034 1.00 23.34 ? 154 ASN A CA    1 
ATOM   1067  C  C     . ASN A 1 154 ? -29.215 4.494   -12.719 1.00 24.73 ? 154 ASN A C     1 
ATOM   1068  O  O     . ASN A 1 154 ? -28.345 4.885   -11.939 1.00 24.34 ? 154 ASN A O     1 
ATOM   1069  C  CB    . ASN A 1 154 ? -28.177 5.524   -14.781 1.00 22.99 ? 154 ASN A CB    1 
ATOM   1070  C  CG    . ASN A 1 154 ? -27.302 4.287   -14.963 1.00 24.19 ? 154 ASN A CG    1 
ATOM   1071  O  OD1   . ASN A 1 154 ? -26.081 4.355   -14.813 1.00 23.63 ? 154 ASN A OD1   1 
ATOM   1072  N  ND2   . ASN A 1 154 ? -27.927 3.149   -15.265 1.00 23.50 ? 154 ASN A ND2   1 
ATOM   1073  N  N     . THR A 1 155 ? -29.990 3.443   -12.463 1.00 23.57 ? 155 THR A N     1 
ATOM   1074  C  CA    . THR A 1 155 ? -29.853 2.667   -11.238 1.00 24.88 ? 155 THR A CA    1 
ATOM   1075  C  C     . THR A 1 155 ? -30.073 1.184   -11.532 1.00 24.99 ? 155 THR A C     1 
ATOM   1076  O  O     . THR A 1 155 ? -31.107 0.813   -12.099 1.00 23.83 ? 155 THR A O     1 
ATOM   1077  C  CB    . THR A 1 155 ? -30.823 3.173   -10.166 1.00 29.66 ? 155 THR A CB    1 
ATOM   1078  O  OG1   . THR A 1 155 ? -30.709 2.363   -8.986  1.00 28.05 ? 155 THR A OG1   1 
ATOM   1079  C  CG2   . THR A 1 155 ? -32.267 3.177   -10.674 1.00 28.86 ? 155 THR A CG2   1 
ATOM   1080  N  N     . PRO A 1 156 ? -29.113 0.299   -11.203 1.00 24.51 ? 156 PRO A N     1 
ATOM   1081  C  CA    . PRO A 1 156 ? -27.786 0.550   -10.622 1.00 24.75 ? 156 PRO A CA    1 
ATOM   1082  C  C     . PRO A 1 156 ? -26.928 1.453   -11.495 1.00 24.47 ? 156 PRO A C     1 
ATOM   1083  O  O     . PRO A 1 156 ? -27.054 1.418   -12.723 1.00 22.91 ? 156 PRO A O     1 
ATOM   1084  C  CB    . PRO A 1 156 ? -27.164 -0.849  -10.539 1.00 23.64 ? 156 PRO A CB    1 
ATOM   1085  C  CG    . PRO A 1 156 ? -28.314 -1.784  -10.577 1.00 24.20 ? 156 PRO A CG    1 
ATOM   1086  C  CD    . PRO A 1 156 ? -29.336 -1.134  -11.447 1.00 23.56 ? 156 PRO A CD    1 
ATOM   1087  N  N     . GLN A 1 157 ? -26.074 2.253   -10.865 1.00 22.99 ? 157 GLN A N     1 
ATOM   1088  C  CA    . GLN A 1 157 ? -25.295 3.241   -11.593 1.00 24.14 ? 157 GLN A CA    1 
ATOM   1089  C  C     . GLN A 1 157 ? -24.086 2.613   -12.270 1.00 23.38 ? 157 GLN A C     1 
ATOM   1090  O  O     . GLN A 1 157 ? -23.396 1.765   -11.696 1.00 22.31 ? 157 GLN A O     1 
ATOM   1091  C  CB    . GLN A 1 157 ? -24.816 4.350   -10.662 1.00 23.53 ? 157 GLN A CB    1 
ATOM   1092  C  CG    . GLN A 1 157 ? -25.899 5.178   -10.037 1.00 24.02 ? 157 GLN A CG    1 
ATOM   1093  C  CD    . GLN A 1 157 ? -25.343 6.125   -8.990  1.00 25.09 ? 157 GLN A CD    1 
ATOM   1094  O  OE1   . GLN A 1 157 ? -24.142 6.404   -8.971  1.00 22.78 ? 157 GLN A OE1   1 
ATOM   1095  N  NE2   . GLN A 1 157 ? -26.207 6.597   -8.093  1.00 23.61 ? 157 GLN A NE2   1 
ATOM   1096  N  N     . ASN A 1 158 ? -23.839 3.036   -13.502 1.00 23.81 ? 158 ASN A N     1 
ATOM   1097  C  CA    . ASN A 1 158 ? -22.541 2.869   -14.126 1.00 22.78 ? 158 ASN A CA    1 
ATOM   1098  C  C     . ASN A 1 158 ? -21.850 4.221   -14.078 1.00 22.42 ? 158 ASN A C     1 
ATOM   1099  O  O     . ASN A 1 158 ? -22.401 5.188   -14.622 1.00 20.79 ? 158 ASN A O     1 
ATOM   1100  C  CB    . ASN A 1 158 ? -22.709 2.384   -15.564 1.00 25.45 ? 158 ASN A CB    1 
ATOM   1101  C  CG    . ASN A 1 158 ? -21.434 2.476   -16.386 1.00 24.77 ? 158 ASN A CG    1 
ATOM   1102  O  OD1   . ASN A 1 158 ? -20.327 2.450   -15.859 1.00 23.37 ? 158 ASN A OD1   1 
ATOM   1103  N  ND2   . ASN A 1 158 ? -21.596 2.561   -17.701 1.00 26.54 ? 158 ASN A ND2   1 
ATOM   1104  N  N     . PRO A 1 159 ? -20.662 4.363   -13.456 1.00 22.29 ? 159 PRO A N     1 
ATOM   1105  C  CA    . PRO A 1 159 ? -19.692 3.380   -12.960 1.00 21.99 ? 159 PRO A CA    1 
ATOM   1106  C  C     . PRO A 1 159 ? -19.715 3.025   -11.469 1.00 22.77 ? 159 PRO A C     1 
ATOM   1107  O  O     . PRO A 1 159 ? -18.941 2.162   -11.064 1.00 22.18 ? 159 PRO A O     1 
ATOM   1108  C  CB    . PRO A 1 159 ? -18.368 4.066   -13.274 1.00 22.64 ? 159 PRO A CB    1 
ATOM   1109  C  CG    . PRO A 1 159 ? -18.664 5.512   -13.014 1.00 22.77 ? 159 PRO A CG    1 
ATOM   1110  C  CD    . PRO A 1 159 ? -20.126 5.732   -13.342 1.00 22.12 ? 159 PRO A CD    1 
ATOM   1111  N  N     . SER A 1 160 ? -20.559 3.665   -10.662 1.00 21.91 ? 160 SER A N     1 
ATOM   1112  C  CA    . SER A 1 160 ? -20.412 3.511   -9.220  1.00 23.90 ? 160 SER A CA    1 
ATOM   1113  C  C     . SER A 1 160 ? -20.942 2.178   -8.705  1.00 23.15 ? 160 SER A C     1 
ATOM   1114  O  O     . SER A 1 160 ? -20.373 1.622   -7.761  1.00 20.75 ? 160 SER A O     1 
ATOM   1115  C  CB    . SER A 1 160 ? -21.103 4.668   -8.494  1.00 23.70 ? 160 SER A CB    1 
ATOM   1116  O  OG    . SER A 1 160 ? -22.508 4.528   -8.546  1.00 24.04 ? 160 SER A OG    1 
ATOM   1117  N  N     . GLY A 1 161 ? -22.003 1.641   -9.304  1.00 23.73 ? 161 GLY A N     1 
ATOM   1118  C  CA    . GLY A 1 161 ? -22.662 0.483   -8.737  1.00 22.03 ? 161 GLY A CA    1 
ATOM   1119  C  C     . GLY A 1 161 ? -23.635 0.802   -7.624  1.00 24.49 ? 161 GLY A C     1 
ATOM   1120  O  O     . GLY A 1 161 ? -24.121 -0.119  -6.958  1.00 23.12 ? 161 GLY A O     1 
ATOM   1121  N  N     . VAL A 1 162 ? -23.920 2.078   -7.390  1.00 25.75 ? 162 VAL A N     1 
ATOM   1122  C  CA    . VAL A 1 162 ? -24.851 2.492   -6.347  1.00 26.31 ? 162 VAL A CA    1 
ATOM   1123  C  C     . VAL A 1 162 ? -26.281 2.270   -6.821  1.00 27.63 ? 162 VAL A C     1 
ATOM   1124  O  O     . VAL A 1 162 ? -26.632 2.579   -7.966  1.00 23.64 ? 162 VAL A O     1 
ATOM   1125  C  CB    . VAL A 1 162 ? -24.599 3.962   -5.965  1.00 26.29 ? 162 VAL A CB    1 
ATOM   1126  C  CG1   . VAL A 1 162 ? -25.710 4.491   -5.082  1.00 28.60 ? 162 VAL A CG1   1 
ATOM   1127  C  CG2   . VAL A 1 162 ? -23.254 4.091   -5.258  1.00 27.59 ? 162 VAL A CG2   1 
ATOM   1128  N  N     . VAL A 1 163 ? -27.113 1.722   -5.934  1.00 28.90 ? 163 VAL A N     1 
ATOM   1129  C  CA    . VAL A 1 163 ? -28.542 1.550   -6.176  1.00 31.88 ? 163 VAL A CA    1 
ATOM   1130  C  C     . VAL A 1 163 ? -29.291 2.657   -5.449  1.00 35.36 ? 163 VAL A C     1 
ATOM   1131  O  O     . VAL A 1 163 ? -29.071 2.879   -4.252  1.00 34.99 ? 163 VAL A O     1 
ATOM   1132  C  CB    . VAL A 1 163 ? -29.027 0.170   -5.705  1.00 30.56 ? 163 VAL A CB    1 
ATOM   1133  C  CG1   . VAL A 1 163 ? -30.529 0.041   -5.910  1.00 31.26 ? 163 VAL A CG1   1 
ATOM   1134  C  CG2   . VAL A 1 163 ? -28.278 -0.928  -6.423  1.00 29.61 ? 163 VAL A CG2   1 
ATOM   1135  N  N     . CYS A 1 164 ? -30.179 3.346   -6.158  1.00 40.47 ? 164 CYS A N     1 
ATOM   1136  C  CA    . CYS A 1 164 ? -30.963 4.396   -5.522  1.00 43.40 ? 164 CYS A CA    1 
ATOM   1137  C  C     . CYS A 1 164 ? -31.919 3.785   -4.507  1.00 43.95 ? 164 CYS A C     1 
ATOM   1138  O  O     . CYS A 1 164 ? -32.607 2.802   -4.802  1.00 44.27 ? 164 CYS A O     1 
ATOM   1139  C  CB    . CYS A 1 164 ? -31.739 5.189   -6.569  1.00 43.93 ? 164 CYS A CB    1 
ATOM   1140  S  SG    . CYS A 1 164 ? -30.678 6.101   -7.693  1.00 54.59 ? 164 CYS A SG    1 
ATOM   1141  N  N     . SER A 1 165 ? -31.946 4.355   -3.304  1.00 40.58 ? 165 SER A N     1 
ATOM   1142  C  CA    . SER A 1 165 ? -32.812 3.836   -2.260  1.00 40.69 ? 165 SER A CA    1 
ATOM   1143  C  C     . SER A 1 165 ? -34.267 4.150   -2.590  1.00 38.66 ? 165 SER A C     1 
ATOM   1144  O  O     . SER A 1 165 ? -34.574 4.966   -3.461  1.00 36.67 ? 165 SER A O     1 
ATOM   1145  C  CB    . SER A 1 165 ? -32.437 4.426   -0.900  1.00 41.29 ? 165 SER A CB    1 
ATOM   1146  O  OG    . SER A 1 165 ? -32.729 5.813   -0.847  1.00 40.86 ? 165 SER A OG    1 
ATOM   1147  N  N     . GLU A 1 166 ? -35.178 3.503   -1.863  1.00 35.27 ? 166 GLU A N     1 
ATOM   1148  C  CA    . GLU A 1 166 ? -36.594 3.716   -2.137  1.00 35.28 ? 166 GLU A CA    1 
ATOM   1149  C  C     . GLU A 1 166 ? -37.008 5.152   -1.829  1.00 35.17 ? 166 GLU A C     1 
ATOM   1150  O  O     . GLU A 1 166 ? -37.893 5.695   -2.499  1.00 34.08 ? 166 GLU A O     1 
ATOM   1151  C  CB    . GLU A 1 166 ? -37.448 2.714   -1.347  1.00 37.57 ? 166 GLU A CB    1 
ATOM   1152  C  CG    . GLU A 1 166 ? -38.856 2.498   -1.925  1.00 41.96 ? 166 GLU A CG    1 
ATOM   1153  C  CD    . GLU A 1 166 ? -39.839 3.620   -1.616  1.00 42.02 ? 166 GLU A CD    1 
ATOM   1154  O  OE1   . GLU A 1 166 ? -40.678 3.930   -2.493  1.00 41.18 ? 166 GLU A OE1   1 
ATOM   1155  O  OE2   . GLU A 1 166 ? -39.757 4.217   -0.520  1.00 41.64 ? 166 GLU A OE2   1 
ATOM   1156  N  N     . THR A 1 167 ? -36.387 5.786   -0.827  1.00 35.73 ? 167 THR A N     1 
ATOM   1157  C  CA    . THR A 1 167 ? -36.732 7.172   -0.519  1.00 36.11 ? 167 THR A CA    1 
ATOM   1158  C  C     . THR A 1 167 ? -36.124 8.155   -1.515  1.00 33.16 ? 167 THR A C     1 
ATOM   1159  O  O     . THR A 1 167 ? -36.742 9.180   -1.813  1.00 32.46 ? 167 THR A O     1 
ATOM   1160  C  CB    . THR A 1 167 ? -36.299 7.534   0.903   1.00 36.34 ? 167 THR A CB    1 
ATOM   1161  O  OG1   . THR A 1 167 ? -34.879 7.388   1.027   1.00 36.17 ? 167 THR A OG1   1 
ATOM   1162  C  CG2   . THR A 1 167 ? -37.005 6.640   1.922   1.00 39.07 ? 167 THR A CG2   1 
ATOM   1163  N  N     . GLU A 1 168 ? -34.930 7.873   -2.045  1.00 33.45 ? 168 GLU A N     1 
ATOM   1164  C  CA    . GLU A 1 168 ? -34.408 8.717   -3.116  1.00 32.93 ? 168 GLU A CA    1 
ATOM   1165  C  C     . GLU A 1 168 ? -35.307 8.641   -4.340  1.00 31.04 ? 168 GLU A C     1 
ATOM   1166  O  O     . GLU A 1 168 ? -35.615 9.665   -4.961  1.00 29.75 ? 168 GLU A O     1 
ATOM   1167  C  CB    . GLU A 1 168 ? -32.978 8.309   -3.476  1.00 34.86 ? 168 GLU A CB    1 
ATOM   1168  C  CG    . GLU A 1 168 ? -31.946 8.689   -2.429  1.00 37.31 ? 168 GLU A CG    1 
ATOM   1169  C  CD    . GLU A 1 168 ? -30.651 7.906   -2.560  1.00 37.99 ? 168 GLU A CD    1 
ATOM   1170  O  OE1   . GLU A 1 168 ? -30.164 7.725   -3.695  1.00 37.50 ? 168 GLU A OE1   1 
ATOM   1171  O  OE2   . GLU A 1 168 ? -30.114 7.481   -1.519  1.00 39.29 ? 168 GLU A OE2   1 
ATOM   1172  N  N     . ILE A 1 169 ? -35.765 7.436   -4.676  1.00 32.39 ? 169 ILE A N     1 
ATOM   1173  C  CA    . ILE A 1 169 ? -36.668 7.250   -5.806  1.00 32.93 ? 169 ILE A CA    1 
ATOM   1174  C  C     . ILE A 1 169 ? -37.977 7.985   -5.565  1.00 31.44 ? 169 ILE A C     1 
ATOM   1175  O  O     . ILE A 1 169 ? -38.514 8.650   -6.461  1.00 29.08 ? 169 ILE A O     1 
ATOM   1176  C  CB    . ILE A 1 169 ? -36.891 5.748   -6.059  1.00 32.91 ? 169 ILE A CB    1 
ATOM   1177  C  CG1   . ILE A 1 169 ? -35.613 5.122   -6.631  1.00 34.60 ? 169 ILE A CG1   1 
ATOM   1178  C  CG2   . ILE A 1 169 ? -38.085 5.525   -6.975  1.00 30.85 ? 169 ILE A CG2   1 
ATOM   1179  C  CD1   . ILE A 1 169 ? -35.533 3.620   -6.454  1.00 35.68 ? 169 ILE A CD1   1 
ATOM   1180  N  N     . GLN A 1 170 ? -38.517 7.865   -4.351  1.00 31.60 ? 170 GLN A N     1 
ATOM   1181  C  CA    . GLN A 1 170 ? -39.789 8.501   -4.038  1.00 30.76 ? 170 GLN A CA    1 
ATOM   1182  C  C     . GLN A 1 170 ? -39.678 10.022  -4.102  1.00 29.88 ? 170 GLN A C     1 
ATOM   1183  O  O     . GLN A 1 170 ? -40.616 10.703  -4.529  1.00 29.46 ? 170 GLN A O     1 
ATOM   1184  C  CB    . GLN A 1 170 ? -40.247 8.041   -2.658  1.00 32.45 ? 170 GLN A CB    1 
ATOM   1185  C  CG    . GLN A 1 170 ? -41.660 8.404   -2.345  1.00 34.07 ? 170 GLN A CG    1 
ATOM   1186  C  CD    . GLN A 1 170 ? -42.610 7.825   -3.386  1.00 34.05 ? 170 GLN A CD    1 
ATOM   1187  O  OE1   . GLN A 1 170 ? -43.214 8.559   -4.164  1.00 34.69 ? 170 GLN A OE1   1 
ATOM   1188  N  NE2   . GLN A 1 170 ? -42.692 6.496   -3.445  1.00 34.92 ? 170 GLN A NE2   1 
ATOM   1189  N  N     . SER A 1 171 ? -38.531 10.574  -3.697  1.00 29.41 ? 171 SER A N     1 
ATOM   1190  C  CA    . SER A 1 171 ? -38.326 12.017  -3.806  1.00 29.96 ? 171 SER A CA    1 
ATOM   1191  C  C     . SER A 1 171 ? -38.179 12.448  -5.261  1.00 30.89 ? 171 SER A C     1 
ATOM   1192  O  O     . SER A 1 171 ? -38.649 13.525  -5.647  1.00 30.46 ? 171 SER A O     1 
ATOM   1193  C  CB    . SER A 1 171 ? -37.098 12.439  -2.998  1.00 32.17 ? 171 SER A CB    1 
ATOM   1194  O  OG    . SER A 1 171 ? -37.273 12.173  -1.615  1.00 35.99 ? 171 SER A OG    1 
ATOM   1195  N  N     . ILE A 1 172 ? -37.517 11.628  -6.078  1.00 29.94 ? 172 ILE A N     1 
ATOM   1196  C  CA    . ILE A 1 172 ? -37.397 11.919  -7.503  1.00 31.02 ? 172 ILE A CA    1 
ATOM   1197  C  C     . ILE A 1 172 ? -38.758 11.834  -8.182  1.00 30.67 ? 172 ILE A C     1 
ATOM   1198  O  O     . ILE A 1 172 ? -39.109 12.683  -9.010  1.00 29.28 ? 172 ILE A O     1 
ATOM   1199  C  CB    . ILE A 1 172 ? -36.373 10.963  -8.139  1.00 30.74 ? 172 ILE A CB    1 
ATOM   1200  C  CG1   . ILE A 1 172 ? -34.983 11.238  -7.565  1.00 29.35 ? 172 ILE A CG1   1 
ATOM   1201  C  CG2   . ILE A 1 172 ? -36.391 11.067  -9.660  1.00 28.74 ? 172 ILE A CG2   1 
ATOM   1202  C  CD1   . ILE A 1 172 ? -33.926 10.274  -8.035  1.00 32.17 ? 172 ILE A CD1   1 
ATOM   1203  N  N     . ILE A 1 173 ? -39.551 10.816  -7.836  1.00 30.41 ? 173 ILE A N     1 
ATOM   1204  C  CA    . ILE A 1 173 ? -40.897 10.701  -8.394  1.00 30.87 ? 173 ILE A CA    1 
ATOM   1205  C  C     . ILE A 1 173 ? -41.717 11.939  -8.058  1.00 30.92 ? 173 ILE A C     1 
ATOM   1206  O  O     . ILE A 1 173 ? -42.479 12.447  -8.891  1.00 30.49 ? 173 ILE A O     1 
ATOM   1207  C  CB    . ILE A 1 173 ? -41.577 9.416   -7.888  1.00 30.71 ? 173 ILE A CB    1 
ATOM   1208  C  CG1   . ILE A 1 173 ? -41.030 8.189   -8.622  1.00 29.09 ? 173 ILE A CG1   1 
ATOM   1209  C  CG2   . ILE A 1 173 ? -43.095 9.518   -8.026  1.00 31.23 ? 173 ILE A CG2   1 
ATOM   1210  C  CD1   . ILE A 1 173 ? -41.600 6.880   -8.110  1.00 29.73 ? 173 ILE A CD1   1 
ATOM   1211  N  N     . GLU A 1 174 ? -41.529 12.479  -6.853  1.00 29.86 ? 174 GLU A N     1 
ATOM   1212  C  CA    . GLU A 1 174 ? -42.312 13.633  -6.432  1.00 31.44 ? 174 GLU A CA    1 
ATOM   1213  C  C     . GLU A 1 174 ? -41.857 14.893  -7.155  1.00 29.79 ? 174 GLU A C     1 
ATOM   1214  O  O     . GLU A 1 174 ? -42.684 15.726  -7.543  1.00 29.85 ? 174 GLU A O     1 
ATOM   1215  C  CB    . GLU A 1 174 ? -42.197 13.796  -4.918  1.00 32.13 ? 174 GLU A CB    1 
ATOM   1216  C  CG    . GLU A 1 174 ? -42.985 14.938  -4.325  1.00 36.93 ? 174 GLU A CG    1 
ATOM   1217  C  CD    . GLU A 1 174 ? -42.871 14.964  -2.811  1.00 44.68 ? 174 GLU A CD    1 
ATOM   1218  O  OE1   . GLU A 1 174 ? -42.191 15.866  -2.272  1.00 46.60 ? 174 GLU A OE1   1 
ATOM   1219  O  OE2   . GLU A 1 174 ? -43.446 14.062  -2.161  1.00 47.26 ? 174 GLU A OE2   1 
ATOM   1220  N  N     . ILE A 1 175 ? -40.551 15.036  -7.376  1.00 30.03 ? 175 ILE A N     1 
ATOM   1221  C  CA    . ILE A 1 175 ? -40.063 16.175  -8.143  1.00 31.36 ? 175 ILE A CA    1 
ATOM   1222  C  C     . ILE A 1 175 ? -40.530 16.074  -9.587  1.00 30.01 ? 175 ILE A C     1 
ATOM   1223  O  O     . ILE A 1 175 ? -40.933 17.072  -10.195 1.00 29.93 ? 175 ILE A O     1 
ATOM   1224  C  CB    . ILE A 1 175 ? -38.528 16.259  -8.057  1.00 31.00 ? 175 ILE A CB    1 
ATOM   1225  C  CG1   . ILE A 1 175 ? -38.076 16.408  -6.605  1.00 33.51 ? 175 ILE A CG1   1 
ATOM   1226  C  CG2   . ILE A 1 175 ? -38.007 17.413  -8.908  1.00 32.52 ? 175 ILE A CG2   1 
ATOM   1227  C  CD1   . ILE A 1 175 ? -36.577 16.253  -6.420  1.00 35.22 ? 175 ILE A CD1   1 
ATOM   1228  N  N     . ALA A 1 176 ? -40.544 14.857  -10.133 1.00 30.11 ? 176 ALA A N     1 
ATOM   1229  C  CA    . ALA A 1 176 ? -40.914 14.669  -11.530 1.00 32.26 ? 176 ALA A CA    1 
ATOM   1230  C  C     . ALA A 1 176 ? -42.405 14.880  -11.749 1.00 31.07 ? 176 ALA A C     1 
ATOM   1231  O  O     . ALA A 1 176 ? -42.806 15.512  -12.732 1.00 31.91 ? 176 ALA A O     1 
ATOM   1232  C  CB    . ALA A 1 176 ? -40.497 13.274  -11.993 1.00 30.63 ? 176 ALA A CB    1 
ATOM   1233  N  N     . GLU A 1 177 ? -43.243 14.354  -10.857 1.00 31.03 ? 177 GLU A N     1 
ATOM   1234  C  CA    . GLU A 1 177 ? -44.682 14.536  -11.007 1.00 30.14 ? 177 GLU A CA    1 
ATOM   1235  C  C     . GLU A 1 177 ? -45.096 15.982  -10.770 1.00 29.39 ? 177 GLU A C     1 
ATOM   1236  O  O     . GLU A 1 177 ? -46.113 16.423  -11.314 1.00 30.39 ? 177 GLU A O     1 
ATOM   1237  C  CB    . GLU A 1 177 ? -45.431 13.598  -10.056 1.00 31.62 ? 177 GLU A CB    1 
ATOM   1238  C  CG    . GLU A 1 177 ? -45.708 12.220  -10.653 1.00 31.11 ? 177 GLU A CG    1 
ATOM   1239  C  CD    . GLU A 1 177 ? -46.130 11.184  -9.619  1.00 32.99 ? 177 GLU A CD    1 
ATOM   1240  O  OE1   . GLU A 1 177 ? -46.159 9.984   -9.970  1.00 32.22 ? 177 GLU A OE1   1 
ATOM   1241  O  OE2   . GLU A 1 177 ? -46.428 11.557  -8.462  1.00 32.58 ? 177 GLU A OE2   1 
ATOM   1242  N  N     . LYS A 1 178 ? -44.303 16.741  -10.018 1.00 29.66 ? 178 LYS A N     1 
ATOM   1243  C  CA    . LYS A 1 178 ? -44.623 18.137  -9.750  1.00 32.18 ? 178 LYS A CA    1 
ATOM   1244  C  C     . LYS A 1 178 ? -44.264 19.047  -10.915 1.00 31.36 ? 178 LYS A C     1 
ATOM   1245  O  O     . LYS A 1 178 ? -44.898 20.093  -11.086 1.00 30.82 ? 178 LYS A O     1 
ATOM   1246  C  CB    . LYS A 1 178 ? -43.896 18.586  -8.478  1.00 32.32 ? 178 LYS A CB    1 
ATOM   1247  C  CG    . LYS A 1 178 ? -44.189 19.996  -8.000  1.00 34.20 ? 178 LYS A CG    1 
ATOM   1248  C  CD    . LYS A 1 178 ? -42.930 20.849  -8.090  1.00 36.58 ? 178 LYS A CD    1 
ATOM   1249  C  CE    . LYS A 1 178 ? -41.896 20.383  -7.062  1.00 40.49 ? 178 LYS A CE    1 
ATOM   1250  N  NZ    . LYS A 1 178 ? -40.684 21.261  -6.965  1.00 41.93 ? 178 LYS A NZ    1 
ATOM   1251  N  N     . HIS A 1 179 ? -43.307 18.646  -11.748 1.00 31.71 ? 179 HIS A N     1 
ATOM   1252  C  CA    . HIS A 1 179 ? -42.908 19.421  -12.912 1.00 32.82 ? 179 HIS A CA    1 
ATOM   1253  C  C     . HIS A 1 179 ? -43.315 18.752  -14.218 1.00 32.54 ? 179 HIS A C     1 
ATOM   1254  O  O     . HIS A 1 179 ? -42.895 19.203  -15.290 1.00 32.08 ? 179 HIS A O     1 
ATOM   1255  C  CB    . HIS A 1 179 ? -41.398 19.666  -12.890 1.00 32.20 ? 179 HIS A CB    1 
ATOM   1256  C  CG    . HIS A 1 179 ? -40.947 20.534  -11.756 1.00 34.46 ? 179 HIS A CG    1 
ATOM   1257  N  ND1   . HIS A 1 179 ? -40.965 21.912  -11.820 1.00 35.00 ? 179 HIS A ND1   1 
ATOM   1258  C  CD2   . HIS A 1 179 ? -40.463 20.222  -10.530 1.00 34.76 ? 179 HIS A CD2   1 
ATOM   1259  C  CE1   . HIS A 1 179 ? -40.516 22.409  -10.682 1.00 34.93 ? 179 HIS A CE1   1 
ATOM   1260  N  NE2   . HIS A 1 179 ? -40.202 21.405  -9.883  1.00 35.21 ? 179 HIS A NE2   1 
ATOM   1261  N  N     . ASN A 1 180 ? -44.107 17.677  -14.150 1.00 31.64 ? 180 ASN A N     1 
ATOM   1262  C  CA    . ASN A 1 180 ? -44.551 16.940  -15.336 1.00 33.09 ? 180 ASN A CA    1 
ATOM   1263  C  C     . ASN A 1 180 ? -43.356 16.489  -16.171 1.00 32.29 ? 180 ASN A C     1 
ATOM   1264  O  O     . ASN A 1 180 ? -43.381 16.542  -17.399 1.00 33.10 ? 180 ASN A O     1 
ATOM   1265  C  CB    . ASN A 1 180 ? -45.517 17.764  -16.191 1.00 33.45 ? 180 ASN A CB    1 
ATOM   1266  C  CG    . ASN A 1 180 ? -46.461 16.899  -17.014 1.00 35.37 ? 180 ASN A CG    1 
ATOM   1267  O  OD1   . ASN A 1 180 ? -46.279 15.687  -17.126 1.00 36.15 ? 180 ASN A OD1   1 
ATOM   1268  N  ND2   . ASN A 1 180 ? -47.452 17.529  -17.630 1.00 36.96 ? 180 ASN A ND2   1 
ATOM   1269  N  N     . ALA A 1 181 ? -42.295 16.059  -15.500 1.00 31.88 ? 181 ALA A N     1 
ATOM   1270  C  CA    . ALA A 1 181 ? -41.118 15.533  -16.171 1.00 30.65 ? 181 ALA A CA    1 
ATOM   1271  C  C     . ALA A 1 181 ? -41.139 14.014  -16.130 1.00 30.34 ? 181 ALA A C     1 
ATOM   1272  O  O     . ALA A 1 181 ? -41.524 13.413  -15.122 1.00 30.24 ? 181 ALA A O     1 
ATOM   1273  C  CB    . ALA A 1 181 ? -39.834 16.051  -15.522 1.00 29.56 ? 181 ALA A CB    1 
ATOM   1274  N  N     . GLU A 1 182 ? -40.751 13.396  -17.238 1.00 28.26 ? 182 GLU A N     1 
ATOM   1275  C  CA    . GLU A 1 182 ? -40.660 11.948  -17.264 1.00 28.10 ? 182 GLU A CA    1 
ATOM   1276  C  C     . GLU A 1 182 ? -39.344 11.500  -16.640 1.00 25.76 ? 182 GLU A C     1 
ATOM   1277  O  O     . GLU A 1 182 ? -38.352 12.236  -16.625 1.00 26.22 ? 182 GLU A O     1 
ATOM   1278  C  CB    . GLU A 1 182 ? -40.781 11.425  -18.698 1.00 28.63 ? 182 GLU A CB    1 
ATOM   1279  C  CG    . GLU A 1 182 ? -42.223 11.265  -19.162 1.00 30.54 ? 182 GLU A CG    1 
ATOM   1280  C  CD    . GLU A 1 182 ? -42.358 10.787  -20.610 1.00 34.29 ? 182 GLU A CD    1 
ATOM   1281  O  OE1   . GLU A 1 182 ? -41.348 10.753  -21.355 1.00 31.96 ? 182 GLU A OE1   1 
ATOM   1282  O  OE2   . GLU A 1 182 ? -43.492 10.430  -20.996 1.00 35.33 ? 182 GLU A OE2   1 
ATOM   1283  N  N     . ILE A 1 183 ? -39.340 10.276  -16.131 1.00 24.63 ? 183 ILE A N     1 
ATOM   1284  C  CA    . ILE A 1 183 ? -38.159 9.668   -15.534 1.00 24.27 ? 183 ILE A CA    1 
ATOM   1285  C  C     . ILE A 1 183 ? -37.698 8.561   -16.464 1.00 24.83 ? 183 ILE A C     1 
ATOM   1286  O  O     . ILE A 1 183 ? -38.430 7.590   -16.690 1.00 24.70 ? 183 ILE A O     1 
ATOM   1287  C  CB    . ILE A 1 183 ? -38.443 9.121   -14.125 1.00 24.90 ? 183 ILE A CB    1 
ATOM   1288  C  CG1   . ILE A 1 183 ? -38.861 10.250  -13.181 1.00 25.12 ? 183 ILE A CG1   1 
ATOM   1289  C  CG2   . ILE A 1 183 ? -37.227 8.375   -13.585 1.00 24.36 ? 183 ILE A CG2   1 
ATOM   1290  C  CD1   . ILE A 1 183 ? -39.293 9.777   -11.816 1.00 26.85 ? 183 ILE A CD1   1 
ATOM   1291  N  N     . LEU A 1 184 ? -36.504 8.719   -17.029 1.00 23.30 ? 184 LEU A N     1 
ATOM   1292  C  CA    . LEU A 1 184 ? -35.894 7.678   -17.851 1.00 24.39 ? 184 LEU A CA    1 
ATOM   1293  C  C     . LEU A 1 184 ? -35.032 6.821   -16.934 1.00 24.02 ? 184 LEU A C     1 
ATOM   1294  O  O     . LEU A 1 184 ? -33.918 7.203   -16.568 1.00 22.36 ? 184 LEU A O     1 
ATOM   1295  C  CB    . LEU A 1 184 ? -35.074 8.282   -18.983 1.00 24.36 ? 184 LEU A CB    1 
ATOM   1296  C  CG    . LEU A 1 184 ? -34.502 7.264   -19.974 1.00 23.64 ? 184 LEU A CG    1 
ATOM   1297  C  CD1   . LEU A 1 184 ? -35.618 6.514   -20.668 1.00 23.01 ? 184 LEU A CD1   1 
ATOM   1298  C  CD2   . LEU A 1 184 ? -33.590 7.940   -20.988 1.00 23.33 ? 184 LEU A CD2   1 
ATOM   1299  N  N     . ALA A 1 185 ? -35.551 5.660   -16.556 1.00 23.40 ? 185 ALA A N     1 
ATOM   1300  C  CA    . ALA A 1 185 ? -34.875 4.783   -15.608 1.00 24.91 ? 185 ALA A CA    1 
ATOM   1301  C  C     . ALA A 1 185 ? -34.073 3.756   -16.394 1.00 24.13 ? 185 ALA A C     1 
ATOM   1302  O  O     . ALA A 1 185 ? -34.623 2.773   -16.895 1.00 24.31 ? 185 ALA A O     1 
ATOM   1303  C  CB    . ALA A 1 185 ? -35.886 4.125   -14.678 1.00 25.92 ? 185 ALA A CB    1 
ATOM   1304  N  N     . ASP A 1 186 ? -32.768 3.983   -16.503 1.00 23.09 ? 186 ASP A N     1 
ATOM   1305  C  CA    . ASP A 1 186 ? -31.871 3.038   -17.167 1.00 23.66 ? 186 ASP A CA    1 
ATOM   1306  C  C     . ASP A 1 186 ? -31.522 1.938   -16.170 1.00 23.55 ? 186 ASP A C     1 
ATOM   1307  O  O     . ASP A 1 186 ? -30.615 2.087   -15.351 1.00 23.47 ? 186 ASP A O     1 
ATOM   1308  C  CB    . ASP A 1 186 ? -30.634 3.759   -17.687 1.00 24.11 ? 186 ASP A CB    1 
ATOM   1309  C  CG    . ASP A 1 186 ? -29.685 2.844   -18.452 1.00 26.19 ? 186 ASP A CG    1 
ATOM   1310  O  OD1   . ASP A 1 186 ? -29.815 1.598   -18.404 1.00 26.19 ? 186 ASP A OD1   1 
ATOM   1311  O  OD2   . ASP A 1 186 ? -28.806 3.387   -19.139 1.00 29.33 ? 186 ASP A OD2   1 
ATOM   1312  N  N     . GLU A 1 187 ? -32.248 0.823   -16.244 1.00 23.41 ? 187 GLU A N     1 
ATOM   1313  C  CA    . GLU A 1 187 ? -32.102 -0.302  -15.323 1.00 23.91 ? 187 GLU A CA    1 
ATOM   1314  C  C     . GLU A 1 187 ? -31.254 -1.422  -15.913 1.00 22.66 ? 187 GLU A C     1 
ATOM   1315  O  O     . GLU A 1 187 ? -31.531 -2.605  -15.705 1.00 22.37 ? 187 GLU A O     1 
ATOM   1316  C  CB    . GLU A 1 187 ? -33.472 -0.829  -14.911 1.00 23.40 ? 187 GLU A CB    1 
ATOM   1317  C  CG    . GLU A 1 187 ? -34.363 0.212   -14.263 1.00 24.31 ? 187 GLU A CG    1 
ATOM   1318  C  CD    . GLU A 1 187 ? -35.781 -0.284  -14.062 1.00 27.70 ? 187 GLU A CD    1 
ATOM   1319  O  OE1   . GLU A 1 187 ? -36.242 -1.143  -14.848 1.00 29.49 ? 187 GLU A OE1   1 
ATOM   1320  O  OE2   . GLU A 1 187 ? -36.426 0.156   -13.090 1.00 29.90 ? 187 GLU A OE2   1 
ATOM   1321  N  N     . HIS A 1 188 ? -30.203 -1.054  -16.644 1.00 22.65 ? 188 HIS A N     1 
ATOM   1322  C  CA    . HIS A 1 188 ? -29.357 -2.027  -17.332 1.00 23.17 ? 188 HIS A CA    1 
ATOM   1323  C  C     . HIS A 1 188 ? -28.843 -3.121  -16.391 1.00 23.74 ? 188 HIS A C     1 
ATOM   1324  O  O     . HIS A 1 188 ? -28.738 -4.290  -16.783 1.00 23.10 ? 188 HIS A O     1 
ATOM   1325  C  CB    . HIS A 1 188 ? -28.189 -1.283  -17.978 1.00 24.69 ? 188 HIS A CB    1 
ATOM   1326  C  CG    . HIS A 1 188 ? -27.894 -1.703  -19.380 1.00 25.63 ? 188 HIS A CG    1 
ATOM   1327  N  ND1   . HIS A 1 188 ? -27.318 -2.915  -19.691 1.00 25.61 ? 188 HIS A ND1   1 
ATOM   1328  C  CD2   . HIS A 1 188 ? -28.080 -1.060  -20.558 1.00 26.24 ? 188 HIS A CD2   1 
ATOM   1329  C  CE1   . HIS A 1 188 ? -27.160 -3.002  -21.001 1.00 25.43 ? 188 HIS A CE1   1 
ATOM   1330  N  NE2   . HIS A 1 188 ? -27.616 -1.890  -21.550 1.00 26.83 ? 188 HIS A NE2   1 
ATOM   1331  N  N     . TYR A 1 189 ? -28.496 -2.760  -15.153 1.00 21.01 ? 189 TYR A N     1 
ATOM   1332  C  CA    . TYR A 1 189 ? -27.788 -3.656  -14.245 1.00 22.62 ? 189 TYR A CA    1 
ATOM   1333  C  C     . TYR A 1 189 ? -28.681 -4.249  -13.155 1.00 22.87 ? 189 TYR A C     1 
ATOM   1334  O  O     . TYR A 1 189 ? -28.165 -4.794  -12.171 1.00 23.32 ? 189 TYR A O     1 
ATOM   1335  C  CB    . TYR A 1 189 ? -26.609 -2.923  -13.609 1.00 23.61 ? 189 TYR A CB    1 
ATOM   1336  C  CG    . TYR A 1 189 ? -25.636 -2.386  -14.621 1.00 25.21 ? 189 TYR A CG    1 
ATOM   1337  C  CD1   . TYR A 1 189 ? -24.702 -3.220  -15.218 1.00 24.98 ? 189 TYR A CD1   1 
ATOM   1338  C  CD2   . TYR A 1 189 ? -25.664 -1.052  -15.002 1.00 25.66 ? 189 TYR A CD2   1 
ATOM   1339  C  CE1   . TYR A 1 189 ? -23.812 -2.739  -16.155 1.00 26.17 ? 189 TYR A CE1   1 
ATOM   1340  C  CE2   . TYR A 1 189 ? -24.773 -0.560  -15.942 1.00 26.35 ? 189 TYR A CE2   1 
ATOM   1341  C  CZ    . TYR A 1 189 ? -23.851 -1.412  -16.515 1.00 26.67 ? 189 TYR A CZ    1 
ATOM   1342  O  OH    . TYR A 1 189 ? -22.958 -0.933  -17.448 1.00 26.87 ? 189 TYR A OH    1 
ATOM   1343  N  N     . ARG A 1 190 ? -30.003 -4.179  -13.319 1.00 22.24 ? 190 ARG A N     1 
ATOM   1344  C  CA    . ARG A 1 190 ? -30.915 -4.711  -12.314 1.00 23.92 ? 190 ARG A CA    1 
ATOM   1345  C  C     . ARG A 1 190 ? -30.776 -6.216  -12.134 1.00 23.49 ? 190 ARG A C     1 
ATOM   1346  O  O     . ARG A 1 190 ? -31.263 -6.755  -11.134 1.00 22.95 ? 190 ARG A O     1 
ATOM   1347  C  CB    . ARG A 1 190 ? -32.355 -4.399  -12.702 1.00 24.41 ? 190 ARG A CB    1 
ATOM   1348  C  CG    . ARG A 1 190 ? -32.754 -5.142  -13.960 1.00 24.26 ? 190 ARG A CG    1 
ATOM   1349  C  CD    . ARG A 1 190 ? -34.205 -4.961  -14.318 1.00 27.21 ? 190 ARG A CD    1 
ATOM   1350  N  NE    . ARG A 1 190 ? -35.097 -5.578  -13.349 1.00 28.48 ? 190 ARG A NE    1 
ATOM   1351  C  CZ    . ARG A 1 190 ? -36.317 -6.004  -13.644 1.00 28.26 ? 190 ARG A CZ    1 
ATOM   1352  N  NH1   . ARG A 1 190 ? -36.764 -5.901  -14.887 1.00 27.32 ? 190 ARG A NH1   1 
ATOM   1353  N  NH2   . ARG A 1 190 ? -37.081 -6.543  -12.706 1.00 27.09 ? 190 ARG A NH2   1 
ATOM   1354  N  N     . PHE A 1 191 ? -30.129 -6.907  -13.074 1.00 22.12 ? 191 PHE A N     1 
ATOM   1355  C  CA    . PHE A 1 191 ? -30.066 -8.360  -13.025 1.00 22.10 ? 191 PHE A CA    1 
ATOM   1356  C  C     . PHE A 1 191 ? -28.986 -8.891  -12.095 1.00 22.68 ? 191 PHE A C     1 
ATOM   1357  O  O     . PHE A 1 191 ? -29.006 -10.085 -11.776 1.00 22.40 ? 191 PHE A O     1 
ATOM   1358  C  CB    . PHE A 1 191 ? -29.846 -8.923  -14.431 1.00 22.63 ? 191 PHE A CB    1 
ATOM   1359  C  CG    . PHE A 1 191 ? -31.019 -8.727  -15.341 1.00 22.40 ? 191 PHE A CG    1 
ATOM   1360  C  CD1   . PHE A 1 191 ? -32.166 -9.485  -15.177 1.00 22.25 ? 191 PHE A CD1   1 
ATOM   1361  C  CD2   . PHE A 1 191 ? -30.983 -7.779  -16.346 1.00 22.83 ? 191 PHE A CD2   1 
ATOM   1362  C  CE1   . PHE A 1 191 ? -33.253 -9.309  -16.003 1.00 23.49 ? 191 PHE A CE1   1 
ATOM   1363  C  CE2   . PHE A 1 191 ? -32.067 -7.597  -17.181 1.00 22.71 ? 191 PHE A CE2   1 
ATOM   1364  C  CZ    . PHE A 1 191 ? -33.207 -8.363  -17.007 1.00 24.26 ? 191 PHE A CZ    1 
ATOM   1365  N  N     . LEU A 1 192 ? -28.077 -8.046  -11.614 1.00 21.84 ? 192 LEU A N     1 
ATOM   1366  C  CA    . LEU A 1 192 ? -26.952 -8.497  -10.794 1.00 23.38 ? 192 LEU A CA    1 
ATOM   1367  C  C     . LEU A 1 192 ? -26.873 -7.705  -9.494  1.00 23.75 ? 192 LEU A C     1 
ATOM   1368  O  O     . LEU A 1 192 ? -25.947 -6.907  -9.298  1.00 22.04 ? 192 LEU A O     1 
ATOM   1369  C  CB    . LEU A 1 192 ? -25.641 -8.386  -11.577 1.00 22.74 ? 192 LEU A CB    1 
ATOM   1370  C  CG    . LEU A 1 192 ? -25.485 -9.410  -12.705 1.00 23.05 ? 192 LEU A CG    1 
ATOM   1371  C  CD1   . LEU A 1 192 ? -24.252 -9.130  -13.558 1.00 23.02 ? 192 LEU A CD1   1 
ATOM   1372  C  CD2   . LEU A 1 192 ? -25.446 -10.826 -12.148 1.00 21.72 ? 192 LEU A CD2   1 
ATOM   1373  N  N     . PRO A 1 193 ? -27.810 -7.922  -8.569  1.00 23.84 ? 193 PRO A N     1 
ATOM   1374  C  CA    . PRO A 1 193 ? -27.610 -7.421  -7.205  1.00 25.07 ? 193 PRO A CA    1 
ATOM   1375  C  C     . PRO A 1 193 ? -26.444 -8.141  -6.556  1.00 23.41 ? 193 PRO A C     1 
ATOM   1376  O  O     . PRO A 1 193 ? -26.112 -9.272  -6.913  1.00 24.11 ? 193 PRO A O     1 
ATOM   1377  C  CB    . PRO A 1 193 ? -28.926 -7.758  -6.489  1.00 24.19 ? 193 PRO A CB    1 
ATOM   1378  C  CG    . PRO A 1 193 ? -29.870 -8.212  -7.547  1.00 26.64 ? 193 PRO A CG    1 
ATOM   1379  C  CD    . PRO A 1 193 ? -29.041 -8.721  -8.683  1.00 22.70 ? 193 PRO A CD    1 
ATOM   1380  N  N     . HIS A 1 194 ? -25.809 -7.464  -5.604  1.00 23.65 ? 194 HIS A N     1 
ATOM   1381  C  CA    . HIS A 1 194 ? -24.677 -8.037  -4.880  1.00 25.31 ? 194 HIS A CA    1 
ATOM   1382  C  C     . HIS A 1 194 ? -25.098 -8.587  -3.512  1.00 27.31 ? 194 HIS A C     1 
ATOM   1383  O  O     . HIS A 1 194 ? -25.810 -9.587  -3.414  1.00 29.25 ? 194 HIS A O     1 
ATOM   1384  C  CB    . HIS A 1 194 ? -23.575 -6.993  -4.691  1.00 24.17 ? 194 HIS A CB    1 
ATOM   1385  C  CG    . HIS A 1 194 ? -22.993 -6.488  -5.970  1.00 23.99 ? 194 HIS A CG    1 
ATOM   1386  N  ND1   . HIS A 1 194 ? -22.168 -5.386  -6.025  1.00 24.30 ? 194 HIS A ND1   1 
ATOM   1387  C  CD2   . HIS A 1 194 ? -23.122 -6.926  -7.245  1.00 22.85 ? 194 HIS A CD2   1 
ATOM   1388  C  CE1   . HIS A 1 194 ? -21.807 -5.171  -7.278  1.00 21.94 ? 194 HIS A CE1   1 
ATOM   1389  N  NE2   . HIS A 1 194 ? -22.376 -6.089  -8.037  1.00 22.19 ? 194 HIS A NE2   1 
ATOM   1390  N  N     . ILE A 1 200 ? -33.233 -10.655 -8.707  1.00 24.82 ? 200 ILE A N     1 
ATOM   1391  C  CA    . ILE A 1 200 ? -32.982 -9.414  -9.426  1.00 24.60 ? 200 ILE A CA    1 
ATOM   1392  C  C     . ILE A 1 200 ? -33.693 -8.234  -8.767  1.00 25.01 ? 200 ILE A C     1 
ATOM   1393  O  O     . ILE A 1 200 ? -34.655 -8.406  -8.021  1.00 24.75 ? 200 ILE A O     1 
ATOM   1394  C  CB    . ILE A 1 200 ? -33.403 -9.524  -10.899 1.00 24.68 ? 200 ILE A CB    1 
ATOM   1395  C  CG1   . ILE A 1 200 ? -34.930 -9.558  -11.016 1.00 25.52 ? 200 ILE A CG1   1 
ATOM   1396  C  CG2   . ILE A 1 200 ? -32.757 -10.754 -11.553 1.00 24.49 ? 200 ILE A CG2   1 
ATOM   1397  C  CD1   . ILE A 1 200 ? -35.433 -9.613  -12.450 1.00 26.42 ? 200 ILE A CD1   1 
ATOM   1398  N  N     . LEU A 1 201 ? -33.197 -7.036  -9.047  1.00 25.01 ? 201 LEU A N     1 
ATOM   1399  C  CA    . LEU A 1 201 ? -33.824 -5.827  -8.538  1.00 26.52 ? 201 LEU A CA    1 
ATOM   1400  C  C     . LEU A 1 201 ? -35.137 -5.572  -9.277  1.00 26.48 ? 201 LEU A C     1 
ATOM   1401  O  O     . LEU A 1 201 ? -35.227 -5.816  -10.485 1.00 26.79 ? 201 LEU A O     1 
ATOM   1402  C  CB    . LEU A 1 201 ? -32.884 -4.641  -8.725  1.00 25.45 ? 201 LEU A CB    1 
ATOM   1403  C  CG    . LEU A 1 201 ? -31.547 -4.772  -8.000  1.00 25.12 ? 201 LEU A CG    1 
ATOM   1404  C  CD1   . LEU A 1 201 ? -30.633 -3.613  -8.353  1.00 26.22 ? 201 LEU A CD1   1 
ATOM   1405  C  CD2   . LEU A 1 201 ? -31.759 -4.857  -6.501  1.00 26.62 ? 201 LEU A CD2   1 
ATOM   1406  N  N     . PRO A 1 202 ? -36.169 -5.098  -8.587  1.00 27.61 ? 202 PRO A N     1 
ATOM   1407  C  CA    . PRO A 1 202 ? -37.449 -4.842  -9.261  1.00 27.49 ? 202 PRO A CA    1 
ATOM   1408  C  C     . PRO A 1 202 ? -37.368 -3.638  -10.186 1.00 28.19 ? 202 PRO A C     1 
ATOM   1409  O  O     . PRO A 1 202 ? -36.663 -2.663  -9.917  1.00 28.30 ? 202 PRO A O     1 
ATOM   1410  C  CB    . PRO A 1 202 ? -38.422 -4.582  -8.102  1.00 27.66 ? 202 PRO A CB    1 
ATOM   1411  C  CG    . PRO A 1 202 ? -37.708 -5.067  -6.865  1.00 29.10 ? 202 PRO A CG    1 
ATOM   1412  C  CD    . PRO A 1 202 ? -36.255 -4.882  -7.134  1.00 27.18 ? 202 PRO A CD    1 
ATOM   1413  N  N     . SER A 1 203 ? -38.105 -3.713  -11.292 1.00 28.45 ? 203 SER A N     1 
ATOM   1414  C  CA    . SER A 1 203 ? -38.168 -2.583  -12.206 1.00 28.17 ? 203 SER A CA    1 
ATOM   1415  C  C     . SER A 1 203 ? -38.946 -1.437  -11.572 1.00 28.18 ? 203 SER A C     1 
ATOM   1416  O  O     . SER A 1 203 ? -39.873 -1.645  -10.788 1.00 29.01 ? 203 SER A O     1 
ATOM   1417  C  CB    . SER A 1 203 ? -38.817 -2.984  -13.530 1.00 28.16 ? 203 SER A CB    1 
ATOM   1418  O  OG    . SER A 1 203 ? -38.926 -1.866  -14.399 1.00 29.58 ? 203 SER A OG    1 
ATOM   1419  N  N     . LEU A 1 204 ? -38.552 -0.216  -11.917 1.00 28.47 ? 204 LEU A N     1 
ATOM   1420  C  CA    . LEU A 1 204 ? -39.229 0.988   -11.452 1.00 29.04 ? 204 LEU A CA    1 
ATOM   1421  C  C     . LEU A 1 204 ? -40.477 1.325   -12.255 1.00 27.75 ? 204 LEU A C     1 
ATOM   1422  O  O     . LEU A 1 204 ? -41.181 2.269   -11.888 1.00 27.52 ? 204 LEU A O     1 
ATOM   1423  C  CB    . LEU A 1 204 ? -38.276 2.184   -11.514 1.00 29.01 ? 204 LEU A CB    1 
ATOM   1424  C  CG    . LEU A 1 204 ? -36.977 2.157   -10.715 1.00 29.69 ? 204 LEU A CG    1 
ATOM   1425  C  CD1   . LEU A 1 204 ? -36.250 3.481   -10.891 1.00 29.61 ? 204 LEU A CD1   1 
ATOM   1426  C  CD2   . LEU A 1 204 ? -37.253 1.884   -9.247  1.00 30.96 ? 204 LEU A CD2   1 
ATOM   1427  N  N     . TYR A 1 205 ? -40.785 0.564   -13.310 1.00 27.31 ? 205 TYR A N     1 
ATOM   1428  C  CA    . TYR A 1 205 ? -41.807 0.993   -14.263 1.00 25.82 ? 205 TYR A CA    1 
ATOM   1429  C  C     . TYR A 1 205 ? -43.167 1.221   -13.616 1.00 26.69 ? 205 TYR A C     1 
ATOM   1430  O  O     . TYR A 1 205 ? -43.907 2.124   -14.024 1.00 28.70 ? 205 TYR A O     1 
ATOM   1431  C  CB    . TYR A 1 205 ? -41.935 -0.019  -15.399 1.00 25.03 ? 205 TYR A CB    1 
ATOM   1432  C  CG    . TYR A 1 205 ? -43.052 0.356   -16.338 1.00 24.93 ? 205 TYR A CG    1 
ATOM   1433  C  CD1   . TYR A 1 205 ? -42.912 1.405   -17.238 1.00 24.70 ? 205 TYR A CD1   1 
ATOM   1434  C  CD2   . TYR A 1 205 ? -44.260 -0.330  -16.310 1.00 23.84 ? 205 TYR A CD2   1 
ATOM   1435  C  CE1   . TYR A 1 205 ? -43.949 1.758   -18.084 1.00 24.42 ? 205 TYR A CE1   1 
ATOM   1436  C  CE2   . TYR A 1 205 ? -45.295 0.013   -17.150 1.00 22.94 ? 205 TYR A CE2   1 
ATOM   1437  C  CZ    . TYR A 1 205 ? -45.138 1.055   -18.035 1.00 24.64 ? 205 TYR A CZ    1 
ATOM   1438  O  OH    . TYR A 1 205 ? -46.181 1.395   -18.872 1.00 27.20 ? 205 TYR A OH    1 
ATOM   1439  N  N     . GLY A 1 206 ? -43.529 0.427   -12.623 1.00 26.02 ? 206 GLY A N     1 
ATOM   1440  C  CA    . GLY A 1 206 ? -44.861 0.636   -12.078 1.00 28.95 ? 206 GLY A CA    1 
ATOM   1441  C  C     . GLY A 1 206 ? -44.995 1.742   -11.046 1.00 27.37 ? 206 GLY A C     1 
ATOM   1442  O  O     . GLY A 1 206 ? -46.121 2.118   -10.707 1.00 28.54 ? 206 GLY A O     1 
ATOM   1443  N  N     . LEU A 1 207 ? -43.880 2.274   -10.545 1.00 27.94 ? 207 LEU A N     1 
ATOM   1444  C  CA    . LEU A 1 207 ? -43.929 3.158   -9.381  1.00 28.19 ? 207 LEU A CA    1 
ATOM   1445  C  C     . LEU A 1 207 ? -44.577 4.510   -9.669  1.00 28.62 ? 207 LEU A C     1 
ATOM   1446  O  O     . LEU A 1 207 ? -45.113 5.137   -8.750  1.00 27.48 ? 207 LEU A O     1 
ATOM   1447  C  CB    . LEU A 1 207 ? -42.516 3.350   -8.837  1.00 27.93 ? 207 LEU A CB    1 
ATOM   1448  C  CG    . LEU A 1 207 ? -41.946 2.096   -8.166  1.00 28.11 ? 207 LEU A CG    1 
ATOM   1449  C  CD1   . LEU A 1 207 ? -40.573 2.373   -7.585  1.00 28.21 ? 207 LEU A CD1   1 
ATOM   1450  C  CD2   . LEU A 1 207 ? -42.899 1.568   -7.098  1.00 27.21 ? 207 LEU A CD2   1 
ATOM   1451  N  N     . SER A 1 208 ? -44.555 4.978   -10.914 1.00 27.58 ? 208 SER A N     1 
ATOM   1452  C  CA    . SER A 1 208 ? -45.165 6.264   -11.224 1.00 28.44 ? 208 SER A CA    1 
ATOM   1453  C  C     . SER A 1 208 ? -45.460 6.313   -12.712 1.00 28.34 ? 208 SER A C     1 
ATOM   1454  O  O     . SER A 1 208 ? -44.731 5.702   -13.501 1.00 28.34 ? 208 SER A O     1 
ATOM   1455  C  CB    . SER A 1 208 ? -44.246 7.427   -10.816 1.00 29.56 ? 208 SER A CB    1 
ATOM   1456  O  OG    . SER A 1 208 ? -44.667 8.654   -11.389 1.00 28.22 ? 208 SER A OG    1 
ATOM   1457  N  N     . PRO A 1 209 ? -46.525 7.008   -13.126 1.00 28.43 ? 209 PRO A N     1 
ATOM   1458  C  CA    . PRO A 1 209 ? -46.823 7.106   -14.564 1.00 28.76 ? 209 PRO A CA    1 
ATOM   1459  C  C     . PRO A 1 209 ? -45.745 7.818   -15.356 1.00 27.77 ? 209 PRO A C     1 
ATOM   1460  O  O     . PRO A 1 209 ? -45.721 7.697   -16.587 1.00 28.26 ? 209 PRO A O     1 
ATOM   1461  C  CB    . PRO A 1 209 ? -48.138 7.901   -14.601 1.00 29.51 ? 209 PRO A CB    1 
ATOM   1462  C  CG    . PRO A 1 209 ? -48.716 7.750   -13.232 1.00 30.14 ? 209 PRO A CG    1 
ATOM   1463  C  CD    . PRO A 1 209 ? -47.546 7.677   -12.305 1.00 28.05 ? 209 PRO A CD    1 
ATOM   1464  N  N     . LYS A 1 210 ? -44.837 8.525   -14.696 1.00 27.70 ? 210 LYS A N     1 
ATOM   1465  C  CA    . LYS A 1 210 ? -43.828 9.300   -15.398 1.00 28.16 ? 210 LYS A CA    1 
ATOM   1466  C  C     . LYS A 1 210 ? -42.571 8.498   -15.695 1.00 26.52 ? 210 LYS A C     1 
ATOM   1467  O  O     . LYS A 1 210 ? -41.668 9.012   -16.364 1.00 26.14 ? 210 LYS A O     1 
ATOM   1468  C  CB    . LYS A 1 210 ? -43.466 10.545  -14.580 1.00 28.51 ? 210 LYS A CB    1 
ATOM   1469  C  CG    . LYS A 1 210 ? -44.661 11.449  -14.261 1.00 29.20 ? 210 LYS A CG    1 
ATOM   1470  C  CD    . LYS A 1 210 ? -45.324 11.945  -15.542 1.00 31.83 ? 210 LYS A CD    1 
ATOM   1471  C  CE    . LYS A 1 210 ? -44.384 12.828  -16.338 1.00 31.71 ? 210 LYS A CE    1 
ATOM   1472  N  NZ    . LYS A 1 210 ? -45.008 13.405  -17.560 1.00 35.28 ? 210 LYS A NZ    1 
ATOM   1473  N  N     . ILE A 1 211 ? -42.493 7.261   -15.220 1.00 25.57 ? 211 ILE A N     1 
ATOM   1474  C  CA    . ILE A 1 211 ? -41.281 6.459   -15.322 1.00 26.56 ? 211 ILE A CA    1 
ATOM   1475  C  C     . ILE A 1 211 ? -41.302 5.676   -16.628 1.00 26.91 ? 211 ILE A C     1 
ATOM   1476  O  O     . ILE A 1 211 ? -42.249 4.931   -16.905 1.00 24.56 ? 211 ILE A O     1 
ATOM   1477  C  CB    . ILE A 1 211 ? -41.144 5.514   -14.120 1.00 27.24 ? 211 ILE A CB    1 
ATOM   1478  C  CG1   . ILE A 1 211 ? -40.847 6.315   -12.849 1.00 27.60 ? 211 ILE A CG1   1 
ATOM   1479  C  CG2   . ILE A 1 211 ? -40.076 4.458   -14.392 1.00 26.97 ? 211 ILE A CG2   1 
ATOM   1480  C  CD1   . ILE A 1 211 ? -40.865 5.498   -11.584 1.00 28.28 ? 211 ILE A CD1   1 
ATOM   1481  N  N     . ILE A 1 212 ? -40.263 5.862   -17.436 1.00 26.35 ? 212 ILE A N     1 
ATOM   1482  C  CA    . ILE A 1 212 ? -39.980 5.023   -18.594 1.00 27.77 ? 212 ILE A CA    1 
ATOM   1483  C  C     . ILE A 1 212 ? -38.748 4.198   -18.250 1.00 28.40 ? 212 ILE A C     1 
ATOM   1484  O  O     . ILE A 1 212 ? -37.730 4.747   -17.813 1.00 26.76 ? 212 ILE A O     1 
ATOM   1485  C  CB    . ILE A 1 212 ? -39.765 5.863   -19.868 1.00 26.28 ? 212 ILE A CB    1 
ATOM   1486  C  CG1   . ILE A 1 212 ? -41.106 6.337   -20.439 1.00 27.82 ? 212 ILE A CG1   1 
ATOM   1487  C  CG2   . ILE A 1 212 ? -39.015 5.065   -20.922 1.00 25.70 ? 212 ILE A CG2   1 
ATOM   1488  C  CD1   . ILE A 1 212 ? -41.695 7.524   -19.731 1.00 29.05 ? 212 ILE A CD1   1 
ATOM   1489  N  N     . SER A 1 213 ? -38.837 2.886   -18.427 1.00 27.84 ? 213 SER A N     1 
ATOM   1490  C  CA    A SER A 1 213 ? -37.774 1.977   -18.028 0.55 44.86 ? 213 SER A CA    1 
ATOM   1491  C  CA    B SER A 1 213 ? -37.781 1.969   -18.026 0.45 41.11 ? 213 SER A CA    1 
ATOM   1492  C  C     . SER A 1 213 ? -37.013 1.469   -19.243 1.00 28.22 ? 213 SER A C     1 
ATOM   1493  O  O     . SER A 1 213 ? -37.601 1.220   -20.304 1.00 25.99 ? 213 SER A O     1 
ATOM   1494  C  CB    A SER A 1 213 ? -38.327 0.791   -17.236 0.55 26.18 ? 213 SER A CB    1 
ATOM   1495  C  CB    B SER A 1 213 ? -38.358 0.783   -17.247 0.45 29.23 ? 213 SER A CB    1 
ATOM   1496  O  OG    A SER A 1 213 ? -38.753 1.203   -15.954 0.55 28.28 ? 213 SER A OG    1 
ATOM   1497  O  OG    B SER A 1 213 ? -37.336 -0.099  -16.822 0.45 28.23 ? 213 SER A OG    1 
ATOM   1498  N  N     . LEU A 1 214 ? -35.704 1.325   -19.077 1.00 24.26 ? 214 LEU A N     1 
ATOM   1499  C  CA    . LEU A 1 214 ? -34.818 0.750   -20.074 1.00 23.86 ? 214 LEU A CA    1 
ATOM   1500  C  C     . LEU A 1 214 ? -34.165 -0.487  -19.483 1.00 23.96 ? 214 LEU A C     1 
ATOM   1501  O  O     . LEU A 1 214 ? -33.737 -0.482  -18.325 1.00 23.49 ? 214 LEU A O     1 
ATOM   1502  C  CB    . LEU A 1 214 ? -33.740 1.735   -20.516 1.00 24.21 ? 214 LEU A CB    1 
ATOM   1503  C  CG    . LEU A 1 214 ? -34.212 3.086   -21.039 1.00 24.60 ? 214 LEU A CG    1 
ATOM   1504  C  CD1   . LEU A 1 214 ? -33.012 3.991   -21.281 1.00 25.59 ? 214 LEU A CD1   1 
ATOM   1505  C  CD2   . LEU A 1 214 ? -35.013 2.901   -22.309 1.00 23.65 ? 214 LEU A CD2   1 
ATOM   1506  N  N     . GLY A 1 215 ? -34.107 -1.554  -20.274 1.00 21.42 ? 215 GLY A N     1 
ATOM   1507  C  CA    . GLY A 1 215 ? -33.467 -2.775  -19.840 1.00 21.31 ? 215 GLY A CA    1 
ATOM   1508  C  C     . GLY A 1 215 ? -32.714 -3.412  -20.989 1.00 21.84 ? 215 GLY A C     1 
ATOM   1509  O  O     . GLY A 1 215 ? -32.869 -3.026  -22.149 1.00 20.94 ? 215 GLY A O     1 
ATOM   1510  N  N     . SER A 1 216 ? -31.903 -4.404  -20.646 1.00 21.21 ? 216 SER A N     1 
ATOM   1511  C  CA    . SER A 1 216 ? -31.138 -5.100  -21.666 1.00 21.58 ? 216 SER A CA    1 
ATOM   1512  C  C     . SER A 1 216 ? -30.564 -6.373  -21.077 1.00 20.69 ? 216 SER A C     1 
ATOM   1513  O  O     . SER A 1 216 ? -30.327 -6.463  -19.869 1.00 20.37 ? 216 SER A O     1 
ATOM   1514  C  CB    . SER A 1 216 ? -30.011 -4.220  -22.213 1.00 22.82 ? 216 SER A CB    1 
ATOM   1515  O  OG    . SER A 1 216 ? -29.143 -4.970  -23.041 1.00 23.55 ? 216 SER A OG    1 
ATOM   1516  N  N     . THR A 1 217 ? -30.349 -7.356  -21.951 1.00 21.78 ? 217 THR A N     1 
ATOM   1517  C  CA    . THR A 1 217 ? -29.638 -8.573  -21.582 1.00 22.02 ? 217 THR A CA    1 
ATOM   1518  C  C     . THR A 1 217 ? -28.129 -8.393  -21.634 1.00 21.63 ? 217 THR A C     1 
ATOM   1519  O  O     . THR A 1 217 ? -27.399 -9.195  -21.041 1.00 22.42 ? 217 THR A O     1 
ATOM   1520  C  CB    . THR A 1 217 ? -30.024 -9.723  -22.518 1.00 20.68 ? 217 THR A CB    1 
ATOM   1521  O  OG1   . THR A 1 217 ? -30.139 -9.220  -23.851 1.00 20.27 ? 217 THR A OG1   1 
ATOM   1522  C  CG2   . THR A 1 217 ? -31.346 -10.352 -22.109 1.00 20.83 ? 217 THR A CG2   1 
ATOM   1523  N  N     . GLY A 1 218 ? -27.656 -7.360  -22.317 1.00 21.02 ? 218 GLY A N     1 
ATOM   1524  C  CA    . GLY A 1 218 ? -26.262 -7.251  -22.701 1.00 23.16 ? 218 GLY A CA    1 
ATOM   1525  C  C     . GLY A 1 218 ? -25.218 -7.338  -21.611 1.00 23.65 ? 218 GLY A C     1 
ATOM   1526  O  O     . GLY A 1 218 ? -24.420 -8.277  -21.578 1.00 24.74 ? 218 GLY A O     1 
HETATM 1527  N  N1    . LLP A 1 219 ? -26.499 2.635   -20.276 1.00 30.03 ? 219 LLP A N1    1 
HETATM 1528  C  C2    . LLP A 1 219 ? -25.688 2.037   -19.399 1.00 30.11 ? 219 LLP A C2    1 
HETATM 1529  C  "C2'" . LLP A 1 219 ? -25.734 2.517   -17.977 1.00 28.65 ? 219 LLP A "C2'" 1 
HETATM 1530  C  C3    . LLP A 1 219 ? -24.830 1.000   -19.779 1.00 29.55 ? 219 LLP A C3    1 
HETATM 1531  O  O3    . LLP A 1 219 ? -24.045 0.446   -18.825 1.00 30.31 ? 219 LLP A O3    1 
HETATM 1532  C  C4    . LLP A 1 219 ? -24.816 0.569   -21.118 1.00 29.44 ? 219 LLP A C4    1 
HETATM 1533  C  "C4'" . LLP A 1 219 ? -23.925 -0.516  -21.527 1.00 30.60 ? 219 LLP A "C4'" 1 
HETATM 1534  C  C5    . LLP A 1 219 ? -25.685 1.204   -22.032 1.00 29.81 ? 219 LLP A C5    1 
HETATM 1535  C  C6    . LLP A 1 219 ? -26.485 2.216   -21.544 1.00 29.75 ? 219 LLP A C6    1 
HETATM 1536  C  "C5'" . LLP A 1 219 ? -25.747 0.859   -23.497 1.00 29.07 ? 219 LLP A "C5'" 1 
HETATM 1537  O  OP4   . LLP A 1 219 ? -25.402 -0.475  -23.928 1.00 30.40 ? 219 LLP A OP4   1 
HETATM 1538  P  P     . LLP A 1 219 ? -26.339 -1.208  -25.006 1.00 28.24 ? 219 LLP A P     1 
HETATM 1539  O  OP1   . LLP A 1 219 ? -25.872 -2.615  -25.133 1.00 28.83 ? 219 LLP A OP1   1 
HETATM 1540  O  OP2   . LLP A 1 219 ? -26.185 -0.454  -26.329 1.00 28.41 ? 219 LLP A OP2   1 
HETATM 1541  O  OP3   . LLP A 1 219 ? -27.760 -1.112  -24.489 1.00 28.83 ? 219 LLP A OP3   1 
HETATM 1542  N  N     . LLP A 1 219 ? -25.231 -6.364  -20.711 1.00 24.36 ? 219 LLP A N     1 
HETATM 1543  C  CA    . LLP A 1 219 ? -24.156 -6.212  -19.724 1.00 24.34 ? 219 LLP A CA    1 
HETATM 1544  C  CB    . LLP A 1 219 ? -24.282 -4.829  -19.077 1.00 26.28 ? 219 LLP A CB    1 
HETATM 1545  C  CG    . LLP A 1 219 ? -24.021 -3.684  -20.066 1.00 25.71 ? 219 LLP A CG    1 
HETATM 1546  C  CD    . LLP A 1 219 ? -22.559 -3.479  -20.454 1.00 28.30 ? 219 LLP A CD    1 
HETATM 1547  C  CE    . LLP A 1 219 ? -22.325 -2.209  -21.272 1.00 30.56 ? 219 LLP A CE    1 
HETATM 1548  N  NZ    . LLP A 1 219 ? -23.138 -1.122  -20.737 1.00 30.24 ? 219 LLP A NZ    1 
HETATM 1549  C  C     . LLP A 1 219 ? -24.156 -7.316  -18.671 1.00 24.45 ? 219 LLP A C     1 
HETATM 1550  O  O     . LLP A 1 219 ? -23.119 -7.654  -18.141 1.00 23.98 ? 219 LLP A O     1 
ATOM   1551  N  N     . CYS A 1 220 ? -25.324 -7.891  -18.377 1.00 22.09 ? 220 CYS A N     1 
ATOM   1552  C  CA    . CYS A 1 220 ? -25.434 -8.832  -17.254 1.00 21.25 ? 220 CYS A CA    1 
ATOM   1553  C  C     . CYS A 1 220 ? -25.373 -10.321 -17.617 1.00 21.23 ? 220 CYS A C     1 
ATOM   1554  O  O     . CYS A 1 220 ? -25.078 -11.154 -16.766 1.00 22.20 ? 220 CYS A O     1 
ATOM   1555  C  CB    . CYS A 1 220 ? -26.735 -8.585  -16.478 1.00 22.13 ? 220 CYS A CB    1 
ATOM   1556  S  SG    . CYS A 1 220 ? -26.802 -7.048  -15.510 1.00 22.87 ? 220 CYS A SG    1 
ATOM   1557  N  N     . PHE A 1 221 ? -25.641 -10.673 -18.868 1.00 20.78 ? 221 PHE A N     1 
ATOM   1558  C  CA    . PHE A 1 221 ? -25.841 -12.069 -19.229 1.00 21.70 ? 221 PHE A CA    1 
ATOM   1559  C  C     . PHE A 1 221 ? -24.719 -12.642 -20.087 1.00 23.32 ? 221 PHE A C     1 
ATOM   1560  O  O     . PHE A 1 221 ? -24.853 -13.761 -20.595 1.00 21.60 ? 221 PHE A O     1 
ATOM   1561  C  CB    . PHE A 1 221 ? -27.175 -12.231 -19.953 1.00 21.70 ? 221 PHE A CB    1 
ATOM   1562  C  CG    . PHE A 1 221 ? -28.380 -12.091 -19.065 1.00 21.37 ? 221 PHE A CG    1 
ATOM   1563  C  CD1   . PHE A 1 221 ? -28.922 -13.193 -18.428 1.00 21.44 ? 221 PHE A CD1   1 
ATOM   1564  C  CD2   . PHE A 1 221 ? -28.977 -10.855 -18.881 1.00 21.17 ? 221 PHE A CD2   1 
ATOM   1565  C  CE1   . PHE A 1 221 ? -30.046 -13.067 -17.639 1.00 21.65 ? 221 PHE A CE1   1 
ATOM   1566  C  CE2   . PHE A 1 221 ? -30.093 -10.719 -18.082 1.00 21.70 ? 221 PHE A CE2   1 
ATOM   1567  C  CZ    . PHE A 1 221 ? -30.628 -11.823 -17.459 1.00 21.07 ? 221 PHE A CZ    1 
ATOM   1568  N  N     . GLY A 1 222 ? -23.630 -11.905 -20.286 1.00 21.33 ? 222 GLY A N     1 
ATOM   1569  C  CA    . GLY A 1 222 ? -22.551 -12.429 -21.101 1.00 23.10 ? 222 GLY A CA    1 
ATOM   1570  C  C     . GLY A 1 222 ? -22.851 -12.480 -22.584 1.00 22.98 ? 222 GLY A C     1 
ATOM   1571  O  O     . GLY A 1 222 ? -22.323 -13.350 -23.287 1.00 22.60 ? 222 GLY A O     1 
ATOM   1572  N  N     . CYS A 1 223 ? -23.681 -11.570 -23.085 1.00 22.01 ? 223 CYS A N     1 
ATOM   1573  C  CA    . CYS A 1 223 ? -24.010 -11.551 -24.507 1.00 22.79 ? 223 CYS A CA    1 
ATOM   1574  C  C     . CYS A 1 223 ? -24.254 -10.117 -24.976 1.00 22.29 ? 223 CYS A C     1 
ATOM   1575  O  O     . CYS A 1 223 ? -25.246 -9.816  -25.638 1.00 22.52 ? 223 CYS A O     1 
ATOM   1576  C  CB    . CYS A 1 223 ? -25.218 -12.444 -24.787 1.00 21.70 ? 223 CYS A CB    1 
ATOM   1577  S  SG    . CYS A 1 223 ? -26.653 -12.041 -23.763 1.00 23.21 ? 223 CYS A SG    1 
ATOM   1578  N  N     . ILE A 1 224 ? -23.327 -9.213  -24.652 1.00 23.09 ? 224 ILE A N     1 
ATOM   1579  C  CA    . ILE A 1 224 ? -23.475 -7.814  -25.046 1.00 22.80 ? 224 ILE A CA    1 
ATOM   1580  C  C     . ILE A 1 224 ? -23.578 -7.679  -26.561 1.00 23.73 ? 224 ILE A C     1 
ATOM   1581  O  O     . ILE A 1 224 ? -24.274 -6.790  -27.070 1.00 22.95 ? 224 ILE A O     1 
ATOM   1582  C  CB    . ILE A 1 224 ? -22.305 -6.987  -24.472 1.00 24.60 ? 224 ILE A CB    1 
ATOM   1583  C  CG1   . ILE A 1 224 ? -22.476 -5.500  -24.798 1.00 25.52 ? 224 ILE A CG1   1 
ATOM   1584  C  CG2   . ILE A 1 224 ? -20.966 -7.516  -24.989 1.00 25.13 ? 224 ILE A CG2   1 
ATOM   1585  C  CD1   . ILE A 1 224 ? -23.733 -4.892  -24.230 1.00 27.33 ? 224 ILE A CD1   1 
ATOM   1586  N  N     . GLY A 1 225 ? -22.930 -8.574  -27.304 1.00 23.17 ? 225 GLY A N     1 
ATOM   1587  C  CA    . GLY A 1 225 ? -22.923 -8.490  -28.749 1.00 23.57 ? 225 GLY A CA    1 
ATOM   1588  C  C     . GLY A 1 225 ? -24.248 -8.797  -29.416 1.00 23.21 ? 225 GLY A C     1 
ATOM   1589  O  O     . GLY A 1 225 ? -24.392 -8.492  -30.603 1.00 24.47 ? 225 GLY A O     1 
ATOM   1590  N  N     . LEU A 1 226 ? -25.213 -9.377  -28.691 1.00 22.17 ? 226 LEU A N     1 
ATOM   1591  C  CA    . LEU A 1 226 ? -26.519 -9.663  -29.281 1.00 22.52 ? 226 LEU A CA    1 
ATOM   1592  C  C     . LEU A 1 226 ? -27.244 -8.389  -29.692 1.00 23.30 ? 226 LEU A C     1 
ATOM   1593  O  O     . LEU A 1 226 ? -28.081 -8.420  -30.602 1.00 22.00 ? 226 LEU A O     1 
ATOM   1594  C  CB    . LEU A 1 226 ? -27.400 -10.440 -28.300 1.00 22.40 ? 226 LEU A CB    1 
ATOM   1595  C  CG    . LEU A 1 226 ? -27.183 -11.924 -28.011 1.00 22.87 ? 226 LEU A CG    1 
ATOM   1596  C  CD1   . LEU A 1 226 ? -28.249 -12.411 -27.022 1.00 21.18 ? 226 LEU A CD1   1 
ATOM   1597  C  CD2   . LEU A 1 226 ? -27.217 -12.752 -29.285 1.00 22.83 ? 226 LEU A CD2   1 
ATOM   1598  N  N     . ARG A 1 227 ? -26.953 -7.271  -29.023 1.00 21.11 ? 227 ARG A N     1 
ATOM   1599  C  CA    . ARG A 1 227 ? -27.567 -5.971  -29.302 1.00 23.62 ? 227 ARG A CA    1 
ATOM   1600  C  C     . ARG A 1 227 ? -29.086 -6.034  -29.121 1.00 22.73 ? 227 ARG A C     1 
ATOM   1601  O  O     . ARG A 1 227 ? -29.868 -5.751  -30.029 1.00 19.47 ? 227 ARG A O     1 
ATOM   1602  C  CB    . ARG A 1 227 ? -27.205 -5.471  -30.705 1.00 23.33 ? 227 ARG A CB    1 
ATOM   1603  C  CG    . ARG A 1 227 ? -25.727 -5.584  -31.056 1.00 24.12 ? 227 ARG A CG    1 
ATOM   1604  C  CD    . ARG A 1 227 ? -24.826 -4.922  -30.029 1.00 24.30 ? 227 ARG A CD    1 
ATOM   1605  N  NE    . ARG A 1 227 ? -25.146 -3.511  -29.848 1.00 25.14 ? 227 ARG A NE    1 
ATOM   1606  C  CZ    . ARG A 1 227 ? -25.367 -2.937  -28.673 1.00 27.63 ? 227 ARG A CZ    1 
ATOM   1607  N  NH1   . ARG A 1 227 ? -25.279 -3.649  -27.550 1.00 27.05 ? 227 ARG A NH1   1 
ATOM   1608  N  NH2   . ARG A 1 227 ? -25.657 -1.644  -28.619 1.00 26.77 ? 227 ARG A NH2   1 
ATOM   1609  N  N     . ILE A 1 228 ? -29.497 -6.421  -27.921 1.00 21.35 ? 228 ILE A N     1 
ATOM   1610  C  CA    . ILE A 1 228 ? -30.905 -6.460  -27.565 1.00 21.12 ? 228 ILE A CA    1 
ATOM   1611  C  C     . ILE A 1 228 ? -31.106 -5.586  -26.340 1.00 21.22 ? 228 ILE A C     1 
ATOM   1612  O  O     . ILE A 1 228 ? -30.486 -5.820  -25.296 1.00 21.67 ? 228 ILE A O     1 
ATOM   1613  C  CB    . ILE A 1 228 ? -31.401 -7.891  -27.305 1.00 21.73 ? 228 ILE A CB    1 
ATOM   1614  C  CG1   . ILE A 1 228 ? -31.436 -8.686  -28.611 1.00 20.18 ? 228 ILE A CG1   1 
ATOM   1615  C  CG2   . ILE A 1 228 ? -32.782 -7.858  -26.653 1.00 21.44 ? 228 ILE A CG2   1 
ATOM   1616  C  CD1   . ILE A 1 228 ? -32.382 -8.113  -29.646 1.00 20.56 ? 228 ILE A CD1   1 
ATOM   1617  N  N     . GLY A 1 229 ? -31.943 -4.559  -26.484 1.00 20.34 ? 229 GLY A N     1 
ATOM   1618  C  CA    . GLY A 1 229 ? -32.439 -3.794  -25.360 1.00 21.20 ? 229 GLY A CA    1 
ATOM   1619  C  C     . GLY A 1 229 ? -33.939 -3.602  -25.501 1.00 20.66 ? 229 GLY A C     1 
ATOM   1620  O  O     . GLY A 1 229 ? -34.546 -4.045  -26.477 1.00 19.99 ? 229 GLY A O     1 
ATOM   1621  N  N     . TRP A 1 230 ? -34.522 -2.926  -24.515 1.00 19.97 ? 230 TRP A N     1 
ATOM   1622  C  CA    . TRP A 1 230 ? -35.953 -2.674  -24.578 1.00 19.63 ? 230 TRP A CA    1 
ATOM   1623  C  C     . TRP A 1 230 ? -36.297 -1.410  -23.813 1.00 20.12 ? 230 TRP A C     1 
ATOM   1624  O  O     . TRP A 1 230 ? -35.578 -0.993  -22.902 1.00 21.05 ? 230 TRP A O     1 
ATOM   1625  C  CB    . TRP A 1 230 ? -36.782 -3.845  -24.031 1.00 20.24 ? 230 TRP A CB    1 
ATOM   1626  C  CG    . TRP A 1 230 ? -36.430 -4.264  -22.630 1.00 20.87 ? 230 TRP A CG    1 
ATOM   1627  C  CD1   . TRP A 1 230 ? -36.893 -3.717  -21.464 1.00 20.31 ? 230 TRP A CD1   1 
ATOM   1628  C  CD2   . TRP A 1 230 ? -35.562 -5.335  -22.253 1.00 19.78 ? 230 TRP A CD2   1 
ATOM   1629  N  NE1   . TRP A 1 230 ? -36.354 -4.379  -20.385 1.00 20.83 ? 230 TRP A NE1   1 
ATOM   1630  C  CE2   . TRP A 1 230 ? -35.536 -5.377  -20.843 1.00 21.44 ? 230 TRP A CE2   1 
ATOM   1631  C  CE3   . TRP A 1 230 ? -34.799 -6.261  -22.969 1.00 20.40 ? 230 TRP A CE3   1 
ATOM   1632  C  CZ2   . TRP A 1 230 ? -34.773 -6.305  -20.140 1.00 20.36 ? 230 TRP A CZ2   1 
ATOM   1633  C  CZ3   . TRP A 1 230 ? -34.048 -7.183  -22.269 1.00 20.61 ? 230 TRP A CZ3   1 
ATOM   1634  C  CH2   . TRP A 1 230 ? -34.039 -7.198  -20.869 1.00 20.18 ? 230 TRP A CH2   1 
ATOM   1635  N  N     . LEU A 1 231 ? -37.409 -0.806  -24.214 1.00 20.81 ? 231 LEU A N     1 
ATOM   1636  C  CA    . LEU A 1 231 ? -38.009 0.331   -23.540 1.00 21.51 ? 231 LEU A CA    1 
ATOM   1637  C  C     . LEU A 1 231 ? -39.387 -0.083  -23.042 1.00 22.40 ? 231 LEU A C     1 
ATOM   1638  O  O     . LEU A 1 231 ? -40.091 -0.850  -23.706 1.00 23.22 ? 231 LEU A O     1 
ATOM   1639  C  CB    . LEU A 1 231 ? -38.111 1.536   -24.484 1.00 22.79 ? 231 LEU A CB    1 
ATOM   1640  C  CG    . LEU A 1 231 ? -38.545 2.870   -23.879 1.00 24.95 ? 231 LEU A CG    1 
ATOM   1641  C  CD1   . LEU A 1 231 ? -37.777 4.005   -24.536 1.00 24.43 ? 231 LEU A CD1   1 
ATOM   1642  C  CD2   . LEU A 1 231 ? -40.048 3.080   -24.021 1.00 25.17 ? 231 LEU A CD2   1 
ATOM   1643  N  N     . ILE A 1 232 ? -39.742 0.375   -21.848 1.00 23.13 ? 232 ILE A N     1 
ATOM   1644  C  CA    . ILE A 1 232 ? -41.033 0.090   -21.232 1.00 24.99 ? 232 ILE A CA    1 
ATOM   1645  C  C     . ILE A 1 232 ? -41.695 1.425   -20.924 1.00 24.68 ? 232 ILE A C     1 
ATOM   1646  O  O     . ILE A 1 232 ? -41.133 2.243   -20.186 1.00 24.89 ? 232 ILE A O     1 
ATOM   1647  C  CB    . ILE A 1 232 ? -40.884 -0.760  -19.960 1.00 25.24 ? 232 ILE A CB    1 
ATOM   1648  C  CG1   . ILE A 1 232 ? -39.994 -1.979  -20.232 1.00 23.10 ? 232 ILE A CG1   1 
ATOM   1649  C  CG2   . ILE A 1 232 ? -42.249 -1.213  -19.464 1.00 23.97 ? 232 ILE A CG2   1 
ATOM   1650  C  CD1   . ILE A 1 232 ? -39.788 -2.883  -19.034 1.00 22.63 ? 232 ILE A CD1   1 
ATOM   1651  N  N     . GLY A 1 233 ? -42.880 1.648   -21.487 1.00 24.11 ? 233 GLY A N     1 
ATOM   1652  C  CA    . GLY A 1 233 ? -43.573 2.905   -21.286 1.00 25.88 ? 233 GLY A CA    1 
ATOM   1653  C  C     . GLY A 1 233 ? -45.055 2.756   -21.547 1.00 26.37 ? 233 GLY A C     1 
ATOM   1654  O  O     . GLY A 1 233 ? -45.539 1.686   -21.923 1.00 24.54 ? 233 GLY A O     1 
ATOM   1655  N  N     . ASN A 1 234 ? -45.775 3.859   -21.340 1.00 26.56 ? 234 ASN A N     1 
ATOM   1656  C  CA    . ASN A 1 234 ? -47.205 3.907   -21.603 1.00 27.96 ? 234 ASN A CA    1 
ATOM   1657  C  C     . ASN A 1 234 ? -47.470 3.750   -23.105 1.00 27.61 ? 234 ASN A C     1 
ATOM   1658  O  O     . ASN A 1 234 ? -46.550 3.854   -23.917 1.00 27.36 ? 234 ASN A O     1 
ATOM   1659  C  CB    . ASN A 1 234 ? -47.791 5.221   -21.081 1.00 28.18 ? 234 ASN A CB    1 
ATOM   1660  C  CG    . ASN A 1 234 ? -47.123 6.442   -21.684 1.00 29.68 ? 234 ASN A CG    1 
ATOM   1661  O  OD1   . ASN A 1 234 ? -47.383 6.798   -22.827 1.00 29.49 ? 234 ASN A OD1   1 
ATOM   1662  N  ND2   . ASN A 1 234 ? -46.258 7.092   -20.913 1.00 33.15 ? 234 ASN A ND2   1 
ATOM   1663  N  N     . PRO A 1 235 ? -48.715 3.460   -23.499 1.00 28.15 ? 235 PRO A N     1 
ATOM   1664  C  CA    . PRO A 1 235 ? -48.982 3.215   -24.930 1.00 28.32 ? 235 PRO A CA    1 
ATOM   1665  C  C     . PRO A 1 235 ? -48.618 4.367   -25.857 1.00 29.25 ? 235 PRO A C     1 
ATOM   1666  O  O     . PRO A 1 235 ? -48.252 4.114   -27.014 1.00 29.32 ? 235 PRO A O     1 
ATOM   1667  C  CB    . PRO A 1 235 ? -50.490 2.927   -24.954 1.00 28.74 ? 235 PRO A CB    1 
ATOM   1668  C  CG    . PRO A 1 235 ? -50.764 2.342   -23.608 1.00 28.52 ? 235 PRO A CG    1 
ATOM   1669  C  CD    . PRO A 1 235 ? -49.873 3.096   -22.660 1.00 27.49 ? 235 PRO A CD    1 
ATOM   1670  N  N     . GLU A 1 236 ? -48.699 5.622   -25.405 1.00 29.19 ? 236 GLU A N     1 
ATOM   1671  C  CA    . GLU A 1 236 ? -48.426 6.722   -26.326 1.00 30.22 ? 236 GLU A CA    1 
ATOM   1672  C  C     . GLU A 1 236 ? -46.931 6.898   -26.558 1.00 29.27 ? 236 GLU A C     1 
ATOM   1673  O  O     . GLU A 1 236 ? -46.505 7.166   -27.686 1.00 30.84 ? 236 GLU A O     1 
ATOM   1674  C  CB    . GLU A 1 236 ? -49.056 8.020   -25.820 1.00 31.56 ? 236 GLU A CB    1 
ATOM   1675  C  CG    . GLU A 1 236 ? -50.571 8.048   -25.949 1.00 35.00 ? 236 GLU A CG    1 
ATOM   1676  C  CD    . GLU A 1 236 ? -51.049 7.906   -27.396 1.00 40.09 ? 236 GLU A CD    1 
ATOM   1677  O  OE1   . GLU A 1 236 ? -50.482 8.571   -28.297 1.00 39.00 ? 236 GLU A OE1   1 
ATOM   1678  O  OE2   . GLU A 1 236 ? -51.987 7.113   -27.636 1.00 41.34 ? 236 GLU A OE2   1 
ATOM   1679  N  N     . ILE A 1 237 ? -46.117 6.745   -25.515 1.00 27.74 ? 237 ILE A N     1 
ATOM   1680  C  CA    . ILE A 1 237 ? -44.679 6.829   -25.731 1.00 28.38 ? 237 ILE A CA    1 
ATOM   1681  C  C     . ILE A 1 237 ? -44.196 5.619   -26.525 1.00 27.20 ? 237 ILE A C     1 
ATOM   1682  O  O     . ILE A 1 237 ? -43.294 5.737   -27.363 1.00 27.47 ? 237 ILE A O     1 
ATOM   1683  C  CB    . ILE A 1 237 ? -43.947 6.987   -24.384 1.00 28.60 ? 237 ILE A CB    1 
ATOM   1684  C  CG1   . ILE A 1 237 ? -42.455 7.235   -24.606 1.00 30.21 ? 237 ILE A CG1   1 
ATOM   1685  C  CG2   . ILE A 1 237 ? -44.157 5.781   -23.499 1.00 27.99 ? 237 ILE A CG2   1 
ATOM   1686  C  CD1   . ILE A 1 237 ? -42.169 8.584   -25.224 1.00 30.51 ? 237 ILE A CD1   1 
ATOM   1687  N  N     . ILE A 1 238 ? -44.806 4.450   -26.311 1.00 26.79 ? 238 ILE A N     1 
ATOM   1688  C  CA    . ILE A 1 238 ? -44.441 3.269   -27.088 1.00 27.19 ? 238 ILE A CA    1 
ATOM   1689  C  C     . ILE A 1 238 ? -44.809 3.465   -28.551 1.00 27.29 ? 238 ILE A C     1 
ATOM   1690  O  O     . ILE A 1 238 ? -44.017 3.161   -29.451 1.00 25.96 ? 238 ILE A O     1 
ATOM   1691  C  CB    . ILE A 1 238 ? -45.102 2.011   -26.495 1.00 26.63 ? 238 ILE A CB    1 
ATOM   1692  C  CG1   . ILE A 1 238 ? -44.398 1.595   -25.202 1.00 25.35 ? 238 ILE A CG1   1 
ATOM   1693  C  CG2   . ILE A 1 238 ? -45.097 0.871   -27.500 1.00 25.90 ? 238 ILE A CG2   1 
ATOM   1694  C  CD1   . ILE A 1 238 ? -42.943 1.188   -25.405 1.00 25.20 ? 238 ILE A CD1   1 
ATOM   1695  N  N     . LYS A 1 239 ? -46.007 3.990   -28.813 1.00 27.31 ? 239 LYS A N     1 
ATOM   1696  C  CA    . LYS A 1 239 ? -46.406 4.258   -30.190 1.00 28.26 ? 239 LYS A CA    1 
ATOM   1697  C  C     . LYS A 1 239 ? -45.487 5.286   -30.836 1.00 27.84 ? 239 LYS A C     1 
ATOM   1698  O  O     . LYS A 1 239 ? -45.085 5.130   -31.995 1.00 26.48 ? 239 LYS A O     1 
ATOM   1699  C  CB    . LYS A 1 239 ? -47.853 4.740   -30.238 1.00 28.94 ? 239 LYS A CB    1 
ATOM   1700  C  CG    . LYS A 1 239 ? -48.386 4.903   -31.644 1.00 31.00 ? 239 LYS A CG    1 
ATOM   1701  C  CD    . LYS A 1 239 ? -49.796 5.463   -31.643 1.00 33.25 ? 239 LYS A CD    1 
ATOM   1702  C  CE    . LYS A 1 239 ? -49.778 6.925   -31.223 1.00 37.05 ? 239 LYS A CE    1 
ATOM   1703  N  NZ    . LYS A 1 239 ? -49.076 7.802   -32.206 1.00 41.38 ? 239 LYS A NZ    1 
ATOM   1704  N  N     . ALA A 1 240 ? -45.132 6.339   -30.096 1.00 28.31 ? 240 ALA A N     1 
ATOM   1705  C  CA    . ALA A 1 240 ? -44.245 7.358   -30.649 1.00 28.04 ? 240 ALA A CA    1 
ATOM   1706  C  C     . ALA A 1 240 ? -42.839 6.810   -30.886 1.00 27.20 ? 240 ALA A C     1 
ATOM   1707  O  O     . ALA A 1 240 ? -42.220 7.103   -31.916 1.00 26.42 ? 240 ALA A O     1 
ATOM   1708  C  CB    . ALA A 1 240 ? -44.209 8.570   -29.722 1.00 27.82 ? 240 ALA A CB    1 
ATOM   1709  N  N     . CYS A 1 241 ? -42.318 6.011   -29.951 1.00 25.51 ? 241 CYS A N     1 
ATOM   1710  C  CA    . CYS A 1 241 ? -40.993 5.424   -30.139 1.00 25.70 ? 241 CYS A CA    1 
ATOM   1711  C  C     . CYS A 1 241 ? -41.000 4.391   -31.256 1.00 26.00 ? 241 CYS A C     1 
ATOM   1712  O  O     . CYS A 1 241 ? -40.052 4.312   -32.048 1.00 23.75 ? 241 CYS A O     1 
ATOM   1713  C  CB    . CYS A 1 241 ? -40.502 4.788   -28.843 1.00 24.79 ? 241 CYS A CB    1 
ATOM   1714  S  SG    . CYS A 1 241 ? -40.044 5.958   -27.563 1.00 25.86 ? 241 CYS A SG    1 
ATOM   1715  N  N     . HIS A 1 242 ? -42.055 3.577   -31.319 1.00 25.51 ? 242 HIS A N     1 
ATOM   1716  C  CA    . HIS A 1 242 ? -42.170 2.599   -32.391 1.00 25.67 ? 242 HIS A CA    1 
ATOM   1717  C  C     . HIS A 1 242 ? -42.151 3.284   -33.750 1.00 26.68 ? 242 HIS A C     1 
ATOM   1718  O  O     . HIS A 1 242 ? -41.473 2.826   -34.676 1.00 25.39 ? 242 HIS A O     1 
ATOM   1719  C  CB    . HIS A 1 242 ? -43.448 1.783   -32.203 1.00 24.81 ? 242 HIS A CB    1 
ATOM   1720  C  CG    . HIS A 1 242 ? -43.752 0.855   -33.337 1.00 24.77 ? 242 HIS A CG    1 
ATOM   1721  N  ND1   . HIS A 1 242 ? -44.573 1.208   -34.384 1.00 25.31 ? 242 HIS A ND1   1 
ATOM   1722  C  CD2   . HIS A 1 242 ? -43.347 -0.413  -33.587 1.00 24.63 ? 242 HIS A CD2   1 
ATOM   1723  C  CE1   . HIS A 1 242 ? -44.665 0.196   -35.229 1.00 26.69 ? 242 HIS A CE1   1 
ATOM   1724  N  NE2   . HIS A 1 242 ? -43.931 -0.800  -34.768 1.00 23.96 ? 242 HIS A NE2   1 
ATOM   1725  N  N     . PHE A 1 243 ? -42.861 4.407   -33.873 1.00 26.18 ? 243 PHE A N     1 
ATOM   1726  C  CA    . PHE A 1 243 ? -42.883 5.138   -35.132 1.00 27.11 ? 243 PHE A CA    1 
ATOM   1727  C  C     . PHE A 1 243 ? -41.485 5.594   -35.528 1.00 27.41 ? 243 PHE A C     1 
ATOM   1728  O  O     . PHE A 1 243 ? -41.050 5.382   -36.663 1.00 26.28 ? 243 PHE A O     1 
ATOM   1729  C  CB    . PHE A 1 243 ? -43.826 6.335   -35.030 1.00 28.38 ? 243 PHE A CB    1 
ATOM   1730  C  CG    . PHE A 1 243 ? -43.640 7.341   -36.127 1.00 28.72 ? 243 PHE A CG    1 
ATOM   1731  C  CD1   . PHE A 1 243 ? -44.199 7.132   -37.373 1.00 30.44 ? 243 PHE A CD1   1 
ATOM   1732  C  CD2   . PHE A 1 243 ? -42.900 8.492   -35.915 1.00 31.39 ? 243 PHE A CD2   1 
ATOM   1733  C  CE1   . PHE A 1 243 ? -44.029 8.057   -38.391 1.00 31.94 ? 243 PHE A CE1   1 
ATOM   1734  C  CE2   . PHE A 1 243 ? -42.727 9.418   -36.924 1.00 31.75 ? 243 PHE A CE2   1 
ATOM   1735  C  CZ    . PHE A 1 243 ? -43.292 9.198   -38.166 1.00 32.09 ? 243 PHE A CZ    1 
ATOM   1736  N  N     . PHE A 1 244 ? -40.759 6.223   -34.605 1.00 28.00 ? 244 PHE A N     1 
ATOM   1737  C  CA    . PHE A 1 244 ? -39.468 6.764   -35.002 1.00 28.94 ? 244 PHE A CA    1 
ATOM   1738  C  C     . PHE A 1 244 ? -38.415 5.681   -35.185 1.00 28.67 ? 244 PHE A C     1 
ATOM   1739  O  O     . PHE A 1 244 ? -37.407 5.929   -35.857 1.00 28.49 ? 244 PHE A O     1 
ATOM   1740  C  CB    . PHE A 1 244 ? -38.970 7.802   -33.999 1.00 28.06 ? 244 PHE A CB    1 
ATOM   1741  C  CG    . PHE A 1 244 ? -37.808 8.601   -34.512 1.00 31.61 ? 244 PHE A CG    1 
ATOM   1742  C  CD1   . PHE A 1 244 ? -37.997 9.562   -35.493 1.00 32.49 ? 244 PHE A CD1   1 
ATOM   1743  C  CD2   . PHE A 1 244 ? -36.523 8.372   -34.039 1.00 31.82 ? 244 PHE A CD2   1 
ATOM   1744  C  CE1   . PHE A 1 244 ? -36.926 10.293  -35.991 1.00 33.82 ? 244 PHE A CE1   1 
ATOM   1745  C  CE2   . PHE A 1 244 ? -35.448 9.101   -34.526 1.00 33.99 ? 244 PHE A CE2   1 
ATOM   1746  C  CZ    . PHE A 1 244 ? -35.650 10.063  -35.509 1.00 33.37 ? 244 PHE A CZ    1 
ATOM   1747  N  N     . LYS A 1 245 ? -38.634 4.483   -34.636 1.00 25.53 ? 245 LYS A N     1 
ATOM   1748  C  CA    . LYS A 1 245 ? -37.676 3.406   -34.852 1.00 26.09 ? 245 LYS A CA    1 
ATOM   1749  C  C     . LYS A 1 245 ? -37.578 3.025   -36.326 1.00 27.11 ? 245 LYS A C     1 
ATOM   1750  O  O     . LYS A 1 245 ? -36.562 2.454   -36.738 1.00 26.47 ? 245 LYS A O     1 
ATOM   1751  C  CB    . LYS A 1 245 ? -38.038 2.179   -34.011 1.00 25.50 ? 245 LYS A CB    1 
ATOM   1752  C  CG    . LYS A 1 245 ? -36.915 1.144   -33.954 1.00 25.96 ? 245 LYS A CG    1 
ATOM   1753  C  CD    . LYS A 1 245 ? -37.158 0.028   -32.952 1.00 23.52 ? 245 LYS A CD    1 
ATOM   1754  C  CE    . LYS A 1 245 ? -38.360 -0.820  -33.342 1.00 24.86 ? 245 LYS A CE    1 
ATOM   1755  N  NZ    . LYS A 1 245 ? -38.234 -2.216  -32.817 1.00 27.04 ? 245 LYS A NZ    1 
ATOM   1756  N  N     . ASP A 1 246 ? -38.606 3.333   -37.129 1.00 26.46 ? 246 ASP A N     1 
ATOM   1757  C  CA    . ASP A 1 246 ? -38.544 3.079   -38.565 1.00 28.15 ? 246 ASP A CA    1 
ATOM   1758  C  C     . ASP A 1 246 ? -37.416 3.851   -39.237 1.00 27.72 ? 246 ASP A C     1 
ATOM   1759  O  O     . ASP A 1 246 ? -37.063 3.543   -40.380 1.00 28.61 ? 246 ASP A O     1 
ATOM   1760  C  CB    . ASP A 1 246 ? -39.864 3.466   -39.242 1.00 28.35 ? 246 ASP A CB    1 
ATOM   1761  C  CG    . ASP A 1 246 ? -40.975 2.457   -39.001 1.00 30.94 ? 246 ASP A CG    1 
ATOM   1762  O  OD1   . ASP A 1 246 ? -40.805 1.554   -38.154 1.00 30.55 ? 246 ASP A OD1   1 
ATOM   1763  O  OD2   . ASP A 1 246 ? -42.028 2.574   -39.671 1.00 34.04 ? 246 ASP A OD2   1 
ATOM   1764  N  N     . TYR A 1 247 ? -36.855 4.853   -38.565 1.00 27.19 ? 247 TYR A N     1 
ATOM   1765  C  CA    . TYR A 1 247 ? -35.828 5.701   -39.147 1.00 29.12 ? 247 TYR A CA    1 
ATOM   1766  C  C     . TYR A 1 247 ? -34.468 5.506   -38.505 1.00 28.15 ? 247 TYR A C     1 
ATOM   1767  O  O     . TYR A 1 247 ? -33.516 6.201   -38.873 1.00 28.37 ? 247 TYR A O     1 
ATOM   1768  C  CB    . TYR A 1 247 ? -36.265 7.168   -39.065 1.00 29.78 ? 247 TYR A CB    1 
ATOM   1769  C  CG    . TYR A 1 247 ? -37.611 7.358   -39.716 1.00 30.45 ? 247 TYR A CG    1 
ATOM   1770  C  CD1   . TYR A 1 247 ? -37.717 7.524   -41.089 1.00 31.22 ? 247 TYR A CD1   1 
ATOM   1771  C  CD2   . TYR A 1 247 ? -38.780 7.316   -38.967 1.00 30.39 ? 247 TYR A CD2   1 
ATOM   1772  C  CE1   . TYR A 1 247 ? -38.945 7.669   -41.696 1.00 31.16 ? 247 TYR A CE1   1 
ATOM   1773  C  CE2   . TYR A 1 247 ? -40.011 7.464   -39.560 1.00 30.82 ? 247 TYR A CE2   1 
ATOM   1774  C  CZ    . TYR A 1 247 ? -40.088 7.639   -40.929 1.00 31.86 ? 247 TYR A CZ    1 
ATOM   1775  O  OH    . TYR A 1 247 ? -41.312 7.785   -41.530 1.00 30.83 ? 247 TYR A OH    1 
ATOM   1776  N  N     . THR A 1 248 ? -34.345 4.567   -37.570 1.00 27.46 ? 248 THR A N     1 
ATOM   1777  C  CA    . THR A 1 248 ? -33.054 4.213   -36.994 1.00 26.35 ? 248 THR A CA    1 
ATOM   1778  C  C     . THR A 1 248 ? -32.624 2.840   -37.496 1.00 26.37 ? 248 THR A C     1 
ATOM   1779  O  O     . THR A 1 248 ? -31.663 2.743   -38.257 1.00 26.88 ? 248 THR A O     1 
ATOM   1780  C  CB    . THR A 1 248 ? -33.111 4.276   -35.465 1.00 27.53 ? 248 THR A CB    1 
ATOM   1781  O  OG1   . THR A 1 248 ? -34.109 3.372   -34.976 1.00 26.09 ? 248 THR A OG1   1 
ATOM   1782  C  CG2   . THR A 1 248 ? -33.475 5.692   -35.020 1.00 27.72 ? 248 THR A CG2   1 
ATOM   1783  N  N     . THR A 1 249 ? -33.328 1.771   -37.117 1.00 25.90 ? 249 THR A N     1 
ATOM   1784  C  CA    . THR A 1 249 ? -32.990 0.427   -37.567 1.00 26.46 ? 249 THR A CA    1 
ATOM   1785  C  C     . THR A 1 249 ? -34.190 -0.383  -38.032 1.00 26.69 ? 249 THR A C     1 
ATOM   1786  O  O     . THR A 1 249 ? -34.019 -1.558  -38.379 1.00 28.39 ? 249 THR A O     1 
ATOM   1787  C  CB    . THR A 1 249 ? -32.287 -0.366  -36.456 1.00 26.71 ? 249 THR A CB    1 
ATOM   1788  O  OG1   . THR A 1 249 ? -33.183 -0.521  -35.353 1.00 26.36 ? 249 THR A OG1   1 
ATOM   1789  C  CG2   . THR A 1 249 ? -31.025 0.352   -35.982 1.00 26.71 ? 249 THR A CG2   1 
ATOM   1790  N  N     . HIS A 1 250 ? -35.396 0.186   -38.003 1.00 25.69 ? 250 HIS A N     1 
ATOM   1791  C  CA    . HIS A 1 250 ? -36.628 -0.505  -38.379 1.00 26.94 ? 250 HIS A CA    1 
ATOM   1792  C  C     . HIS A 1 250 ? -36.936 -1.667  -37.439 1.00 25.64 ? 250 HIS A C     1 
ATOM   1793  O  O     . HIS A 1 250 ? -37.865 -1.570  -36.632 1.00 28.92 ? 250 HIS A O     1 
ATOM   1794  C  CB    . HIS A 1 250 ? -36.585 -0.990  -39.834 1.00 25.68 ? 250 HIS A CB    1 
ATOM   1795  C  CG    . HIS A 1 250 ? -37.881 -1.574  -40.299 1.00 27.87 ? 250 HIS A CG    1 
ATOM   1796  N  ND1   . HIS A 1 250 ? -37.953 -2.656  -41.150 1.00 29.76 ? 250 HIS A ND1   1 
ATOM   1797  C  CD2   . HIS A 1 250 ? -39.161 -1.240  -40.006 1.00 28.68 ? 250 HIS A CD2   1 
ATOM   1798  C  CE1   . HIS A 1 250 ? -39.222 -2.953  -41.373 1.00 30.49 ? 250 HIS A CE1   1 
ATOM   1799  N  NE2   . HIS A 1 250 ? -39.975 -2.110  -40.690 1.00 29.30 ? 250 HIS A NE2   1 
ATOM   1800  N  N     . THR A 1 251 ? -36.209 -2.780  -37.548 1.00 24.69 ? 251 THR A N     1 
ATOM   1801  C  CA    . THR A 1 251 ? -36.431 -3.916  -36.658 1.00 25.93 ? 251 THR A CA    1 
ATOM   1802  C  C     . THR A 1 251 ? -35.091 -4.486  -36.208 1.00 26.54 ? 251 THR A C     1 
ATOM   1803  O  O     . THR A 1 251 ? -34.059 -4.288  -36.860 1.00 25.15 ? 251 THR A O     1 
ATOM   1804  C  CB    . THR A 1 251 ? -37.237 -5.053  -37.313 1.00 25.19 ? 251 THR A CB    1 
ATOM   1805  O  OG1   . THR A 1 251 ? -36.488 -5.611  -38.398 1.00 26.42 ? 251 THR A OG1   1 
ATOM   1806  C  CG2   . THR A 1 251 ? -38.580 -4.563  -37.828 1.00 26.75 ? 251 THR A CG2   1 
ATOM   1807  N  N     . VAL A 1 252 ? -35.125 -5.224  -35.087 1.00 21.29 ? 252 VAL A N     1 
ATOM   1808  C  CA    . VAL A 1 252 ? -33.996 -6.044  -34.664 1.00 23.63 ? 252 VAL A CA    1 
ATOM   1809  C  C     . VAL A 1 252 ? -34.178 -7.443  -35.238 1.00 23.94 ? 252 VAL A C     1 
ATOM   1810  O  O     . VAL A 1 252 ? -35.303 -7.889  -35.501 1.00 24.11 ? 252 VAL A O     1 
ATOM   1811  C  CB    . VAL A 1 252 ? -33.843 -6.058  -33.124 1.00 24.11 ? 252 VAL A CB    1 
ATOM   1812  C  CG1   . VAL A 1 252 ? -34.141 -4.685  -32.544 1.00 23.39 ? 252 VAL A CG1   1 
ATOM   1813  C  CG2   . VAL A 1 252 ? -34.795 -7.070  -32.500 1.00 22.87 ? 252 VAL A CG2   1 
ATOM   1814  N  N     . CYS A 1 253 ? -33.062 -8.140  -35.452 1.00 22.59 ? 253 CYS A N     1 
ATOM   1815  C  CA    . CYS A 1 253 ? -33.115 -9.452  -36.085 1.00 22.77 ? 253 CYS A CA    1 
ATOM   1816  C  C     . CYS A 1 253 ? -33.894 -10.449 -35.238 1.00 22.32 ? 253 CYS A C     1 
ATOM   1817  O  O     . CYS A 1 253 ? -33.822 -10.436 -34.006 1.00 22.83 ? 253 CYS A O     1 
ATOM   1818  C  CB    . CYS A 1 253 ? -31.707 -9.994  -36.332 1.00 22.21 ? 253 CYS A CB    1 
ATOM   1819  S  SG    . CYS A 1 253 ? -31.714 -11.655 -37.080 1.00 26.51 ? 253 CYS A SG    1 
ATOM   1820  N  N     . VAL A 1 254 ? -34.641 -11.323 -35.916 1.00 22.09 ? 254 VAL A N     1 
ATOM   1821  C  CA    . VAL A 1 254 ? -35.394 -12.362 -35.219 1.00 22.01 ? 254 VAL A CA    1 
ATOM   1822  C  C     . VAL A 1 254 ? -34.447 -13.289 -34.471 1.00 21.60 ? 254 VAL A C     1 
ATOM   1823  O  O     . VAL A 1 254 ? -34.799 -13.841 -33.419 1.00 20.66 ? 254 VAL A O     1 
ATOM   1824  C  CB    . VAL A 1 254 ? -36.280 -13.135 -36.220 1.00 23.45 ? 254 VAL A CB    1 
ATOM   1825  C  CG1   . VAL A 1 254 ? -35.421 -13.844 -37.262 1.00 24.46 ? 254 VAL A CG1   1 
ATOM   1826  C  CG2   . VAL A 1 254 ? -37.187 -14.121 -35.504 1.00 24.92 ? 254 VAL A CG2   1 
ATOM   1827  N  N     . LEU A 1 255 ? -33.228 -13.459 -34.985 1.00 21.85 ? 255 LEU A N     1 
ATOM   1828  C  CA    . LEU A 1 255 ? -32.268 -14.368 -34.368 1.00 21.38 ? 255 LEU A CA    1 
ATOM   1829  C  C     . LEU A 1 255 ? -31.802 -13.848 -33.012 1.00 21.10 ? 255 LEU A C     1 
ATOM   1830  O  O     . LEU A 1 255 ? -31.875 -14.563 -32.006 1.00 21.58 ? 255 LEU A O     1 
ATOM   1831  C  CB    . LEU A 1 255 ? -31.093 -14.576 -35.321 1.00 22.26 ? 255 LEU A CB    1 
ATOM   1832  C  CG    . LEU A 1 255 ? -29.851 -15.361 -34.917 1.00 23.59 ? 255 LEU A CG    1 
ATOM   1833  C  CD1   . LEU A 1 255 ? -30.222 -16.734 -34.376 1.00 24.45 ? 255 LEU A CD1   1 
ATOM   1834  C  CD2   . LEU A 1 255 ? -28.930 -15.484 -36.141 1.00 24.12 ? 255 LEU A CD2   1 
ATOM   1835  N  N     . ASN A 1 256 ? -31.325 -12.601 -32.959 1.00 20.73 ? 256 ASN A N     1 
ATOM   1836  C  CA    . ASN A 1 256 ? -30.913 -12.015 -31.683 1.00 20.12 ? 256 ASN A CA    1 
ATOM   1837  C  C     . ASN A 1 256 ? -32.082 -11.927 -30.715 1.00 20.63 ? 256 ASN A C     1 
ATOM   1838  O  O     . ASN A 1 256 ? -31.944 -12.226 -29.521 1.00 21.17 ? 256 ASN A O     1 
ATOM   1839  C  CB    . ASN A 1 256 ? -30.340 -10.621 -31.913 1.00 20.85 ? 256 ASN A CB    1 
ATOM   1840  C  CG    . ASN A 1 256 ? -29.211 -10.618 -32.904 1.00 23.23 ? 256 ASN A CG    1 
ATOM   1841  O  OD1   . ASN A 1 256 ? -29.417 -10.347 -34.080 1.00 25.31 ? 256 ASN A OD1   1 
ATOM   1842  N  ND2   . ASN A 1 256 ? -28.006 -10.911 -32.438 1.00 25.18 ? 256 ASN A ND2   1 
ATOM   1843  N  N     . ASP A 1 257 ? -33.234 -11.485 -31.217 1.00 19.29 ? 257 ASP A N     1 
ATOM   1844  C  CA    . ASP A 1 257 ? -34.469 -11.463 -30.445 1.00 19.78 ? 257 ASP A CA    1 
ATOM   1845  C  C     . ASP A 1 257 ? -34.728 -12.816 -29.793 1.00 20.83 ? 257 ASP A C     1 
ATOM   1846  O  O     . ASP A 1 257 ? -34.950 -12.907 -28.577 1.00 20.13 ? 257 ASP A O     1 
ATOM   1847  C  CB    . ASP A 1 257 ? -35.613 -11.055 -31.382 1.00 20.20 ? 257 ASP A CB    1 
ATOM   1848  C  CG    . ASP A 1 257 ? -36.950 -10.927 -30.688 1.00 22.39 ? 257 ASP A CG    1 
ATOM   1849  O  OD1   . ASP A 1 257 ? -37.332 -11.832 -29.909 1.00 22.41 ? 257 ASP A OD1   1 
ATOM   1850  O  OD2   . ASP A 1 257 ? -37.636 -9.915  -30.947 1.00 21.43 ? 257 ASP A OD2   1 
ATOM   1851  N  N     . TYR A 1 258 ? -34.687 -13.881 -30.592 1.00 19.28 ? 258 TYR A N     1 
ATOM   1852  C  CA    . TYR A 1 258 ? -34.999 -15.208 -30.078 1.00 21.01 ? 258 TYR A CA    1 
ATOM   1853  C  C     . TYR A 1 258 ? -33.971 -15.660 -29.046 1.00 21.34 ? 258 TYR A C     1 
ATOM   1854  O  O     . TYR A 1 258 ? -34.332 -16.244 -28.016 1.00 20.50 ? 258 TYR A O     1 
ATOM   1855  C  CB    . TYR A 1 258 ? -35.079 -16.196 -31.231 1.00 21.38 ? 258 TYR A CB    1 
ATOM   1856  C  CG    . TYR A 1 258 ? -35.810 -17.465 -30.903 1.00 23.95 ? 258 TYR A CG    1 
ATOM   1857  C  CD1   . TYR A 1 258 ? -37.184 -17.565 -31.088 1.00 23.35 ? 258 TYR A CD1   1 
ATOM   1858  C  CD2   . TYR A 1 258 ? -35.129 -18.571 -30.422 1.00 24.17 ? 258 TYR A CD2   1 
ATOM   1859  C  CE1   . TYR A 1 258 ? -37.859 -18.740 -30.797 1.00 25.11 ? 258 TYR A CE1   1 
ATOM   1860  C  CE2   . TYR A 1 258 ? -35.794 -19.743 -30.130 1.00 25.58 ? 258 TYR A CE2   1 
ATOM   1861  C  CZ    . TYR A 1 258 ? -37.154 -19.821 -30.316 1.00 25.90 ? 258 TYR A CZ    1 
ATOM   1862  O  OH    . TYR A 1 258 ? -37.802 -20.991 -30.017 1.00 27.82 ? 258 TYR A OH    1 
ATOM   1863  N  N     . ILE A 1 259 ? -32.687 -15.405 -29.307 1.00 20.65 ? 259 ILE A N     1 
ATOM   1864  C  CA    . ILE A 1 259 ? -31.647 -15.818 -28.371 1.00 21.35 ? 259 ILE A CA    1 
ATOM   1865  C  C     . ILE A 1 259 ? -31.769 -15.045 -27.067 1.00 20.30 ? 259 ILE A C     1 
ATOM   1866  O  O     . ILE A 1 259 ? -31.605 -15.609 -25.980 1.00 19.62 ? 259 ILE A O     1 
ATOM   1867  C  CB    . ILE A 1 259 ? -30.252 -15.638 -28.997 1.00 21.68 ? 259 ILE A CB    1 
ATOM   1868  C  CG1   . ILE A 1 259 ? -30.089 -16.532 -30.226 1.00 21.88 ? 259 ILE A CG1   1 
ATOM   1869  C  CG2   . ILE A 1 259 ? -29.164 -15.937 -27.975 1.00 21.11 ? 259 ILE A CG2   1 
ATOM   1870  C  CD1   . ILE A 1 259 ? -28.891 -16.159 -31.075 1.00 21.44 ? 259 ILE A CD1   1 
ATOM   1871  N  N     . ALA A 1 260 ? -32.042 -13.742 -27.153 1.00 19.86 ? 260 ALA A N     1 
ATOM   1872  C  CA    . ALA A 1 260 ? -32.173 -12.937 -25.944 1.00 19.88 ? 260 ALA A CA    1 
ATOM   1873  C  C     . ALA A 1 260 ? -33.351 -13.397 -25.092 1.00 20.10 ? 260 ALA A C     1 
ATOM   1874  O  O     . ALA A 1 260 ? -33.267 -13.400 -23.857 1.00 19.39 ? 260 ALA A O     1 
ATOM   1875  C  CB    . ALA A 1 260 ? -32.313 -11.461 -26.311 1.00 18.92 ? 260 ALA A CB    1 
ATOM   1876  N  N     . ALA A 1 261 ? -34.451 -13.807 -25.731 1.00 19.79 ? 261 ALA A N     1 
ATOM   1877  C  CA    . ALA A 1 261 ? -35.608 -14.294 -24.984 1.00 20.42 ? 261 ALA A CA    1 
ATOM   1878  C  C     . ALA A 1 261 ? -35.260 -15.540 -24.184 1.00 20.17 ? 261 ALA A C     1 
ATOM   1879  O  O     . ALA A 1 261 ? -35.591 -15.642 -23.000 1.00 19.71 ? 261 ALA A O     1 
ATOM   1880  C  CB    . ALA A 1 261 ? -36.775 -14.579 -25.934 1.00 20.68 ? 261 ALA A CB    1 
ATOM   1881  N  N     . GLY A 1 262 ? -34.597 -16.505 -24.820 1.00 20.30 ? 262 GLY A N     1 
ATOM   1882  C  CA    . GLY A 1 262 ? -34.198 -17.700 -24.104 1.00 21.20 ? 262 GLY A CA    1 
ATOM   1883  C  C     . GLY A 1 262 ? -33.197 -17.414 -23.006 1.00 20.70 ? 262 GLY A C     1 
ATOM   1884  O  O     . GLY A 1 262 ? -33.178 -18.103 -21.984 1.00 20.84 ? 262 GLY A O     1 
ATOM   1885  N  N     . VAL A 1 263 ? -32.356 -16.397 -23.198 1.00 19.47 ? 263 VAL A N     1 
ATOM   1886  C  CA    . VAL A 1 263 ? -31.453 -15.965 -22.134 1.00 21.37 ? 263 VAL A CA    1 
ATOM   1887  C  C     . VAL A 1 263 ? -32.245 -15.570 -20.890 1.00 20.57 ? 263 VAL A C     1 
ATOM   1888  O  O     . VAL A 1 263 ? -31.928 -15.988 -19.771 1.00 20.09 ? 263 VAL A O     1 
ATOM   1889  C  CB    . VAL A 1 263 ? -30.560 -14.813 -22.627 1.00 20.17 ? 263 VAL A CB    1 
ATOM   1890  C  CG1   . VAL A 1 263 ? -29.950 -14.094 -21.455 1.00 20.60 ? 263 VAL A CG1   1 
ATOM   1891  C  CG2   . VAL A 1 263 ? -29.467 -15.343 -23.520 1.00 19.99 ? 263 VAL A CG2   1 
ATOM   1892  N  N     . LEU A 1 264 ? -33.299 -14.769 -21.070 1.00 20.73 ? 264 LEU A N     1 
ATOM   1893  C  CA    . LEU A 1 264 ? -34.094 -14.321 -19.932 1.00 20.05 ? 264 LEU A CA    1 
ATOM   1894  C  C     . LEU A 1 264 ? -34.867 -15.469 -19.295 1.00 21.08 ? 264 LEU A C     1 
ATOM   1895  O  O     . LEU A 1 264 ? -34.936 -15.573 -18.063 1.00 19.41 ? 264 LEU A O     1 
ATOM   1896  C  CB    . LEU A 1 264 ? -35.058 -13.220 -20.371 1.00 20.15 ? 264 LEU A CB    1 
ATOM   1897  C  CG    . LEU A 1 264 ? -34.454 -11.882 -20.782 1.00 19.41 ? 264 LEU A CG    1 
ATOM   1898  C  CD1   . LEU A 1 264 ? -35.557 -10.989 -21.334 1.00 20.23 ? 264 LEU A CD1   1 
ATOM   1899  C  CD2   . LEU A 1 264 ? -33.763 -11.216 -19.594 1.00 20.00 ? 264 LEU A CD2   1 
ATOM   1900  N  N     . LEU A 1 265 ? -35.463 -16.340 -20.119 1.00 20.75 ? 265 LEU A N     1 
ATOM   1901  C  CA    . LEU A 1 265 ? -36.228 -17.466 -19.597 1.00 20.02 ? 265 LEU A CA    1 
ATOM   1902  C  C     . LEU A 1 265 ? -35.353 -18.465 -18.854 1.00 20.71 ? 265 LEU A C     1 
ATOM   1903  O  O     . LEU A 1 265 ? -35.873 -19.277 -18.083 1.00 20.84 ? 265 LEU A O     1 
ATOM   1904  C  CB    . LEU A 1 265 ? -36.970 -18.165 -20.735 1.00 20.93 ? 265 LEU A CB    1 
ATOM   1905  C  CG    . LEU A 1 265 ? -38.092 -17.344 -21.369 1.00 22.19 ? 265 LEU A CG    1 
ATOM   1906  C  CD1   . LEU A 1 265 ? -38.560 -17.973 -22.686 1.00 21.51 ? 265 LEU A CD1   1 
ATOM   1907  C  CD2   . LEU A 1 265 ? -39.249 -17.244 -20.383 1.00 20.19 ? 265 LEU A CD2   1 
ATOM   1908  N  N     . HIS A 1 266 ? -34.046 -18.432 -19.076 1.00 21.38 ? 266 HIS A N     1 
ATOM   1909  C  CA    . HIS A 1 266 ? -33.115 -19.315 -18.390 1.00 21.32 ? 266 HIS A CA    1 
ATOM   1910  C  C     . HIS A 1 266 ? -32.088 -18.519 -17.599 1.00 19.51 ? 266 HIS A C     1 
ATOM   1911  O  O     . HIS A 1 266 ? -30.950 -18.955 -17.441 1.00 20.40 ? 266 HIS A O     1 
ATOM   1912  C  CB    . HIS A 1 266 ? -32.429 -20.233 -19.396 1.00 22.27 ? 266 HIS A CB    1 
ATOM   1913  C  CG    . HIS A 1 266 ? -33.387 -21.071 -20.177 1.00 23.22 ? 266 HIS A CG    1 
ATOM   1914  N  ND1   . HIS A 1 266 ? -33.985 -22.199 -19.656 1.00 23.63 ? 266 HIS A ND1   1 
ATOM   1915  C  CD2   . HIS A 1 266 ? -33.872 -20.933 -21.434 1.00 23.32 ? 266 HIS A CD2   1 
ATOM   1916  C  CE1   . HIS A 1 266 ? -34.790 -22.725 -20.562 1.00 25.09 ? 266 HIS A CE1   1 
ATOM   1917  N  NE2   . HIS A 1 266 ? -34.740 -21.976 -21.650 1.00 24.83 ? 266 HIS A NE2   1 
ATOM   1918  N  N     . LYS A 1 267 ? -32.496 -17.354 -17.083 1.00 20.25 ? 267 LYS A N     1 
ATOM   1919  C  CA    . LYS A 1 267 ? -31.576 -16.486 -16.353 1.00 20.71 ? 267 LYS A CA    1 
ATOM   1920  C  C     . LYS A 1 267 ? -30.965 -17.189 -15.147 1.00 20.56 ? 267 LYS A C     1 
ATOM   1921  O  O     . LYS A 1 267 ? -29.837 -16.869 -14.756 1.00 20.35 ? 267 LYS A O     1 
ATOM   1922  C  CB    . LYS A 1 267 ? -32.291 -15.201 -15.926 1.00 20.94 ? 267 LYS A CB    1 
ATOM   1923  C  CG    . LYS A 1 267 ? -33.494 -15.401 -14.999 1.00 20.76 ? 267 LYS A CG    1 
ATOM   1924  C  CD    . LYS A 1 267 ? -34.155 -14.062 -14.702 1.00 21.15 ? 267 LYS A CD    1 
ATOM   1925  C  CE    . LYS A 1 267 ? -35.431 -14.223 -13.889 1.00 24.28 ? 267 LYS A CE    1 
ATOM   1926  N  NZ    . LYS A 1 267 ? -35.154 -14.511 -12.458 1.00 27.20 ? 267 LYS A NZ    1 
ATOM   1927  N  N     . GLY A 1 268 ? -31.683 -18.152 -14.558 1.00 19.29 ? 268 GLY A N     1 
ATOM   1928  C  CA    . GLY A 1 268 ? -31.178 -18.895 -13.415 1.00 20.93 ? 268 GLY A CA    1 
ATOM   1929  C  C     . GLY A 1 268 ? -29.994 -19.780 -13.734 1.00 21.97 ? 268 GLY A C     1 
ATOM   1930  O  O     . GLY A 1 268 ? -29.312 -20.243 -12.814 1.00 22.02 ? 268 GLY A O     1 
ATOM   1931  N  N     . LYS A 1 269 ? -29.734 -20.031 -15.015 1.00 21.39 ? 269 LYS A N     1 
ATOM   1932  C  CA    . LYS A 1 269 ? -28.545 -20.765 -15.420 1.00 21.39 ? 269 LYS A CA    1 
ATOM   1933  C  C     . LYS A 1 269 ? -27.369 -19.846 -15.711 1.00 21.58 ? 269 LYS A C     1 
ATOM   1934  O  O     . LYS A 1 269 ? -26.277 -20.336 -16.012 1.00 23.35 ? 269 LYS A O     1 
ATOM   1935  C  CB    . LYS A 1 269 ? -28.823 -21.617 -16.662 1.00 23.50 ? 269 LYS A CB    1 
ATOM   1936  C  CG    . LYS A 1 269 ? -29.771 -22.775 -16.471 1.00 25.76 ? 269 LYS A CG    1 
ATOM   1937  C  CD    . LYS A 1 269 ? -29.949 -23.456 -17.816 1.00 27.30 ? 269 LYS A CD    1 
ATOM   1938  C  CE    . LYS A 1 269 ? -30.892 -24.635 -17.781 1.00 30.01 ? 269 LYS A CE    1 
ATOM   1939  N  NZ    . LYS A 1 269 ? -31.126 -25.201 -19.149 1.00 32.02 ? 269 LYS A NZ    1 
ATOM   1940  N  N     . ILE A 1 270 ? -27.556 -18.534 -15.620 1.00 20.88 ? 270 ILE A N     1 
ATOM   1941  C  CA    . ILE A 1 270 ? -26.526 -17.599 -16.056 1.00 22.44 ? 270 ILE A CA    1 
ATOM   1942  C  C     . ILE A 1 270 ? -26.149 -16.628 -14.947 1.00 21.85 ? 270 ILE A C     1 
ATOM   1943  O  O     . ILE A 1 270 ? -24.968 -16.489 -14.607 1.00 21.38 ? 270 ILE A O     1 
ATOM   1944  C  CB    . ILE A 1 270 ? -26.997 -16.832 -17.306 1.00 21.82 ? 270 ILE A CB    1 
ATOM   1945  C  CG1   . ILE A 1 270 ? -27.281 -17.805 -18.451 1.00 21.61 ? 270 ILE A CG1   1 
ATOM   1946  C  CG2   . ILE A 1 270 ? -25.980 -15.784 -17.712 1.00 22.02 ? 270 ILE A CG2   1 
ATOM   1947  C  CD1   . ILE A 1 270 ? -27.917 -17.152 -19.660 1.00 21.59 ? 270 ILE A CD1   1 
ATOM   1948  N  N     . LEU A 1 271 ? -27.146 -15.940 -14.389 1.00 21.04 ? 271 LEU A N     1 
ATOM   1949  C  CA    . LEU A 1 271 ? -26.911 -14.850 -13.450 1.00 21.94 ? 271 LEU A CA    1 
ATOM   1950  C  C     . LEU A 1 271 ? -26.268 -15.298 -12.138 1.00 21.12 ? 271 LEU A C     1 
ATOM   1951  O  O     . LEU A 1 271 ? -25.361 -14.608 -11.656 1.00 20.77 ? 271 LEU A O     1 
ATOM   1952  C  CB    . LEU A 1 271 ? -28.223 -14.108 -13.171 1.00 22.38 ? 271 LEU A CB    1 
ATOM   1953  C  CG    . LEU A 1 271 ? -28.879 -13.354 -14.334 1.00 21.54 ? 271 LEU A CG    1 
ATOM   1954  C  CD1   . LEU A 1 271 ? -30.204 -12.740 -13.889 1.00 21.68 ? 271 LEU A CD1   1 
ATOM   1955  C  CD2   . LEU A 1 271 ? -27.958 -12.277 -14.872 1.00 20.68 ? 271 LEU A CD2   1 
ATOM   1956  N  N     . PRO A 1 272 ? -26.689 -16.413 -11.514 1.00 22.20 ? 272 PRO A N     1 
ATOM   1957  C  CA    . PRO A 1 272 ? -26.039 -16.801 -10.248 1.00 22.75 ? 272 PRO A CA    1 
ATOM   1958  C  C     . PRO A 1 272 ? -24.546 -17.029 -10.389 1.00 22.49 ? 272 PRO A C     1 
ATOM   1959  O  O     . PRO A 1 272 ? -23.782 -16.728 -9.462  1.00 22.12 ? 272 PRO A O     1 
ATOM   1960  C  CB    . PRO A 1 272 ? -26.774 -18.092 -9.855  1.00 21.79 ? 272 PRO A CB    1 
ATOM   1961  C  CG    . PRO A 1 272 ? -28.106 -17.954 -10.466 1.00 21.43 ? 272 PRO A CG    1 
ATOM   1962  C  CD    . PRO A 1 272 ? -27.859 -17.272 -11.787 1.00 22.03 ? 272 PRO A CD    1 
ATOM   1963  N  N     . ARG A 1 273 ? -24.108 -17.588 -11.517 1.00 21.76 ? 273 ARG A N     1 
ATOM   1964  C  CA    . ARG A 1 273 ? -22.677 -17.781 -11.716 1.00 22.54 ? 273 ARG A CA    1 
ATOM   1965  C  C     . ARG A 1 273 ? -21.955 -16.440 -11.780 1.00 22.65 ? 273 ARG A C     1 
ATOM   1966  O  O     . ARG A 1 273 ? -20.882 -16.276 -11.188 1.00 21.59 ? 273 ARG A O     1 
ATOM   1967  C  CB    . ARG A 1 273 ? -22.419 -18.609 -12.972 1.00 24.48 ? 273 ARG A CB    1 
ATOM   1968  C  CG    . ARG A 1 273 ? -20.941 -18.834 -13.242 1.00 25.27 ? 273 ARG A CG    1 
ATOM   1969  C  CD    . ARG A 1 273 ? -20.463 -18.039 -14.427 1.00 26.21 ? 273 ARG A CD    1 
ATOM   1970  N  NE    . ARG A 1 273 ? -19.040 -18.243 -14.667 1.00 29.97 ? 273 ARG A NE    1 
ATOM   1971  C  CZ    . ARG A 1 273 ? -18.455 -18.042 -15.842 1.00 31.94 ? 273 ARG A CZ    1 
ATOM   1972  N  NH1   . ARG A 1 273 ? -19.183 -17.647 -16.884 1.00 29.94 ? 273 ARG A NH1   1 
ATOM   1973  N  NH2   . ARG A 1 273 ? -17.150 -18.247 -15.979 1.00 33.27 ? 273 ARG A NH2   1 
ATOM   1974  N  N     . TYR A 1 274 ? -22.524 -15.470 -12.505 1.00 21.45 ? 274 TYR A N     1 
ATOM   1975  C  CA    . TYR A 1 274 ? -21.902 -14.152 -12.579 1.00 21.83 ? 274 TYR A CA    1 
ATOM   1976  C  C     . TYR A 1 274 ? -21.958 -13.438 -11.236 1.00 21.37 ? 274 TYR A C     1 
ATOM   1977  O  O     . TYR A 1 274 ? -21.006 -12.743 -10.865 1.00 19.90 ? 274 TYR A O     1 
ATOM   1978  C  CB    . TYR A 1 274 ? -22.559 -13.297 -13.665 1.00 23.63 ? 274 TYR A CB    1 
ATOM   1979  C  CG    . TYR A 1 274 ? -22.169 -13.680 -15.079 1.00 23.34 ? 274 TYR A CG    1 
ATOM   1980  C  CD1   . TYR A 1 274 ? -20.839 -13.651 -15.482 1.00 24.46 ? 274 TYR A CD1   1 
ATOM   1981  C  CD2   . TYR A 1 274 ? -23.130 -14.036 -16.016 1.00 22.80 ? 274 TYR A CD2   1 
ATOM   1982  C  CE1   . TYR A 1 274 ? -20.474 -13.991 -16.775 1.00 24.16 ? 274 TYR A CE1   1 
ATOM   1983  C  CE2   . TYR A 1 274 ? -22.777 -14.374 -17.307 1.00 23.72 ? 274 TYR A CE2   1 
ATOM   1984  C  CZ    . TYR A 1 274 ? -21.449 -14.351 -17.681 1.00 24.02 ? 274 TYR A CZ    1 
ATOM   1985  O  OH    . TYR A 1 274 ? -21.099 -14.685 -18.967 1.00 25.02 ? 274 TYR A OH    1 
ATOM   1986  N  N     . ARG A 1 275 ? -23.061 -13.593 -10.494 1.00 21.28 ? 275 ARG A N     1 
ATOM   1987  C  CA    . ARG A 1 275 ? -23.130 -13.013 -9.154  1.00 22.00 ? 275 ARG A CA    1 
ATOM   1988  C  C     . ARG A 1 275 ? -22.019 -13.562 -8.277  1.00 21.08 ? 275 ARG A C     1 
ATOM   1989  O  O     . ARG A 1 275 ? -21.369 -12.814 -7.543  1.00 21.70 ? 275 ARG A O     1 
ATOM   1990  C  CB    . ARG A 1 275 ? -24.487 -13.305 -8.505  1.00 21.93 ? 275 ARG A CB    1 
ATOM   1991  C  CG    . ARG A 1 275 ? -25.645 -12.494 -9.048  1.00 23.48 ? 275 ARG A CG    1 
ATOM   1992  C  CD    . ARG A 1 275 ? -26.908 -12.702 -8.214  1.00 24.95 ? 275 ARG A CD    1 
ATOM   1993  N  NE    . ARG A 1 275 ? -26.774 -12.212 -6.841  1.00 25.62 ? 275 ARG A NE    1 
ATOM   1994  C  CZ    . ARG A 1 275 ? -27.813 -11.948 -6.053  1.00 26.29 ? 275 ARG A CZ    1 
ATOM   1995  N  NH1   . ARG A 1 275 ? -29.046 -12.120 -6.512  1.00 25.44 ? 275 ARG A NH1   1 
ATOM   1996  N  NH2   . ARG A 1 275 ? -27.626 -11.506 -4.814  1.00 26.80 ? 275 ARG A NH2   1 
ATOM   1997  N  N     . GLN A 1 276 ? -21.770 -14.866 -8.368  1.00 20.71 ? 276 GLN A N     1 
ATOM   1998  C  CA    . GLN A 1 276 ? -20.702 -15.475 -7.591  1.00 22.01 ? 276 GLN A CA    1 
ATOM   1999  C  C     . GLN A 1 276 ? -19.341 -14.900 -7.982  1.00 22.73 ? 276 GLN A C     1 
ATOM   2000  O  O     . GLN A 1 276 ? -18.507 -14.612 -7.114  1.00 21.60 ? 276 GLN A O     1 
ATOM   2001  C  CB    . GLN A 1 276 ? -20.738 -16.986 -7.790  1.00 22.82 ? 276 GLN A CB    1 
ATOM   2002  C  CG    . GLN A 1 276 ? -19.976 -17.754 -6.736  1.00 27.30 ? 276 GLN A CG    1 
ATOM   2003  C  CD    . GLN A 1 276 ? -20.692 -17.702 -5.400  1.00 28.01 ? 276 GLN A CD    1 
ATOM   2004  O  OE1   . GLN A 1 276 ? -21.899 -17.934 -5.328  1.00 29.90 ? 276 GLN A OE1   1 
ATOM   2005  N  NE2   . GLN A 1 276 ? -19.958 -17.391 -4.339  1.00 30.27 ? 276 GLN A NE2   1 
ATOM   2006  N  N     . MET A 1 277 ? -19.102 -14.712 -9.287  1.00 21.37 ? 277 MET A N     1 
ATOM   2007  C  CA    . MET A 1 277 ? -17.844 -14.115 -9.734  1.00 23.48 ? 277 MET A CA    1 
ATOM   2008  C  C     . MET A 1 277 ? -17.683 -12.700 -9.196  1.00 22.69 ? 277 MET A C     1 
ATOM   2009  O  O     . MET A 1 277 ? -16.590 -12.304 -8.771  1.00 22.21 ? 277 MET A O     1 
ATOM   2010  C  CB    . MET A 1 277 ? -17.772 -14.088 -11.263 1.00 23.42 ? 277 MET A CB    1 
ATOM   2011  C  CG    . MET A 1 277 ? -17.435 -15.409 -11.930 1.00 26.12 ? 277 MET A CG    1 
ATOM   2012  S  SD    . MET A 1 277 ? -17.676 -15.281 -13.726 1.00 33.45 ? 277 MET A SD    1 
ATOM   2013  C  CE    . MET A 1 277 ? -17.136 -13.599 -14.010 1.00 24.42 ? 277 MET A CE    1 
ATOM   2014  N  N     . ILE A 1 278 ? -18.762 -11.921 -9.220  1.00 20.43 ? 278 ILE A N     1 
ATOM   2015  C  CA    . ILE A 1 278 ? -18.683 -10.524 -8.819  1.00 22.07 ? 278 ILE A CA    1 
ATOM   2016  C  C     . ILE A 1 278 ? -18.415 -10.407 -7.323  1.00 22.35 ? 278 ILE A C     1 
ATOM   2017  O  O     . ILE A 1 278 ? -17.630 -9.558  -6.883  1.00 22.41 ? 278 ILE A O     1 
ATOM   2018  C  CB    . ILE A 1 278 ? -19.970 -9.790  -9.233  1.00 22.80 ? 278 ILE A CB    1 
ATOM   2019  C  CG1   . ILE A 1 278 ? -20.044 -9.683  -10.758 1.00 22.75 ? 278 ILE A CG1   1 
ATOM   2020  C  CG2   . ILE A 1 278 ? -20.033 -8.408  -8.597  1.00 23.24 ? 278 ILE A CG2   1 
ATOM   2021  C  CD1   . ILE A 1 278 ? -21.430 -9.450  -11.269 1.00 22.84 ? 278 ILE A CD1   1 
ATOM   2022  N  N     . GLN A 1 279 ? -19.055 -11.254 -6.516  1.00 21.71 ? 279 GLN A N     1 
ATOM   2023  C  CA    . GLN A 1 279 ? -18.843 -11.171 -5.076  1.00 24.54 ? 279 GLN A CA    1 
ATOM   2024  C  C     . GLN A 1 279 ? -17.441 -11.628 -4.685  1.00 23.56 ? 279 GLN A C     1 
ATOM   2025  O  O     . GLN A 1 279 ? -16.848 -11.068 -3.755  1.00 23.64 ? 279 GLN A O     1 
ATOM   2026  C  CB    . GLN A 1 279 ? -19.922 -11.969 -4.350  1.00 24.55 ? 279 GLN A CB    1 
ATOM   2027  C  CG    . GLN A 1 279 ? -21.304 -11.352 -4.564  1.00 27.20 ? 279 GLN A CG    1 
ATOM   2028  C  CD    . GLN A 1 279 ? -22.408 -12.077 -3.831  1.00 31.21 ? 279 GLN A CD    1 
ATOM   2029  O  OE1   . GLN A 1 279 ? -22.872 -11.623 -2.783  1.00 37.16 ? 279 GLN A OE1   1 
ATOM   2030  N  NE2   . GLN A 1 279 ? -22.850 -13.203 -4.386  1.00 29.68 ? 279 GLN A NE2   1 
ATOM   2031  N  N     . HIS A 1 280 ? -16.879 -12.616 -5.385  1.00 21.82 ? 280 HIS A N     1 
ATOM   2032  C  CA    . HIS A 1 280 ? -15.481 -12.948 -5.136  1.00 24.02 ? 280 HIS A CA    1 
ATOM   2033  C  C     . HIS A 1 280 ? -14.578 -11.768 -5.482  1.00 25.01 ? 280 HIS A C     1 
ATOM   2034  O  O     . HIS A 1 280 ? -13.642 -11.455 -4.741  1.00 24.03 ? 280 HIS A O     1 
ATOM   2035  C  CB    . HIS A 1 280 ? -15.072 -14.191 -5.927  1.00 25.12 ? 280 HIS A CB    1 
ATOM   2036  C  CG    . HIS A 1 280 ? -13.724 -14.723 -5.550  1.00 27.27 ? 280 HIS A CG    1 
ATOM   2037  N  ND1   . HIS A 1 280 ? -13.145 -15.806 -6.178  1.00 26.95 ? 280 HIS A ND1   1 
ATOM   2038  C  CD2   . HIS A 1 280 ? -12.844 -14.326 -4.598  1.00 26.06 ? 280 HIS A CD2   1 
ATOM   2039  C  CE1   . HIS A 1 280 ? -11.967 -16.051 -5.630  1.00 27.28 ? 280 HIS A CE1   1 
ATOM   2040  N  NE2   . HIS A 1 280 ? -11.760 -15.165 -4.672  1.00 26.28 ? 280 HIS A NE2   1 
ATOM   2041  N  N     . ASN A 1 281 ? -14.864 -11.079 -6.588  1.00 24.82 ? 281 ASN A N     1 
ATOM   2042  C  CA    . ASN A 1 281 ? -14.040 -9.937  -6.971  1.00 25.71 ? 281 ASN A CA    1 
ATOM   2043  C  C     . ASN A 1 281 ? -14.258 -8.744  -6.050  1.00 26.38 ? 281 ASN A C     1 
ATOM   2044  O  O     . ASN A 1 281 ? -13.328 -7.961  -5.826  1.00 25.95 ? 281 ASN A O     1 
ATOM   2045  C  CB    . ASN A 1 281 ? -14.323 -9.552  -8.423  1.00 24.71 ? 281 ASN A CB    1 
ATOM   2046  C  CG    . ASN A 1 281 ? -13.755 -10.552 -9.394  1.00 24.57 ? 281 ASN A CG    1 
ATOM   2047  O  OD1   . ASN A 1 281 ? -12.810 -11.269 -9.064  1.00 25.16 ? 281 ASN A OD1   1 
ATOM   2048  N  ND2   . ASN A 1 281 ? -14.321 -10.615 -10.594 1.00 24.32 ? 281 ASN A ND2   1 
ATOM   2049  N  N     . ILE A 1 282 ? -15.471 -8.575  -5.527  1.00 24.88 ? 282 ILE A N     1 
ATOM   2050  C  CA    . ILE A 1 282 ? -15.693 -7.553  -4.511  1.00 27.06 ? 282 ILE A CA    1 
ATOM   2051  C  C     . ILE A 1 282 ? -14.869 -7.853  -3.269  1.00 26.85 ? 282 ILE A C     1 
ATOM   2052  O  O     . ILE A 1 282 ? -14.256 -6.954  -2.681  1.00 25.27 ? 282 ILE A O     1 
ATOM   2053  C  CB    . ILE A 1 282 ? -17.190 -7.433  -4.175  1.00 25.40 ? 282 ILE A CB    1 
ATOM   2054  C  CG1   . ILE A 1 282 ? -17.920 -6.671  -5.277  1.00 25.42 ? 282 ILE A CG1   1 
ATOM   2055  C  CG2   . ILE A 1 282 ? -17.386 -6.744  -2.829  1.00 27.90 ? 282 ILE A CG2   1 
ATOM   2056  C  CD1   . ILE A 1 282 ? -19.423 -6.746  -5.155  1.00 25.65 ? 282 ILE A CD1   1 
ATOM   2057  N  N     . GLN A 1 283 ? -14.841 -9.112  -2.839  1.00 28.18 ? 283 GLN A N     1 
ATOM   2058  C  CA    . GLN A 1 283 ? -14.027 -9.411  -1.670  1.00 29.75 ? 283 GLN A CA    1 
ATOM   2059  C  C     . GLN A 1 283 ? -12.546 -9.237  -1.981  1.00 29.40 ? 283 GLN A C     1 
ATOM   2060  O  O     . GLN A 1 283 ? -11.786 -8.745  -1.140  1.00 28.52 ? 283 GLN A O     1 
ATOM   2061  C  CB    . GLN A 1 283 ? -14.293 -10.815 -1.144  1.00 29.74 ? 283 GLN A CB    1 
ATOM   2062  C  CG    . GLN A 1 283 ? -13.771 -10.947 0.283   1.00 35.29 ? 283 GLN A CG    1 
ATOM   2063  C  CD    . GLN A 1 283 ? -12.315 -11.381 0.383   1.00 39.97 ? 283 GLN A CD    1 
ATOM   2064  O  OE1   . GLN A 1 283 ? -11.662 -11.697 -0.622  1.00 42.45 ? 283 GLN A OE1   1 
ATOM   2065  N  NE2   . GLN A 1 283 ? -11.787 -11.371 1.612   1.00 46.06 ? 283 GLN A NE2   1 
ATOM   2066  N  N     . GLN A 1 284 ? -12.117 -9.631  -3.181  1.00 27.20 ? 284 GLN A N     1 
ATOM   2067  C  CA    . GLN A 1 284 ? -10.723 -9.437  -3.554  1.00 28.99 ? 284 GLN A CA    1 
ATOM   2068  C  C     . GLN A 1 284 ? -10.363 -7.958  -3.554  1.00 28.99 ? 284 GLN A C     1 
ATOM   2069  O  O     . GLN A 1 284 ? -9.253  -7.582  -3.157  1.00 27.96 ? 284 GLN A O     1 
ATOM   2070  C  CB    . GLN A 1 284 ? -10.445 -10.059 -4.924  1.00 28.14 ? 284 GLN A CB    1 
ATOM   2071  C  CG    . GLN A 1 284 ? -10.473 -11.581 -4.931  1.00 27.68 ? 284 GLN A CG    1 
ATOM   2072  C  CD    . GLN A 1 284 ? -9.840  -12.166 -6.178  1.00 28.22 ? 284 GLN A CD    1 
ATOM   2073  O  OE1   . GLN A 1 284 ? -8.908  -12.966 -6.093  1.00 28.92 ? 284 GLN A OE1   1 
ATOM   2074  N  NE2   . GLN A 1 284 ? -10.344 -11.775 -7.342  1.00 26.00 ? 284 GLN A NE2   1 
ATOM   2075  N  N     . PHE A 1 285 ? -11.284 -7.096  -3.992  1.00 27.29 ? 285 PHE A N     1 
ATOM   2076  C  CA    . PHE A 1 285 ? -10.952 -5.679  -4.002  1.00 28.33 ? 285 PHE A CA    1 
ATOM   2077  C  C     . PHE A 1 285 ? -10.935 -5.092  -2.595  1.00 27.08 ? 285 PHE A C     1 
ATOM   2078  O  O     . PHE A 1 285 ? -10.179 -4.152  -2.328  1.00 26.50 ? 285 PHE A O     1 
ATOM   2079  C  CB    . PHE A 1 285 ? -11.915 -4.892  -4.883  1.00 26.15 ? 285 PHE A CB    1 
ATOM   2080  C  CG    . PHE A 1 285 ? -11.364 -3.565  -5.291  1.00 26.03 ? 285 PHE A CG    1 
ATOM   2081  C  CD1   . PHE A 1 285 ? -10.511 -3.473  -6.377  1.00 24.94 ? 285 PHE A CD1   1 
ATOM   2082  C  CD2   . PHE A 1 285 ? -11.636 -2.424  -4.557  1.00 25.24 ? 285 PHE A CD2   1 
ATOM   2083  C  CE1   . PHE A 1 285 ? -9.968  -2.260  -6.749  1.00 25.29 ? 285 PHE A CE1   1 
ATOM   2084  C  CE2   . PHE A 1 285 ? -11.094 -1.205  -4.923  1.00 24.80 ? 285 PHE A CE2   1 
ATOM   2085  C  CZ    . PHE A 1 285 ? -10.258 -1.126  -6.018  1.00 25.55 ? 285 PHE A CZ    1 
ATOM   2086  N  N     . GLU A 1 286 ? -11.759 -5.623  -1.690  1.00 26.70 ? 286 GLU A N     1 
ATOM   2087  C  CA    . GLU A 1 286 ? -11.725 -5.164  -0.306  1.00 27.33 ? 286 GLU A CA    1 
ATOM   2088  C  C     . GLU A 1 286 ? -10.420 -5.557  0.374   1.00 27.62 ? 286 GLU A C     1 
ATOM   2089  O  O     . GLU A 1 286 ? -9.872  -4.782  1.167   1.00 27.43 ? 286 GLU A O     1 
ATOM   2090  C  CB    . GLU A 1 286 ? -12.921 -5.720  0.462   1.00 27.93 ? 286 GLU A CB    1 
ATOM   2091  C  CG    . GLU A 1 286 ? -14.225 -5.032  0.128   1.00 28.73 ? 286 GLU A CG    1 
ATOM   2092  C  CD    . GLU A 1 286 ? -15.388 -5.630  0.881   1.00 33.13 ? 286 GLU A CD    1 
ATOM   2093  O  OE1   . GLU A 1 286 ? -16.258 -4.859  1.338   1.00 36.26 ? 286 GLU A OE1   1 
ATOM   2094  O  OE2   . GLU A 1 286 ? -15.417 -6.872  1.035   1.00 34.41 ? 286 GLU A OE2   1 
ATOM   2095  N  N     . THR A 1 287 ? -9.932  -6.772  0.107   1.00 27.75 ? 287 THR A N     1 
ATOM   2096  C  CA    . THR A 1 287 ? -8.589  -7.149  0.544   1.00 29.52 ? 287 THR A CA    1 
ATOM   2097  C  C     . THR A 1 287 ? -7.547  -6.209  -0.047  1.00 31.68 ? 287 THR A C     1 
ATOM   2098  O  O     . THR A 1 287 ? -6.608  -5.792  0.644   1.00 30.96 ? 287 THR A O     1 
ATOM   2099  C  CB    . THR A 1 287 ? -8.292  -8.596  0.147   1.00 30.82 ? 287 THR A CB    1 
ATOM   2100  O  OG1   . THR A 1 287 ? -9.222  -9.474  0.793   1.00 34.15 ? 287 THR A OG1   1 
ATOM   2101  C  CG2   . THR A 1 287 ? -6.872  -8.990  0.535   1.00 30.86 ? 287 THR A CG2   1 
ATOM   2102  N  N     . PHE A 1 288 ? -7.708  -5.856  -1.327  1.00 29.01 ? 288 PHE A N     1 
ATOM   2103  C  CA    . PHE A 1 288 ? -6.792  -4.922  -1.969  1.00 30.10 ? 288 PHE A CA    1 
ATOM   2104  C  C     . PHE A 1 288 ? -6.851  -3.554  -1.303  1.00 32.16 ? 288 PHE A C     1 
ATOM   2105  O  O     . PHE A 1 288 ? -5.824  -2.881  -1.159  1.00 32.21 ? 288 PHE A O     1 
ATOM   2106  C  CB    . PHE A 1 288 ? -7.128  -4.807  -3.457  1.00 30.34 ? 288 PHE A CB    1 
ATOM   2107  C  CG    . PHE A 1 288 ? -6.346  -3.748  -4.177  1.00 29.84 ? 288 PHE A CG    1 
ATOM   2108  C  CD1   . PHE A 1 288 ? -5.024  -3.968  -4.534  1.00 30.32 ? 288 PHE A CD1   1 
ATOM   2109  C  CD2   . PHE A 1 288 ? -6.932  -2.535  -4.501  1.00 29.55 ? 288 PHE A CD2   1 
ATOM   2110  C  CE1   . PHE A 1 288 ? -4.298  -2.999  -5.197  1.00 30.70 ? 288 PHE A CE1   1 
ATOM   2111  C  CE2   . PHE A 1 288 ? -6.213  -1.559  -5.168  1.00 30.10 ? 288 PHE A CE2   1 
ATOM   2112  C  CZ    . PHE A 1 288 ? -4.891  -1.792  -5.514  1.00 31.75 ? 288 PHE A CZ    1 
ATOM   2113  N  N     . ILE A 1 289 ? -8.048  -3.127  -0.893  1.00 30.52 ? 289 ILE A N     1 
ATOM   2114  C  CA    . ILE A 1 289 ? -8.196  -1.858  -0.185  1.00 31.89 ? 289 ILE A CA    1 
ATOM   2115  C  C     . ILE A 1 289 ? -7.436  -1.885  1.136   1.00 31.81 ? 289 ILE A C     1 
ATOM   2116  O  O     . ILE A 1 289 ? -6.755  -0.918  1.496   1.00 32.58 ? 289 ILE A O     1 
ATOM   2117  C  CB    . ILE A 1 289 ? -9.689  -1.536  0.013   1.00 30.23 ? 289 ILE A CB    1 
ATOM   2118  C  CG1   . ILE A 1 289 ? -10.286 -1.025  -1.305  1.00 29.16 ? 289 ILE A CG1   1 
ATOM   2119  C  CG2   . ILE A 1 289 ? -9.883  -0.540  1.147   1.00 29.49 ? 289 ILE A CG2   1 
ATOM   2120  C  CD1   . ILE A 1 289 ? -11.771 -0.777  -1.266  1.00 27.89 ? 289 ILE A CD1   1 
ATOM   2121  N  N     . LYS A 1 290 ? -7.537  -2.989  1.879   1.00 30.67 ? 290 LYS A N     1 
ATOM   2122  C  CA    . LYS A 1 290 ? -6.811  -3.088  3.141   1.00 33.74 ? 290 LYS A CA    1 
ATOM   2123  C  C     . LYS A 1 290 ? -5.303  -3.079  2.912   1.00 33.52 ? 290 LYS A C     1 
ATOM   2124  O  O     . LYS A 1 290 ? -4.561  -2.418  3.644   1.00 34.66 ? 290 LYS A O     1 
ATOM   2125  C  CB    . LYS A 1 290 ? -7.233  -4.353  3.888   1.00 35.36 ? 290 LYS A CB    1 
ATOM   2126  C  CG    . LYS A 1 290 ? -6.460  -4.607  5.176   1.00 39.76 ? 290 LYS A CG    1 
ATOM   2127  C  CD    . LYS A 1 290 ? -6.731  -6.007  5.701   1.00 43.99 ? 290 LYS A CD    1 
ATOM   2128  C  CE    . LYS A 1 290 ? -8.218  -6.221  5.937   1.00 47.26 ? 290 LYS A CE    1 
ATOM   2129  N  NZ    . LYS A 1 290 ? -8.745  -5.289  6.973   1.00 51.00 ? 290 LYS A NZ    1 
ATOM   2130  N  N     . GLN A 1 291 ? -4.838  -3.771  1.866   1.00 34.62 ? 291 GLN A N     1 
ATOM   2131  C  CA    . GLN A 1 291 ? -3.409  -3.824  1.574   1.00 33.48 ? 291 GLN A CA    1 
ATOM   2132  C  C     . GLN A 1 291 ? -2.858  -2.458  1.188   1.00 35.26 ? 291 GLN A C     1 
ATOM   2133  O  O     . GLN A 1 291 ? -1.674  -2.182  1.415   1.00 35.70 ? 291 GLN A O     1 
ATOM   2134  C  CB    . GLN A 1 291 ? -3.153  -4.829  0.449   1.00 34.29 ? 291 GLN A CB    1 
ATOM   2135  C  CG    . GLN A 1 291 ? -3.458  -6.284  0.809   1.00 34.90 ? 291 GLN A CG    1 
ATOM   2136  C  CD    . GLN A 1 291 ? -3.478  -7.197  -0.413  1.00 36.79 ? 291 GLN A CD    1 
ATOM   2137  O  OE1   . GLN A 1 291 ? -3.547  -6.728  -1.552  1.00 36.76 ? 291 GLN A OE1   1 
ATOM   2138  N  NE2   . GLN A 1 291 ? -3.405  -8.507  -0.181  1.00 37.45 ? 291 GLN A NE2   1 
ATOM   2139  N  N     . GLN A 1 292 ? -3.691  -1.590  0.618   1.00 34.32 ? 292 GLN A N     1 
ATOM   2140  C  CA    . GLN A 1 292 ? -3.243  -0.272  0.197   1.00 35.53 ? 292 GLN A CA    1 
ATOM   2141  C  C     . GLN A 1 292 ? -3.288  0.764   1.312   1.00 34.23 ? 292 GLN A C     1 
ATOM   2142  O  O     . GLN A 1 292 ? -2.776  1.870   1.122   1.00 35.76 ? 292 GLN A O     1 
ATOM   2143  C  CB    . GLN A 1 292 ? -4.074  0.208   -1.000  1.00 34.00 ? 292 GLN A CB    1 
ATOM   2144  C  CG    . GLN A 1 292 ? -3.791  -0.557  -2.279  1.00 32.10 ? 292 GLN A CG    1 
ATOM   2145  C  CD    . GLN A 1 292 ? -2.335  -0.475  -2.693  1.00 34.48 ? 292 GLN A CD    1 
ATOM   2146  O  OE1   . GLN A 1 292 ? -1.758  0.613   -2.758  1.00 35.74 ? 292 GLN A OE1   1 
ATOM   2147  N  NE2   . GLN A 1 292 ? -1.732  -1.626  -2.975  1.00 34.16 ? 292 GLN A NE2   1 
ATOM   2148  N  N     . ARG A 1 293 ? -3.884  0.436   2.456   1.00 35.14 ? 293 ARG A N     1 
ATOM   2149  C  CA    . ARG A 1 293 ? -3.789  1.229   3.681   1.00 37.16 ? 293 ARG A CA    1 
ATOM   2150  C  C     . ARG A 1 293 ? -4.200  2.685   3.459   1.00 37.86 ? 293 ARG A C     1 
ATOM   2151  O  O     . ARG A 1 293 ? -3.459  3.623   3.764   1.00 39.71 ? 293 ARG A O     1 
ATOM   2152  C  CB    . ARG A 1 293 ? -2.375  1.153   4.255   1.00 38.15 ? 293 ARG A CB    1 
ATOM   2153  C  CG    . ARG A 1 293 ? -1.875  -0.264  4.433   1.00 40.70 ? 293 ARG A CG    1 
ATOM   2154  C  CD    . ARG A 1 293 ? -0.573  -0.303  5.204   1.00 43.84 ? 293 ARG A CD    1 
ATOM   2155  N  NE    . ARG A 1 293 ? -0.765  0.125   6.584   1.00 46.98 ? 293 ARG A NE    1 
ATOM   2156  C  CZ    . ARG A 1 293 ? -1.194  -0.674  7.555   1.00 47.48 ? 293 ARG A CZ    1 
ATOM   2157  N  NH1   . ARG A 1 293 ? -1.483  -1.943  7.292   1.00 42.89 ? 293 ARG A NH1   1 
ATOM   2158  N  NH2   . ARG A 1 293 ? -1.338  -0.203  8.787   1.00 47.85 ? 293 ARG A NH2   1 
ATOM   2159  N  N     . GLY A 1 294 ? -5.413  2.863   2.939   1.00 35.05 ? 294 GLY A N     1 
ATOM   2160  C  CA    . GLY A 1 294 ? -5.984  4.180   2.771   1.00 35.02 ? 294 GLY A CA    1 
ATOM   2161  C  C     . GLY A 1 294 ? -5.632  4.883   1.478   1.00 36.21 ? 294 GLY A C     1 
ATOM   2162  O  O     . GLY A 1 294 ? -6.203  5.945   1.197   1.00 37.01 ? 294 GLY A O     1 
ATOM   2163  N  N     . LEU A 1 295 ? -4.696  4.343   0.691   1.00 35.49 ? 295 LEU A N     1 
ATOM   2164  C  CA    . LEU A 1 295 ? -4.375  4.957   -0.594  1.00 34.46 ? 295 LEU A CA    1 
ATOM   2165  C  C     . LEU A 1 295 ? -5.512  4.765   -1.593  1.00 34.42 ? 295 LEU A C     1 
ATOM   2166  O  O     . LEU A 1 295 ? -5.756  5.639   -2.432  1.00 34.64 ? 295 LEU A O     1 
ATOM   2167  C  CB    . LEU A 1 295 ? -3.061  4.378   -1.126  1.00 35.16 ? 295 LEU A CB    1 
ATOM   2168  C  CG    . LEU A 1 295 ? -2.402  4.946   -2.392  1.00 37.51 ? 295 LEU A CG    1 
ATOM   2169  C  CD1   . LEU A 1 295 ? -2.882  4.260   -3.659  1.00 35.60 ? 295 LEU A CD1   1 
ATOM   2170  C  CD2   . LEU A 1 295 ? -2.618  6.453   -2.483  1.00 40.23 ? 295 LEU A CD2   1 
ATOM   2171  N  N     . ILE A 1 296 ? -6.223  3.643   -1.504  1.00 34.03 ? 296 ILE A N     1 
ATOM   2172  C  CA    . ILE A 1 296 ? -7.347  3.324   -2.375  1.00 32.09 ? 296 ILE A CA    1 
ATOM   2173  C  C     . ILE A 1 296 ? -8.596  3.232   -1.512  1.00 30.68 ? 296 ILE A C     1 
ATOM   2174  O  O     . ILE A 1 296 ? -8.565  2.633   -0.433  1.00 30.69 ? 296 ILE A O     1 
ATOM   2175  C  CB    . ILE A 1 296 ? -7.118  2.004   -3.136  1.00 31.70 ? 296 ILE A CB    1 
ATOM   2176  C  CG1   . ILE A 1 296 ? -5.880  2.109   -4.030  1.00 32.59 ? 296 ILE A CG1   1 
ATOM   2177  C  CG2   . ILE A 1 296 ? -8.356  1.616   -3.948  1.00 30.40 ? 296 ILE A CG2   1 
ATOM   2178  C  CD1   . ILE A 1 296 ? -6.044  3.072   -5.181  1.00 32.80 ? 296 ILE A CD1   1 
ATOM   2179  N  N     . ASP A 1 297 ? -9.686  3.837   -1.974  1.00 28.56 ? 297 ASP A N     1 
ATOM   2180  C  CA    . ASP A 1 297 ? -10.976 3.677   -1.322  1.00 27.59 ? 297 ASP A CA    1 
ATOM   2181  C  C     . ASP A 1 297 ? -12.034 3.514   -2.403  1.00 28.36 ? 297 ASP A C     1 
ATOM   2182  O  O     . ASP A 1 297 ? -11.746 3.597   -3.603  1.00 26.76 ? 297 ASP A O     1 
ATOM   2183  C  CB    . ASP A 1 297 ? -11.293 4.864   -0.402  1.00 29.45 ? 297 ASP A CB    1 
ATOM   2184  C  CG    . ASP A 1 297 ? -12.273 4.504   0.716   1.00 30.04 ? 297 ASP A CG    1 
ATOM   2185  O  OD1   . ASP A 1 297 ? -12.670 3.323   0.829   1.00 28.66 ? 297 ASP A OD1   1 
ATOM   2186  O  OD2   . ASP A 1 297 ? -12.641 5.412   1.493   1.00 33.86 ? 297 ASP A OD2   1 
ATOM   2187  N  N     . TRP A 1 298 ? -13.266 3.256   -1.976  1.00 27.27 ? 298 TRP A N     1 
ATOM   2188  C  CA    . TRP A 1 298 ? -14.381 3.233   -2.909  1.00 26.66 ? 298 TRP A CA    1 
ATOM   2189  C  C     . TRP A 1 298 ? -15.666 3.441   -2.127  1.00 26.79 ? 298 TRP A C     1 
ATOM   2190  O  O     . TRP A 1 298 ? -15.700 3.305   -0.902  1.00 25.81 ? 298 TRP A O     1 
ATOM   2191  C  CB    . TRP A 1 298 ? -14.443 1.923   -3.713  1.00 25.21 ? 298 TRP A CB    1 
ATOM   2192  C  CG    . TRP A 1 298 ? -14.788 0.664   -2.933  1.00 25.66 ? 298 TRP A CG    1 
ATOM   2193  C  CD1   . TRP A 1 298 ? -14.957 0.539   -1.582  1.00 26.38 ? 298 TRP A CD1   1 
ATOM   2194  C  CD2   . TRP A 1 298 ? -15.007 -0.644  -3.482  1.00 25.10 ? 298 TRP A CD2   1 
ATOM   2195  N  NE1   . TRP A 1 298 ? -15.267 -0.760  -1.260  1.00 26.87 ? 298 TRP A NE1   1 
ATOM   2196  C  CE2   . TRP A 1 298 ? -15.304 -1.506  -2.409  1.00 25.95 ? 298 TRP A CE2   1 
ATOM   2197  C  CE3   . TRP A 1 298 ? -14.980 -1.167  -4.779  1.00 24.86 ? 298 TRP A CE3   1 
ATOM   2198  C  CZ2   . TRP A 1 298 ? -15.570 -2.861  -2.592  1.00 26.34 ? 298 TRP A CZ2   1 
ATOM   2199  C  CZ3   . TRP A 1 298 ? -15.243 -2.512  -4.958  1.00 24.13 ? 298 TRP A CZ3   1 
ATOM   2200  C  CH2   . TRP A 1 298 ? -15.534 -3.343  -3.871  1.00 25.45 ? 298 TRP A CH2   1 
ATOM   2201  N  N     . VAL A 1 299 ? -16.711 3.824   -2.850  1.00 25.09 ? 299 VAL A N     1 
ATOM   2202  C  CA    . VAL A 1 299 ? -18.072 3.610   -2.381  1.00 25.53 ? 299 VAL A CA    1 
ATOM   2203  C  C     . VAL A 1 299 ? -18.435 2.189   -2.790  1.00 24.70 ? 299 VAL A C     1 
ATOM   2204  O  O     . VAL A 1 299 ? -18.523 1.890   -3.982  1.00 24.52 ? 299 VAL A O     1 
ATOM   2205  C  CB    . VAL A 1 299 ? -19.048 4.633   -2.973  1.00 26.82 ? 299 VAL A CB    1 
ATOM   2206  C  CG1   . VAL A 1 299 ? -20.461 4.386   -2.440  1.00 26.20 ? 299 VAL A CG1   1 
ATOM   2207  C  CG2   . VAL A 1 299 ? -18.573 6.051   -2.662  1.00 27.45 ? 299 VAL A CG2   1 
ATOM   2208  N  N     . LYS A 1 300 ? -18.621 1.309   -1.814  1.00 24.76 ? 300 LYS A N     1 
ATOM   2209  C  CA    . LYS A 1 300 ? -18.844 -0.094  -2.129  1.00 24.28 ? 300 LYS A CA    1 
ATOM   2210  C  C     . LYS A 1 300 ? -20.059 -0.237  -3.040  1.00 24.26 ? 300 LYS A C     1 
ATOM   2211  O  O     . LYS A 1 300 ? -21.127 0.310   -2.730  1.00 24.39 ? 300 LYS A O     1 
ATOM   2212  C  CB    . LYS A 1 300 ? -19.046 -0.910  -0.859  1.00 26.24 ? 300 LYS A CB    1 
ATOM   2213  C  CG    . LYS A 1 300 ? -19.168 -2.397  -1.114  1.00 26.67 ? 300 LYS A CG    1 
ATOM   2214  C  CD    . LYS A 1 300 ? -19.282 -3.164  0.191   1.00 30.44 ? 300 LYS A CD    1 
ATOM   2215  C  CE    . LYS A 1 300 ? -19.426 -4.651  -0.066  1.00 32.65 ? 300 LYS A CE    1 
ATOM   2216  N  NZ    . LYS A 1 300 ? -19.300 -5.421  1.199   1.00 35.17 ? 300 LYS A NZ    1 
ATOM   2217  N  N     . PRO A 1 301 ? -19.927 -0.911  -4.183  1.00 24.23 ? 301 PRO A N     1 
ATOM   2218  C  CA    . PRO A 1 301 ? -21.075 -1.080  -5.082  1.00 23.32 ? 301 PRO A CA    1 
ATOM   2219  C  C     . PRO A 1 301 ? -22.139 -1.981  -4.477  1.00 23.65 ? 301 PRO A C     1 
ATOM   2220  O  O     . PRO A 1 301 ? -21.849 -2.869  -3.671  1.00 24.02 ? 301 PRO A O     1 
ATOM   2221  C  CB    . PRO A 1 301 ? -20.457 -1.717  -6.330  1.00 23.04 ? 301 PRO A CB    1 
ATOM   2222  C  CG    . PRO A 1 301 ? -19.250 -2.430  -5.818  1.00 23.18 ? 301 PRO A CG    1 
ATOM   2223  C  CD    . PRO A 1 301 ? -18.718 -1.578  -4.695  1.00 23.12 ? 301 PRO A CD    1 
ATOM   2224  N  N     . GLU A 1 302 ? -23.389 -1.729  -4.867  1.00 22.36 ? 302 GLU A N     1 
ATOM   2225  C  CA    . GLU A 1 302 ? -24.524 -2.525  -4.415  1.00 23.57 ? 302 GLU A CA    1 
ATOM   2226  C  C     . GLU A 1 302 ? -25.075 -3.463  -5.477  1.00 23.15 ? 302 GLU A C     1 
ATOM   2227  O  O     . GLU A 1 302 ? -25.680 -4.478  -5.130  1.00 22.96 ? 302 GLU A O     1 
ATOM   2228  C  CB    . GLU A 1 302 ? -25.665 -1.618  -3.939  1.00 24.29 ? 302 GLU A CB    1 
ATOM   2229  C  CG    . GLU A 1 302 ? -25.283 -0.569  -2.905  1.00 26.99 ? 302 GLU A CG    1 
ATOM   2230  C  CD    . GLU A 1 302 ? -26.460 0.335   -2.557  1.00 29.50 ? 302 GLU A CD    1 
ATOM   2231  O  OE1   . GLU A 1 302 ? -27.429 -0.166  -1.945  1.00 31.39 ? 302 GLU A OE1   1 
ATOM   2232  O  OE2   . GLU A 1 302 ? -26.431 1.532   -2.924  1.00 29.34 ? 302 GLU A OE2   1 
ATOM   2233  N  N     . ALA A 1 303 ? -24.893 -3.145  -6.756  1.00 21.95 ? 303 ALA A N     1 
ATOM   2234  C  CA    . ALA A 1 303 ? -25.402 -3.989  -7.829  1.00 23.43 ? 303 ALA A CA    1 
ATOM   2235  C  C     . ALA A 1 303 ? -24.667 -3.641  -9.109  1.00 22.79 ? 303 ALA A C     1 
ATOM   2236  O  O     . ALA A 1 303 ? -24.088 -2.561  -9.241  1.00 22.36 ? 303 ALA A O     1 
ATOM   2237  C  CB    . ALA A 1 303 ? -26.912 -3.817  -8.021  1.00 22.10 ? 303 ALA A CB    1 
ATOM   2238  N  N     . GLY A 1 304 ? -24.719 -4.562  -10.058 1.00 22.62 ? 304 GLY A N     1 
ATOM   2239  C  CA    . GLY A 1 304 ? -24.128 -4.349  -11.356 1.00 22.60 ? 304 GLY A CA    1 
ATOM   2240  C  C     . GLY A 1 304 ? -22.797 -5.054  -11.524 1.00 22.28 ? 304 GLY A C     1 
ATOM   2241  O  O     . GLY A 1 304 ? -22.416 -5.951  -10.766 1.00 21.35 ? 304 GLY A O     1 
ATOM   2242  N  N     . THR A 1 305 ? -22.060 -4.594  -12.532 1.00 21.85 ? 305 THR A N     1 
ATOM   2243  C  CA    . THR A 1 305 ? -20.873 -5.264  -13.041 1.00 22.65 ? 305 THR A CA    1 
ATOM   2244  C  C     . THR A 1 305 ? -19.593 -4.464  -12.845 1.00 23.05 ? 305 THR A C     1 
ATOM   2245  O  O     . THR A 1 305 ? -18.524 -4.921  -13.275 1.00 22.30 ? 305 THR A O     1 
ATOM   2246  C  CB    . THR A 1 305 ? -21.043 -5.552  -14.537 1.00 23.22 ? 305 THR A CB    1 
ATOM   2247  O  OG1   . THR A 1 305 ? -21.160 -4.306  -15.234 1.00 23.53 ? 305 THR A OG1   1 
ATOM   2248  C  CG2   . THR A 1 305 ? -22.303 -6.359  -14.787 1.00 22.90 ? 305 THR A CG2   1 
ATOM   2249  N  N     . ILE A 1 306 ? -19.668 -3.279  -12.233 1.00 20.88 ? 306 ILE A N     1 
ATOM   2250  C  CA    . ILE A 1 306 ? -18.550 -2.348  -12.187 1.00 21.26 ? 306 ILE A CA    1 
ATOM   2251  C  C     . ILE A 1 306 ? -18.430 -1.727  -10.802 1.00 22.02 ? 306 ILE A C     1 
ATOM   2252  O  O     . ILE A 1 306 ? -19.363 -1.743  -9.997  1.00 21.65 ? 306 ILE A O     1 
ATOM   2253  C  CB    . ILE A 1 306 ? -18.681 -1.238  -13.256 1.00 22.64 ? 306 ILE A CB    1 
ATOM   2254  C  CG1   . ILE A 1 306 ? -20.152 -0.906  -13.519 1.00 24.12 ? 306 ILE A CG1   1 
ATOM   2255  C  CG2   . ILE A 1 306 ? -18.013 -1.665  -14.559 1.00 23.05 ? 306 ILE A CG2   1 
ATOM   2256  C  CD1   . ILE A 1 306 ? -20.788 -0.052  -12.478 1.00 22.99 ? 306 ILE A CD1   1 
ATOM   2257  N  N     . ALA A 1 307 ? -17.244 -1.188  -10.536 1.00 21.94 ? 307 ALA A N     1 
ATOM   2258  C  CA    . ALA A 1 307 ? -16.959 -0.398  -9.349  1.00 22.90 ? 307 ALA A CA    1 
ATOM   2259  C  C     . ALA A 1 307 ? -16.158 0.821   -9.776  1.00 22.78 ? 307 ALA A C     1 
ATOM   2260  O  O     . ALA A 1 307 ? -15.492 0.812   -10.815 1.00 22.41 ? 307 ALA A O     1 
ATOM   2261  C  CB    . ALA A 1 307 ? -16.187 -1.207  -8.299  1.00 22.68 ? 307 ALA A CB    1 
ATOM   2262  N  N     . PHE A 1 308 ? -16.221 1.877   -8.966  1.00 22.40 ? 308 PHE A N     1 
ATOM   2263  C  CA    . PHE A 1 308 ? -15.551 3.144   -9.263  1.00 23.39 ? 308 PHE A CA    1 
ATOM   2264  C  C     . PHE A 1 308 ? -14.629 3.572   -8.120  1.00 24.18 ? 308 PHE A C     1 
ATOM   2265  O  O     . PHE A 1 308 ? -14.817 4.643   -7.529  1.00 23.49 ? 308 PHE A O     1 
ATOM   2266  C  CB    . PHE A 1 308 ? -16.598 4.218   -9.553  1.00 22.89 ? 308 PHE A CB    1 
ATOM   2267  C  CG    . PHE A 1 308 ? -16.127 5.325   -10.464 1.00 23.78 ? 308 PHE A CG    1 
ATOM   2268  C  CD1   . PHE A 1 308 ? -15.377 5.052   -11.593 1.00 23.80 ? 308 PHE A CD1   1 
ATOM   2269  C  CD2   . PHE A 1 308 ? -16.480 6.644   -10.204 1.00 24.25 ? 308 PHE A CD2   1 
ATOM   2270  C  CE1   . PHE A 1 308 ? -14.965 6.074   -12.439 1.00 24.98 ? 308 PHE A CE1   1 
ATOM   2271  C  CE2   . PHE A 1 308 ? -16.076 7.667   -11.047 1.00 24.57 ? 308 PHE A CE2   1 
ATOM   2272  C  CZ    . PHE A 1 308 ? -15.316 7.380   -12.168 1.00 24.69 ? 308 PHE A CZ    1 
ATOM   2273  N  N     . PRO A 1 309 ? -13.601 2.781   -7.801  1.00 24.73 ? 309 PRO A N     1 
ATOM   2274  C  CA    . PRO A 1 309 ? -12.671 3.181   -6.740  1.00 25.13 ? 309 PRO A CA    1 
ATOM   2275  C  C     . PRO A 1 309 ? -11.891 4.425   -7.128  1.00 26.77 ? 309 PRO A C     1 
ATOM   2276  O  O     . PRO A 1 309 ? -11.920 4.893   -8.268  1.00 24.86 ? 309 PRO A O     1 
ATOM   2277  C  CB    . PRO A 1 309 ? -11.748 1.972   -6.589  1.00 24.80 ? 309 PRO A CB    1 
ATOM   2278  C  CG    . PRO A 1 309 ? -11.823 1.291   -7.889  1.00 24.30 ? 309 PRO A CG    1 
ATOM   2279  C  CD    . PRO A 1 309 ? -13.228 1.473   -8.365  1.00 23.73 ? 309 PRO A CD    1 
ATOM   2280  N  N     . PHE A 1 310 ? -11.200 4.977   -6.135  1.00 26.28 ? 310 PHE A N     1 
ATOM   2281  C  CA    . PHE A 1 310 ? -10.459 6.210   -6.332  1.00 28.50 ? 310 PHE A CA    1 
ATOM   2282  C  C     . PHE A 1 310 ? -9.210  6.209   -5.465  1.00 31.19 ? 310 PHE A C     1 
ATOM   2283  O  O     . PHE A 1 310 ? -9.156  5.545   -4.426  1.00 30.66 ? 310 PHE A O     1 
ATOM   2284  C  CB    . PHE A 1 310 ? -11.329 7.434   -6.017  1.00 28.28 ? 310 PHE A CB    1 
ATOM   2285  C  CG    . PHE A 1 310 ? -11.923 7.426   -4.630  1.00 29.08 ? 310 PHE A CG    1 
ATOM   2286  C  CD1   . PHE A 1 310 ? -13.093 6.729   -4.362  1.00 28.46 ? 310 PHE A CD1   1 
ATOM   2287  C  CD2   . PHE A 1 310 ? -11.328 8.133   -3.603  1.00 30.84 ? 310 PHE A CD2   1 
ATOM   2288  C  CE1   . PHE A 1 310 ? -13.646 6.727   -3.093  1.00 28.62 ? 310 PHE A CE1   1 
ATOM   2289  C  CE2   . PHE A 1 310 ? -11.877 8.136   -2.334  1.00 31.10 ? 310 PHE A CE2   1 
ATOM   2290  C  CZ    . PHE A 1 310 ? -13.039 7.433   -2.081  1.00 29.57 ? 310 PHE A CZ    1 
ATOM   2291  N  N     . PHE A 1 311 ? -8.206  6.964   -5.905  1.00 32.37 ? 311 PHE A N     1 
ATOM   2292  C  CA    . PHE A 1 311 ? -7.071  7.265   -5.048  1.00 35.73 ? 311 PHE A CA    1 
ATOM   2293  C  C     . PHE A 1 311 ? -7.494  8.354   -4.078  1.00 38.25 ? 311 PHE A C     1 
ATOM   2294  O  O     . PHE A 1 311 ? -8.108  9.346   -4.481  1.00 38.95 ? 311 PHE A O     1 
ATOM   2295  C  CB    . PHE A 1 311 ? -5.866  7.723   -5.868  1.00 37.58 ? 311 PHE A CB    1 
ATOM   2296  C  CG    . PHE A 1 311 ? -5.359  6.690   -6.820  1.00 36.16 ? 311 PHE A CG    1 
ATOM   2297  C  CD1   . PHE A 1 311 ? -5.924  6.548   -8.077  1.00 35.71 ? 311 PHE A CD1   1 
ATOM   2298  C  CD2   . PHE A 1 311 ? -4.321  5.852   -6.457  1.00 36.06 ? 311 PHE A CD2   1 
ATOM   2299  C  CE1   . PHE A 1 311 ? -5.461  5.586   -8.956  1.00 35.26 ? 311 PHE A CE1   1 
ATOM   2300  C  CE2   . PHE A 1 311 ? -3.853  4.890   -7.330  1.00 36.76 ? 311 PHE A CE2   1 
ATOM   2301  C  CZ    . PHE A 1 311 ? -4.424  4.757   -8.582  1.00 36.37 ? 311 PHE A CZ    1 
ATOM   2302  N  N     . THR A 1 312 ? -7.174  8.169   -2.803  1.00 41.69 ? 312 THR A N     1 
ATOM   2303  C  CA    . THR A 1 312 ? -7.511  9.156   -1.788  1.00 44.66 ? 312 THR A CA    1 
ATOM   2304  C  C     . THR A 1 312 ? -6.520  10.302  -1.742  1.00 53.10 ? 312 THR A C     1 
ATOM   2305  O  O     . THR A 1 312 ? -6.586  11.129  -0.827  1.00 56.84 ? 312 THR A O     1 
ATOM   2306  C  CB    . THR A 1 312 ? -7.579  8.487   -0.415  1.00 42.08 ? 312 THR A CB    1 
ATOM   2307  O  OG1   . THR A 1 312 ? -6.298  7.928   -0.095  1.00 41.46 ? 312 THR A OG1   1 
ATOM   2308  C  CG2   . THR A 1 312 ? -8.617  7.372   -0.425  1.00 38.80 ? 312 THR A CG2   1 
ATOM   2309  N  N     . ASP A 1 313 ? -5.617  10.372  -2.714  1.00 60.80 ? 313 ASP A N     1 
ATOM   2310  C  CA    . ASP A 1 313 ? -4.624  11.425  -2.791  1.00 66.47 ? 313 ASP A CA    1 
ATOM   2311  C  C     . ASP A 1 313 ? -4.978  12.352  -3.941  1.00 71.52 ? 313 ASP A C     1 
ATOM   2312  O  O     . ASP A 1 313 ? -4.970  11.916  -5.102  1.00 70.33 ? 313 ASP A O     1 
ATOM   2313  C  CB    . ASP A 1 313 ? -3.229  10.830  -2.988  1.00 68.62 ? 313 ASP A CB    1 
ATOM   2314  C  CG    . ASP A 1 313 ? -2.122  11.868  -2.895  1.00 76.48 ? 313 ASP A CG    1 
ATOM   2315  O  OD1   . ASP A 1 313 ? -2.382  13.069  -3.118  1.00 77.96 ? 313 ASP A OD1   1 
ATOM   2316  O  OD2   . ASP A 1 313 ? -0.978  11.474  -2.589  1.00 80.18 ? 313 ASP A OD2   1 
ATOM   2317  N  N     . PRO A 1 314 ? -5.304  13.621  -3.675  1.00 79.66 ? 314 PRO A N     1 
ATOM   2318  C  CA    . PRO A 1 314 ? -5.736  14.519  -4.754  1.00 80.42 ? 314 PRO A CA    1 
ATOM   2319  C  C     . PRO A 1 314 ? -4.654  14.822  -5.779  1.00 80.55 ? 314 PRO A C     1 
ATOM   2320  O  O     . PRO A 1 314 ? -4.910  15.598  -6.707  1.00 81.36 ? 314 PRO A O     1 
ATOM   2321  C  CB    . PRO A 1 314 ? -6.152  15.794  -4.002  1.00 83.51 ? 314 PRO A CB    1 
ATOM   2322  C  CG    . PRO A 1 314 ? -6.456  15.332  -2.617  1.00 81.09 ? 314 PRO A CG    1 
ATOM   2323  C  CD    . PRO A 1 314 ? -5.466  14.240  -2.349  1.00 77.90 ? 314 PRO A CD    1 
ATOM   2324  N  N     . ASN A 1 315 ? -3.460  14.238  -5.665  1.00 79.43 ? 315 ASN A N     1 
ATOM   2325  C  CA    . ASN A 1 315 ? -2.376  14.593  -6.569  1.00 80.44 ? 315 ASN A CA    1 
ATOM   2326  C  C     . ASN A 1 315 ? -2.137  13.532  -7.628  1.00 78.06 ? 315 ASN A C     1 
ATOM   2327  O  O     . ASN A 1 315 ? -1.694  13.864  -8.732  1.00 75.55 ? 315 ASN A O     1 
ATOM   2328  C  CB    . ASN A 1 315 ? -1.054  14.783  -5.810  1.00 81.70 ? 315 ASN A CB    1 
ATOM   2329  C  CG    . ASN A 1 315 ? -1.001  16.070  -5.009  1.00 83.56 ? 315 ASN A CG    1 
ATOM   2330  O  OD1   . ASN A 1 315 ? -0.848  17.162  -5.560  1.00 83.59 ? 315 ASN A OD1   1 
ATOM   2331  N  ND2   . ASN A 1 315 ? -1.020  15.932  -3.685  1.00 84.66 ? 315 ASN A ND2   1 
ATOM   2332  N  N     . ILE A 1 316 ? -2.420  12.272  -7.318  1.00 76.14 ? 316 ILE A N     1 
ATOM   2333  C  CA    . ILE A 1 316 ? -2.268  11.199  -8.289  1.00 72.61 ? 316 ILE A CA    1 
ATOM   2334  C  C     . ILE A 1 316 ? -3.393  11.282  -9.308  1.00 68.19 ? 316 ILE A C     1 
ATOM   2335  O  O     . ILE A 1 316 ? -4.552  11.546  -8.964  1.00 65.14 ? 316 ILE A O     1 
ATOM   2336  C  CB    . ILE A 1 316 ? -2.253  9.830   -7.585  1.00 68.58 ? 316 ILE A CB    1 
ATOM   2337  N  N     . ASN A 1 317 ? -3.044  11.077  -10.573 1.00 64.47 ? 317 ASN A N     1 
ATOM   2338  C  CA    . ASN A 1 317 ? -3.979  11.128  -11.687 1.00 56.46 ? 317 ASN A CA    1 
ATOM   2339  C  C     . ASN A 1 317 ? -4.120  9.705   -12.219 1.00 55.10 ? 317 ASN A C     1 
ATOM   2340  O  O     . ASN A 1 317 ? -3.127  9.097   -12.630 1.00 53.92 ? 317 ASN A O     1 
ATOM   2341  C  CB    . ASN A 1 317 ? -3.486  12.103  -12.756 1.00 57.17 ? 317 ASN A CB    1 
ATOM   2342  C  CG    . ASN A 1 317 ? -4.454  12.253  -13.897 1.00 57.15 ? 317 ASN A CG    1 
ATOM   2343  O  OD1   . ASN A 1 317 ? -4.099  12.037  -15.051 1.00 58.65 ? 317 ASN A OD1   1 
ATOM   2344  N  ND2   . ASN A 1 317 ? -5.693  12.617  -13.583 1.00 55.35 ? 317 ASN A ND2   1 
ATOM   2345  N  N     . SER A 1 318 ? -5.348  9.174   -12.203 1.00 50.18 ? 318 SER A N     1 
ATOM   2346  C  CA    . SER A 1 318 ? -5.552  7.778   -12.587 1.00 45.66 ? 318 SER A CA    1 
ATOM   2347  C  C     . SER A 1 318 ? -5.135  7.522   -14.029 1.00 45.04 ? 318 SER A C     1 
ATOM   2348  O  O     . SER A 1 318 ? -4.838  6.380   -14.400 1.00 43.62 ? 318 SER A O     1 
ATOM   2349  C  CB    . SER A 1 318 ? -7.008  7.372   -12.353 1.00 38.32 ? 318 SER A CB    1 
ATOM   2350  O  OG    . SER A 1 318 ? -7.906  8.034   -13.229 1.00 39.58 ? 318 SER A OG    1 
ATOM   2351  N  N     . LYS A 1 319 ? -5.106  8.571   -14.850 1.00 44.83 ? 319 LYS A N     1 
ATOM   2352  C  CA    . LYS A 1 319 ? -4.703  8.433   -16.243 1.00 45.24 ? 319 LYS A CA    1 
ATOM   2353  C  C     . LYS A 1 319 ? -3.262  7.953   -16.355 1.00 44.93 ? 319 LYS A C     1 
ATOM   2354  O  O     . LYS A 1 319 ? -2.939  7.121   -17.211 1.00 43.51 ? 319 LYS A O     1 
ATOM   2355  C  CB    . LYS A 1 319 ? -4.867  9.784   -16.940 1.00 50.31 ? 319 LYS A CB    1 
ATOM   2356  C  CG    . LYS A 1 319 ? -4.480  9.851   -18.409 1.00 51.28 ? 319 LYS A CG    1 
ATOM   2357  C  CD    . LYS A 1 319 ? -4.729  11.269  -18.934 1.00 53.01 ? 319 LYS A CD    1 
ATOM   2358  C  CE    . LYS A 1 319 ? -3.749  12.282  -18.274 1.00 55.00 ? 319 LYS A CE    1 
ATOM   2359  N  NZ    . LYS A 1 319 ? -3.936  13.678  -18.782 1.00 57.12 ? 319 LYS A NZ    1 
ATOM   2360  N  N     . ILE A 1 320 ? -2.386  8.443   -15.482 1.00 46.25 ? 320 ILE A N     1 
ATOM   2361  C  CA    . ILE A 1 320 ? -0.985  8.063   -15.564 1.00 45.70 ? 320 ILE A CA    1 
ATOM   2362  C  C     . ILE A 1 320 ? -0.752  6.690   -14.942 1.00 44.38 ? 320 ILE A C     1 
ATOM   2363  O  O     . ILE A 1 320 ? 0.057   5.901   -15.443 1.00 44.13 ? 320 ILE A O     1 
ATOM   2364  C  CB    . ILE A 1 320 ? -0.130  9.158   -14.905 1.00 46.17 ? 320 ILE A CB    1 
ATOM   2365  C  CG1   . ILE A 1 320 ? -0.360  10.491  -15.627 1.00 47.24 ? 320 ILE A CG1   1 
ATOM   2366  C  CG2   . ILE A 1 320 ? 1.328   8.768   -14.913 1.00 45.52 ? 320 ILE A CG2   1 
ATOM   2367  C  CD1   . ILE A 1 320 ? 0.372   11.675  -15.012 1.00 48.19 ? 320 ILE A CD1   1 
ATOM   2368  N  N     . VAL A 1 321 ? -1.477  6.360   -13.870 1.00 42.89 ? 321 VAL A N     1 
ATOM   2369  C  CA    . VAL A 1 321 ? -1.399  5.007   -13.327 1.00 41.69 ? 321 VAL A CA    1 
ATOM   2370  C  C     . VAL A 1 321 ? -1.929  3.996   -14.336 1.00 41.39 ? 321 VAL A C     1 
ATOM   2371  O  O     . VAL A 1 321 ? -1.304  2.957   -14.584 1.00 41.42 ? 321 VAL A O     1 
ATOM   2372  C  CB    . VAL A 1 321 ? -2.149  4.921   -11.985 1.00 41.76 ? 321 VAL A CB    1 
ATOM   2373  C  CG1   . VAL A 1 321 ? -2.242  3.474   -11.526 1.00 38.04 ? 321 VAL A CG1   1 
ATOM   2374  C  CG2   . VAL A 1 321 ? -1.445  5.777   -10.943 1.00 42.87 ? 321 VAL A CG2   1 
ATOM   2375  N  N     . ALA A 1 322 ? -3.071  4.297   -14.959 1.00 42.53 ? 322 ALA A N     1 
ATOM   2376  C  CA    . ALA A 1 322 ? -3.668  3.366   -15.912 1.00 43.94 ? 322 ALA A CA    1 
ATOM   2377  C  C     . ALA A 1 322 ? -2.789  3.182   -17.147 1.00 45.05 ? 322 ALA A C     1 
ATOM   2378  O  O     . ALA A 1 322 ? -2.692  2.071   -17.685 1.00 42.90 ? 322 ALA A O     1 
ATOM   2379  C  CB    . ALA A 1 322 ? -5.072  3.843   -16.299 1.00 40.32 ? 322 ALA A CB    1 
ATOM   2380  N  N     . LYS A 1 323 ? -2.158  4.259   -17.622 1.00 42.45 ? 323 LYS A N     1 
ATOM   2381  C  CA    . LYS A 1 323 ? -1.294  4.155   -18.794 1.00 43.15 ? 323 LYS A CA    1 
ATOM   2382  C  C     . LYS A 1 323 ? -0.122  3.213   -18.524 1.00 43.74 ? 323 LYS A C     1 
ATOM   2383  O  O     . LYS A 1 323 ? 0.182   2.327   -19.332 1.00 44.13 ? 323 LYS A O     1 
ATOM   2384  C  CB    . LYS A 1 323 ? -0.810  5.543   -19.220 1.00 44.96 ? 323 LYS A CB    1 
ATOM   2385  C  CG    . LYS A 1 323 ? -0.243  5.557   -20.628 1.00 47.09 ? 323 LYS A CG    1 
ATOM   2386  C  CD    . LYS A 1 323 ? -1.398  5.405   -21.611 1.00 47.44 ? 323 LYS A CD    1 
ATOM   2387  C  CE    . LYS A 1 323 ? -1.027  5.788   -23.011 1.00 49.82 ? 323 LYS A CE    1 
ATOM   2388  N  NZ    . LYS A 1 323 ? -0.124  4.815   -23.621 1.00 50.49 ? 323 LYS A NZ    1 
ATOM   2389  N  N     . ARG A 1 324 ? 0.533   3.372   -17.372 1.00 46.25 ? 324 ARG A N     1 
ATOM   2390  C  CA    . ARG A 1 324 ? 1.652   2.499   -17.035 1.00 46.18 ? 324 ARG A CA    1 
ATOM   2391  C  C     . ARG A 1 324 ? 1.195   1.068   -16.806 1.00 45.96 ? 324 ARG A C     1 
ATOM   2392  O  O     . ARG A 1 324 ? 1.942   0.122   -17.080 1.00 45.71 ? 324 ARG A O     1 
ATOM   2393  C  CB    . ARG A 1 324 ? 2.366   3.019   -15.789 1.00 47.61 ? 324 ARG A CB    1 
ATOM   2394  C  CG    . ARG A 1 324 ? 3.373   4.125   -16.042 1.00 51.51 ? 324 ARG A CG    1 
ATOM   2395  C  CD    . ARG A 1 324 ? 3.966   4.627   -14.726 1.00 52.97 ? 324 ARG A CD    1 
ATOM   2396  N  NE    . ARG A 1 324 ? 4.061   3.567   -13.723 1.00 52.42 ? 324 ARG A NE    1 
ATOM   2397  C  CZ    . ARG A 1 324 ? 5.047   2.679   -13.659 1.00 52.41 ? 324 ARG A CZ    1 
ATOM   2398  N  NH1   . ARG A 1 324 ? 5.047   1.754   -12.709 1.00 51.73 ? 324 ARG A NH1   1 
ATOM   2399  N  NH2   . ARG A 1 324 ? 6.032   2.715   -14.544 1.00 55.45 ? 324 ARG A NH2   1 
ATOM   2400  N  N     . LEU A 1 325 ? -0.028  0.890   -16.313 1.00 43.52 ? 325 LEU A N     1 
ATOM   2401  C  CA    . LEU A 1 325 ? -0.530  -0.452  -16.060 1.00 42.34 ? 325 LEU A CA    1 
ATOM   2402  C  C     . LEU A 1 325 ? -0.812  -1.194  -17.362 1.00 40.69 ? 325 LEU A C     1 
ATOM   2403  O  O     . LEU A 1 325 ? -0.509  -2.387  -17.479 1.00 39.82 ? 325 LEU A O     1 
ATOM   2404  C  CB    . LEU A 1 325 ? -1.781  -0.369  -15.189 1.00 39.09 ? 325 LEU A CB    1 
ATOM   2405  C  CG    . LEU A 1 325 ? -2.391  -1.683  -14.728 1.00 36.41 ? 325 LEU A CG    1 
ATOM   2406  C  CD1   . LEU A 1 325 ? -1.340  -2.548  -14.060 1.00 36.41 ? 325 LEU A CD1   1 
ATOM   2407  C  CD2   . LEU A 1 325 ? -3.543  -1.405  -13.787 1.00 34.45 ? 325 LEU A CD2   1 
ATOM   2408  N  N     . VAL A 1 326 ? -1.374  -0.506  -18.357 1.00 38.12 ? 326 VAL A N     1 
ATOM   2409  C  CA    . VAL A 1 326 ? -1.729  -1.199  -19.590 1.00 37.45 ? 326 VAL A CA    1 
ATOM   2410  C  C     . VAL A 1 326 ? -0.512  -1.418  -20.490 1.00 39.98 ? 326 VAL A C     1 
ATOM   2411  O  O     . VAL A 1 326 ? -0.447  -2.424  -21.206 1.00 39.81 ? 326 VAL A O     1 
ATOM   2412  C  CB    . VAL A 1 326 ? -2.859  -0.454  -20.326 1.00 37.61 ? 326 VAL A CB    1 
ATOM   2413  C  CG1   . VAL A 1 326 ? -2.364  0.866   -20.906 1.00 40.87 ? 326 VAL A CG1   1 
ATOM   2414  C  CG2   . VAL A 1 326 ? -3.473  -1.341  -21.406 1.00 35.60 ? 326 VAL A CG2   1 
ATOM   2415  N  N     . GLU A 1 327 ? 0.471   -0.510  -20.479 1.00 41.17 ? 327 GLU A N     1 
ATOM   2416  C  CA    . GLU A 1 327 ? 1.627   -0.696  -21.353 1.00 42.69 ? 327 GLU A CA    1 
ATOM   2417  C  C     . GLU A 1 327 ? 2.614   -1.714  -20.796 1.00 42.26 ? 327 GLU A C     1 
ATOM   2418  O  O     . GLU A 1 327 ? 3.148   -2.538  -21.547 1.00 41.87 ? 327 GLU A O     1 
ATOM   2419  C  CB    . GLU A 1 327 ? 2.350   0.630   -21.593 1.00 45.02 ? 327 GLU A CB    1 
ATOM   2420  C  CG    . GLU A 1 327 ? 1.545   1.689   -22.310 1.00 47.32 ? 327 GLU A CG    1 
ATOM   2421  C  CD    . GLU A 1 327 ? 2.397   2.897   -22.655 1.00 52.83 ? 327 GLU A CD    1 
ATOM   2422  O  OE1   . GLU A 1 327 ? 3.584   2.926   -22.252 1.00 54.49 ? 327 GLU A OE1   1 
ATOM   2423  O  OE2   . GLU A 1 327 ? 1.891   3.813   -23.339 1.00 54.33 ? 327 GLU A OE2   1 
ATOM   2424  N  N     . ASP A 1 328 ? 2.849   -1.692  -19.486 1.00 42.52 ? 328 ASP A N     1 
ATOM   2425  C  CA    . ASP A 1 328 ? 3.848   -2.557  -18.873 1.00 42.43 ? 328 ASP A CA    1 
ATOM   2426  C  C     . ASP A 1 328 ? 3.321   -3.940  -18.525 1.00 42.04 ? 328 ASP A C     1 
ATOM   2427  O  O     . ASP A 1 328 ? 4.117   -4.881  -18.427 1.00 41.80 ? 328 ASP A O     1 
ATOM   2428  C  CB    . ASP A 1 328 ? 4.396   -1.903  -17.601 1.00 43.80 ? 328 ASP A CB    1 
ATOM   2429  C  CG    . ASP A 1 328 ? 5.097   -0.591  -17.880 1.00 46.58 ? 328 ASP A CG    1 
ATOM   2430  O  OD1   . ASP A 1 328 ? 5.069   -0.139  -19.046 1.00 48.49 ? 328 ASP A OD1   1 
ATOM   2431  O  OD2   . ASP A 1 328 ? 5.672   -0.010  -16.936 1.00 49.16 ? 328 ASP A OD2   1 
ATOM   2432  N  N     . HIS A 1 329 ? 2.011   -4.093  -18.339 1.00 40.34 ? 329 HIS A N     1 
ATOM   2433  C  CA    . HIS A 1 329 ? 1.454   -5.360  -17.901 1.00 38.95 ? 329 HIS A CA    1 
ATOM   2434  C  C     . HIS A 1 329 ? 0.243   -5.798  -18.708 1.00 36.50 ? 329 HIS A C     1 
ATOM   2435  O  O     . HIS A 1 329 ? -0.277  -6.891  -18.459 1.00 37.35 ? 329 HIS A O     1 
ATOM   2436  C  CB    . HIS A 1 329 ? 1.076   -5.294  -16.413 1.00 38.70 ? 329 HIS A CB    1 
ATOM   2437  C  CG    . HIS A 1 329 ? 2.177   -4.785  -15.536 1.00 39.14 ? 329 HIS A CG    1 
ATOM   2438  N  ND1   . HIS A 1 329 ? 3.216   -5.584  -15.108 1.00 39.83 ? 329 HIS A ND1   1 
ATOM   2439  C  CD2   . HIS A 1 329 ? 2.401   -3.559  -15.004 1.00 39.60 ? 329 HIS A CD2   1 
ATOM   2440  C  CE1   . HIS A 1 329 ? 4.035   -4.871  -14.355 1.00 38.79 ? 329 HIS A CE1   1 
ATOM   2441  N  NE2   . HIS A 1 329 ? 3.564   -3.639  -14.277 1.00 40.70 ? 329 HIS A NE2   1 
ATOM   2442  N  N     . GLY A 1 330 ? -0.209  -5.001  -19.672 1.00 37.67 ? 330 GLY A N     1 
ATOM   2443  C  CA    . GLY A 1 330 ? -1.373  -5.391  -20.438 1.00 36.95 ? 330 GLY A CA    1 
ATOM   2444  C  C     . GLY A 1 330 ? -2.673  -5.380  -19.670 1.00 35.56 ? 330 GLY A C     1 
ATOM   2445  O  O     . GLY A 1 330 ? -3.651  -5.980  -20.122 1.00 34.82 ? 330 GLY A O     1 
ATOM   2446  N  N     . VAL A 1 331 ? -2.721  -4.707  -18.524 1.00 36.09 ? 331 VAL A N     1 
ATOM   2447  C  CA    . VAL A 1 331 ? -3.920  -4.634  -17.695 1.00 34.83 ? 331 VAL A CA    1 
ATOM   2448  C  C     . VAL A 1 331 ? -4.617  -3.312  -17.984 1.00 33.67 ? 331 VAL A C     1 
ATOM   2449  O  O     . VAL A 1 331 ? -4.026  -2.240  -17.815 1.00 33.49 ? 331 VAL A O     1 
ATOM   2450  C  CB    . VAL A 1 331 ? -3.577  -4.755  -16.202 1.00 34.91 ? 331 VAL A CB    1 
ATOM   2451  C  CG1   . VAL A 1 331 ? -4.810  -4.511  -15.361 1.00 31.94 ? 331 VAL A CG1   1 
ATOM   2452  C  CG2   . VAL A 1 331 ? -2.965  -6.117  -15.897 1.00 34.20 ? 331 VAL A CG2   1 
ATOM   2453  N  N     . LEU A 1 332 ? -5.880  -3.379  -18.399 1.00 31.01 ? 332 LEU A N     1 
ATOM   2454  C  CA    . LEU A 1 332 ? -6.645  -2.192  -18.757 1.00 29.00 ? 332 LEU A CA    1 
ATOM   2455  C  C     . LEU A 1 332 ? -7.660  -1.869  -17.667 1.00 27.93 ? 332 LEU A C     1 
ATOM   2456  O  O     . LEU A 1 332 ? -8.564  -2.667  -17.393 1.00 27.00 ? 332 LEU A O     1 
ATOM   2457  C  CB    . LEU A 1 332 ? -7.355  -2.381  -20.099 1.00 28.40 ? 332 LEU A CB    1 
ATOM   2458  C  CG    . LEU A 1 332 ? -8.204  -1.192  -20.565 1.00 28.02 ? 332 LEU A CG    1 
ATOM   2459  C  CD1   . LEU A 1 332 ? -7.338  0.046   -20.742 1.00 28.36 ? 332 LEU A CD1   1 
ATOM   2460  C  CD2   . LEU A 1 332 ? -8.948  -1.521  -21.847 1.00 29.99 ? 332 LEU A CD2   1 
ATOM   2461  N  N     . LEU A 1 333 ? -7.508  -0.699  -17.058 1.00 27.15 ? 333 LEU A N     1 
ATOM   2462  C  CA    . LEU A 1 333 ? -8.528  -0.077  -16.234 1.00 26.05 ? 333 LEU A CA    1 
ATOM   2463  C  C     . LEU A 1 333 ? -9.002  1.180   -16.949 1.00 26.90 ? 333 LEU A C     1 
ATOM   2464  O  O     . LEU A 1 333 ? -8.235  1.817   -17.675 1.00 27.92 ? 333 LEU A O     1 
ATOM   2465  C  CB    . LEU A 1 333 ? -7.985  0.283   -14.848 1.00 26.05 ? 333 LEU A CB    1 
ATOM   2466  C  CG    . LEU A 1 333 ? -7.358  -0.839  -14.017 1.00 26.03 ? 333 LEU A CG    1 
ATOM   2467  C  CD1   . LEU A 1 333 ? -6.821  -0.287  -12.710 1.00 26.19 ? 333 LEU A CD1   1 
ATOM   2468  C  CD2   . LEU A 1 333 ? -8.374  -1.942  -13.753 1.00 23.53 ? 333 LEU A CD2   1 
ATOM   2469  N  N     . LEU A 1 334 ? -10.269 1.534   -16.757 1.00 24.89 ? 334 LEU A N     1 
ATOM   2470  C  CA    . LEU A 1 334 ? -10.796 2.737   -17.383 1.00 26.62 ? 334 LEU A CA    1 
ATOM   2471  C  C     . LEU A 1 334 ? -10.500 3.924   -16.474 1.00 28.48 ? 334 LEU A C     1 
ATOM   2472  O  O     . LEU A 1 334 ? -11.025 3.976   -15.349 1.00 27.10 ? 334 LEU A O     1 
ATOM   2473  C  CB    . LEU A 1 334 ? -12.288 2.611   -17.644 1.00 26.38 ? 334 LEU A CB    1 
ATOM   2474  C  CG    . LEU A 1 334 ? -12.904 3.743   -18.474 1.00 26.10 ? 334 LEU A CG    1 
ATOM   2475  C  CD1   . LEU A 1 334 ? -12.143 3.940   -19.767 1.00 26.90 ? 334 LEU A CD1   1 
ATOM   2476  C  CD2   . LEU A 1 334 ? -14.378 3.467   -18.753 1.00 23.95 ? 334 LEU A CD2   1 
ATOM   2477  N  N     . PRO A 1 335 ? -9.656  4.867   -16.889 1.00 29.00 ? 335 PRO A N     1 
ATOM   2478  C  CA    . PRO A 1 335 ? -9.342  6.011   -16.027 1.00 32.03 ? 335 PRO A CA    1 
ATOM   2479  C  C     . PRO A 1 335 ? -10.543 6.925   -15.836 1.00 33.82 ? 335 PRO A C     1 
ATOM   2480  O  O     . PRO A 1 335 ? -11.374 7.102   -16.731 1.00 33.40 ? 335 PRO A O     1 
ATOM   2481  C  CB    . PRO A 1 335 ? -8.210  6.724   -16.779 1.00 33.95 ? 335 PRO A CB    1 
ATOM   2482  C  CG    . PRO A 1 335 ? -8.359  6.289   -18.194 1.00 31.01 ? 335 PRO A CG    1 
ATOM   2483  C  CD    . PRO A 1 335 ? -8.890  4.890   -18.147 1.00 30.00 ? 335 PRO A CD    1 
ATOM   2484  N  N     . GLY A 1 336 ? -10.607 7.530   -14.649 1.00 33.99 ? 336 GLY A N     1 
ATOM   2485  C  CA    . GLY A 1 336 ? -11.760 8.319   -14.252 1.00 35.02 ? 336 GLY A CA    1 
ATOM   2486  C  C     . GLY A 1 336 ? -11.983 9.571   -15.069 1.00 36.58 ? 336 GLY A C     1 
ATOM   2487  O  O     . GLY A 1 336 ? -13.067 10.158  -14.988 1.00 32.80 ? 336 GLY A O     1 
ATOM   2488  N  N     . GLU A 1 337 ? -10.979 10.001  -15.841 1.00 41.93 ? 337 GLU A N     1 
ATOM   2489  C  CA    . GLU A 1 337 ? -11.158 11.156  -16.717 1.00 43.00 ? 337 GLU A CA    1 
ATOM   2490  C  C     . GLU A 1 337 ? -12.305 10.947  -17.696 1.00 41.23 ? 337 GLU A C     1 
ATOM   2491  O  O     . GLU A 1 337 ? -12.977 11.912  -18.074 1.00 42.94 ? 337 GLU A O     1 
ATOM   2492  C  CB    . GLU A 1 337 ? -9.873  11.434  -17.500 1.00 42.86 ? 337 GLU A CB    1 
ATOM   2493  C  CG    . GLU A 1 337 ? -8.752  12.093  -16.714 1.00 47.38 ? 337 GLU A CG    1 
ATOM   2494  C  CD    . GLU A 1 337 ? -7.991  11.117  -15.832 1.00 49.58 ? 337 GLU A CD    1 
ATOM   2495  O  OE1   . GLU A 1 337 ? -8.279  9.901   -15.881 1.00 50.44 ? 337 GLU A OE1   1 
ATOM   2496  O  OE2   . GLU A 1 337 ? -7.087  11.568  -15.099 1.00 51.42 ? 337 GLU A OE2   1 
ATOM   2497  N  N     . ALA A 1 338 ? -12.553 9.696   -18.101 1.00 37.38 ? 338 ALA A N     1 
ATOM   2498  C  CA    . ALA A 1 338 ? -13.680 9.383   -18.975 1.00 33.92 ? 338 ALA A CA    1 
ATOM   2499  C  C     . ALA A 1 338 ? -15.016 9.772   -18.361 1.00 33.86 ? 338 ALA A C     1 
ATOM   2500  O  O     . ALA A 1 338 ? -16.011 9.880   -19.086 1.00 31.55 ? 338 ALA A O     1 
ATOM   2501  C  CB    . ALA A 1 338 ? -13.681 7.892   -19.315 1.00 32.84 ? 338 ALA A CB    1 
ATOM   2502  N  N     . PHE A 1 339 ? -15.066 9.961   -17.043 1.00 32.48 ? 339 PHE A N     1 
ATOM   2503  C  CA    . PHE A 1 339 ? -16.254 10.451  -16.359 1.00 32.21 ? 339 PHE A CA    1 
ATOM   2504  C  C     . PHE A 1 339 ? -16.018 11.792  -15.681 1.00 33.59 ? 339 PHE A C     1 
ATOM   2505  O  O     . PHE A 1 339 ? -16.822 12.193  -14.834 1.00 31.69 ? 339 PHE A O     1 
ATOM   2506  C  CB    . PHE A 1 339 ? -16.742 9.435   -15.323 1.00 29.28 ? 339 PHE A CB    1 
ATOM   2507  C  CG    . PHE A 1 339 ? -16.954 8.051   -15.866 1.00 27.81 ? 339 PHE A CG    1 
ATOM   2508  C  CD1   . PHE A 1 339 ? -15.909 7.141   -15.917 1.00 28.04 ? 339 PHE A CD1   1 
ATOM   2509  C  CD2   . PHE A 1 339 ? -18.210 7.653   -16.297 1.00 26.09 ? 339 PHE A CD2   1 
ATOM   2510  C  CE1   . PHE A 1 339 ? -16.109 5.866   -16.403 1.00 26.24 ? 339 PHE A CE1   1 
ATOM   2511  C  CE2   . PHE A 1 339 ? -18.419 6.379   -16.780 1.00 25.80 ? 339 PHE A CE2   1 
ATOM   2512  C  CZ    . PHE A 1 339 ? -17.366 5.482   -16.834 1.00 25.86 ? 339 PHE A CZ    1 
ATOM   2513  N  N     . ASP A 1 340 ? -14.922 12.480  -16.013 1.00 34.96 ? 340 ASP A N     1 
ATOM   2514  C  CA    . ASP A 1 340 ? -14.542 13.732  -15.357 1.00 35.29 ? 340 ASP A CA    1 
ATOM   2515  C  C     . ASP A 1 340 ? -14.418 13.555  -13.844 1.00 34.22 ? 340 ASP A C     1 
ATOM   2516  O  O     . ASP A 1 340 ? -14.863 14.397  -13.061 1.00 33.54 ? 340 ASP A O     1 
ATOM   2517  C  CB    . ASP A 1 340 ? -15.529 14.853  -15.698 1.00 39.31 ? 340 ASP A CB    1 
ATOM   2518  C  CG    . ASP A 1 340 ? -15.434 15.293  -17.151 1.00 41.99 ? 340 ASP A CG    1 
ATOM   2519  O  OD1   . ASP A 1 340 ? -14.380 15.059  -17.781 1.00 44.27 ? 340 ASP A OD1   1 
ATOM   2520  O  OD2   . ASP A 1 340 ? -16.422 15.860  -17.669 1.00 44.86 ? 340 ASP A OD2   1 
ATOM   2521  N  N     . ARG A 1 341 ? -13.820 12.437  -13.430 1.00 33.31 ? 341 ARG A N     1 
ATOM   2522  C  CA    . ARG A 1 341 ? -13.457 12.178  -12.035 1.00 32.72 ? 341 ARG A CA    1 
ATOM   2523  C  C     . ARG A 1 341 ? -12.022 11.673  -12.031 1.00 32.17 ? 341 ARG A C     1 
ATOM   2524  O  O     . ARG A 1 341 ? -11.778 10.464  -11.925 1.00 32.00 ? 341 ARG A O     1 
ATOM   2525  C  CB    . ARG A 1 341 ? -14.402 11.171  -11.378 1.00 30.65 ? 341 ARG A CB    1 
ATOM   2526  C  CG    . ARG A 1 341 ? -15.831 11.657  -11.208 1.00 30.77 ? 341 ARG A CG    1 
ATOM   2527  C  CD    . ARG A 1 341 ? -15.943 12.716  -10.111 1.00 31.52 ? 341 ARG A CD    1 
ATOM   2528  N  NE    . ARG A 1 341 ? -17.325 13.147  -9.917  1.00 30.22 ? 341 ARG A NE    1 
ATOM   2529  C  CZ    . ARG A 1 341 ? -17.906 14.118  -10.615 1.00 33.48 ? 341 ARG A CZ    1 
ATOM   2530  N  NH1   . ARG A 1 341 ? -17.224 14.764  -11.555 1.00 34.08 ? 341 ARG A NH1   1 
ATOM   2531  N  NH2   . ARG A 1 341 ? -19.169 14.447  -10.378 1.00 31.86 ? 341 ARG A NH2   1 
ATOM   2532  N  N     . PRO A 1 342 ? -11.044 12.577  -12.135 1.00 32.94 ? 342 PRO A N     1 
ATOM   2533  C  CA    . PRO A 1 342 ? -9.655  12.148  -12.378 1.00 35.72 ? 342 PRO A CA    1 
ATOM   2534  C  C     . PRO A 1 342 ? -9.084  11.209  -11.326 1.00 34.43 ? 342 PRO A C     1 
ATOM   2535  O  O     . PRO A 1 342 ? -8.213  10.393  -11.653 1.00 36.82 ? 342 PRO A O     1 
ATOM   2536  C  CB    . PRO A 1 342 ? -8.884  13.475  -12.417 1.00 36.19 ? 342 PRO A CB    1 
ATOM   2537  C  CG    . PRO A 1 342 ? -9.905  14.496  -12.793 1.00 35.30 ? 342 PRO A CG    1 
ATOM   2538  C  CD    . PRO A 1 342 ? -11.187 14.043  -12.162 1.00 33.27 ? 342 PRO A CD    1 
ATOM   2539  N  N     . SER A 1 343 ? -9.520  11.308  -10.071 1.00 31.17 ? 343 SER A N     1 
ATOM   2540  C  CA    . SER A 1 343 ? -8.977  10.438  -9.036  1.00 32.09 ? 343 SER A CA    1 
ATOM   2541  C  C     . SER A 1 343 ? -9.542  9.026   -9.089  1.00 31.84 ? 343 SER A C     1 
ATOM   2542  O  O     . SER A 1 343 ? -8.982  8.127   -8.451  1.00 32.16 ? 343 SER A O     1 
ATOM   2543  C  CB    . SER A 1 343 ? -9.239  11.035  -7.651  1.00 32.87 ? 343 SER A CB    1 
ATOM   2544  O  OG    . SER A 1 343 ? -8.474  12.212  -7.447  1.00 39.77 ? 343 SER A OG    1 
ATOM   2545  N  N     . HIS A 1 344 ? -10.627 8.809   -9.823  1.00 29.38 ? 344 HIS A N     1 
ATOM   2546  C  CA    . HIS A 1 344 ? -11.270 7.509   -9.866  1.00 28.69 ? 344 HIS A CA    1 
ATOM   2547  C  C     . HIS A 1 344 ? -10.759 6.675   -11.033 1.00 28.27 ? 344 HIS A C     1 
ATOM   2548  O  O     . HIS A 1 344 ? -10.083 7.157   -11.942 1.00 29.50 ? 344 HIS A O     1 
ATOM   2549  C  CB    . HIS A 1 344 ? -12.785 7.650   -9.984  1.00 26.82 ? 344 HIS A CB    1 
ATOM   2550  C  CG    . HIS A 1 344 ? -13.449 8.188   -8.757  1.00 28.06 ? 344 HIS A CG    1 
ATOM   2551  N  ND1   . HIS A 1 344 ? -14.209 7.401   -7.919  1.00 26.20 ? 344 HIS A ND1   1 
ATOM   2552  C  CD2   . HIS A 1 344 ? -13.491 9.439   -8.240  1.00 28.47 ? 344 HIS A CD2   1 
ATOM   2553  C  CE1   . HIS A 1 344 ? -14.679 8.141   -6.932  1.00 26.48 ? 344 HIS A CE1   1 
ATOM   2554  N  NE2   . HIS A 1 344 ? -14.260 9.381   -7.104  1.00 27.03 ? 344 HIS A NE2   1 
ATOM   2555  N  N     . PHE A 1 345 ? -11.111 5.397   -10.997 1.00 26.32 ? 345 PHE A N     1 
ATOM   2556  C  CA    . PHE A 1 345 ? -10.977 4.520   -12.144 1.00 26.91 ? 345 PHE A CA    1 
ATOM   2557  C  C     . PHE A 1 345 ? -12.056 3.459   -12.020 1.00 25.01 ? 345 PHE A C     1 
ATOM   2558  O  O     . PHE A 1 345 ? -12.442 3.080   -10.912 1.00 24.87 ? 345 PHE A O     1 
ATOM   2559  C  CB    . PHE A 1 345 ? -9.583  3.885   -12.241 1.00 25.38 ? 345 PHE A CB    1 
ATOM   2560  C  CG    . PHE A 1 345 ? -9.196  3.073   -11.040 1.00 25.78 ? 345 PHE A CG    1 
ATOM   2561  C  CD1   . PHE A 1 345 ? -8.637  3.678   -9.928  1.00 26.74 ? 345 PHE A CD1   1 
ATOM   2562  C  CD2   . PHE A 1 345 ? -9.367  1.699   -11.033 1.00 25.44 ? 345 PHE A CD2   1 
ATOM   2563  C  CE1   . PHE A 1 345 ? -8.271  2.931   -8.823  1.00 27.72 ? 345 PHE A CE1   1 
ATOM   2564  C  CE2   . PHE A 1 345 ? -8.997  0.943   -9.931  1.00 25.84 ? 345 PHE A CE2   1 
ATOM   2565  C  CZ    . PHE A 1 345 ? -8.449  1.563   -8.826  1.00 26.68 ? 345 PHE A CZ    1 
ATOM   2566  N  N     . ARG A 1 346 ? -12.578 3.026   -13.159 1.00 24.32 ? 346 ARG A N     1 
ATOM   2567  C  CA    . ARG A 1 346 ? -13.596 1.989   -13.189 1.00 23.22 ? 346 ARG A CA    1 
ATOM   2568  C  C     . ARG A 1 346 ? -12.933 0.647   -13.439 1.00 22.95 ? 346 ARG A C     1 
ATOM   2569  O  O     . ARG A 1 346 ? -11.994 0.542   -14.231 1.00 23.09 ? 346 ARG A O     1 
ATOM   2570  C  CB    . ARG A 1 346 ? -14.646 2.256   -14.264 1.00 23.04 ? 346 ARG A CB    1 
ATOM   2571  C  CG    . ARG A 1 346 ? -15.869 1.349   -14.156 1.00 22.68 ? 346 ARG A CG    1 
ATOM   2572  C  CD    . ARG A 1 346 ? -16.854 1.640   -15.260 1.00 22.47 ? 346 ARG A CD    1 
ATOM   2573  N  NE    . ARG A 1 346 ? -16.403 1.082   -16.530 1.00 23.83 ? 346 ARG A NE    1 
ATOM   2574  C  CZ    . ARG A 1 346 ? -17.006 1.307   -17.691 1.00 24.86 ? 346 ARG A CZ    1 
ATOM   2575  N  NH1   . ARG A 1 346 ? -18.074 2.095   -17.742 1.00 23.28 ? 346 ARG A NH1   1 
ATOM   2576  N  NH2   . ARG A 1 346 ? -16.533 0.754   -18.798 1.00 25.24 ? 346 ARG A NH2   1 
ATOM   2577  N  N     . ILE A 1 347 ? -13.426 -0.377  -12.764 1.00 21.44 ? 347 ILE A N     1 
ATOM   2578  C  CA    . ILE A 1 347 ? -12.877 -1.716  -12.880 1.00 22.03 ? 347 ILE A CA    1 
ATOM   2579  C  C     . ILE A 1 347 ? -14.037 -2.688  -13.036 1.00 22.50 ? 347 ILE A C     1 
ATOM   2580  O  O     . ILE A 1 347 ? -15.058 -2.575  -12.344 1.00 21.34 ? 347 ILE A O     1 
ATOM   2581  C  CB    . ILE A 1 347 ? -11.974 -2.059  -11.668 1.00 23.08 ? 347 ILE A CB    1 
ATOM   2582  C  CG1   . ILE A 1 347 ? -11.308 -3.424  -11.841 1.00 24.21 ? 347 ILE A CG1   1 
ATOM   2583  C  CG2   . ILE A 1 347 ? -12.740 -1.956  -10.341 1.00 22.46 ? 347 ILE A CG2   1 
ATOM   2584  C  CD1   . ILE A 1 347 ? -10.240 -3.706  -10.807 1.00 26.53 ? 347 ILE A CD1   1 
ATOM   2585  N  N     . ALA A 1 348 ? -13.895 -3.619  -13.973 1.00 21.35 ? 348 ALA A N     1 
ATOM   2586  C  CA    . ALA A 1 348 ? -14.932 -4.607  -14.224 1.00 22.53 ? 348 ALA A CA    1 
ATOM   2587  C  C     . ALA A 1 348 ? -14.904 -5.673  -13.134 1.00 22.36 ? 348 ALA A C     1 
ATOM   2588  O  O     . ALA A 1 348 ? -13.838 -6.195  -12.791 1.00 21.99 ? 348 ALA A O     1 
ATOM   2589  C  CB    . ALA A 1 348 ? -14.735 -5.240  -15.601 1.00 24.24 ? 348 ALA A CB    1 
ATOM   2590  N  N     . LEU A 1 349 ? -16.078 -5.991  -12.589 1.00 22.83 ? 349 LEU A N     1 
ATOM   2591  C  CA    . LEU A 1 349 ? -16.206 -7.022  -11.564 1.00 22.09 ? 349 LEU A CA    1 
ATOM   2592  C  C     . LEU A 1 349 ? -16.627 -8.371  -12.123 1.00 23.15 ? 349 LEU A C     1 
ATOM   2593  O  O     . LEU A 1 349 ? -16.492 -9.383  -11.424 1.00 23.58 ? 349 LEU A O     1 
ATOM   2594  C  CB    . LEU A 1 349 ? -17.235 -6.603  -10.511 1.00 21.68 ? 349 LEU A CB    1 
ATOM   2595  C  CG    . LEU A 1 349 ? -16.993 -5.274  -9.805  1.00 21.91 ? 349 LEU A CG    1 
ATOM   2596  C  CD1   . LEU A 1 349 ? -18.220 -4.900  -8.985  1.00 22.02 ? 349 LEU A CD1   1 
ATOM   2597  C  CD2   . LEU A 1 349 ? -15.745 -5.354  -8.935  1.00 22.98 ? 349 LEU A CD2   1 
ATOM   2598  N  N     . GLY A 1 350 ? -17.147 -8.401  -13.349 1.00 22.75 ? 350 GLY A N     1 
ATOM   2599  C  CA    . GLY A 1 350 ? -17.645 -9.620  -13.949 1.00 23.51 ? 350 GLY A CA    1 
ATOM   2600  C  C     . GLY A 1 350 ? -16.623 -10.328 -14.808 1.00 24.23 ? 350 GLY A C     1 
ATOM   2601  O  O     . GLY A 1 350 ? -16.960 -10.872 -15.864 1.00 24.96 ? 350 GLY A O     1 
ATOM   2602  N  N     . VAL A 1 351 ? -15.376 -10.351 -14.358 1.00 24.13 ? 351 VAL A N     1 
ATOM   2603  C  CA    . VAL A 1 351 ? -14.326 -11.078 -15.047 1.00 24.91 ? 351 VAL A CA    1 
ATOM   2604  C  C     . VAL A 1 351 ? -13.948 -12.257 -14.167 1.00 26.06 ? 351 VAL A C     1 
ATOM   2605  O  O     . VAL A 1 351 ? -14.316 -12.328 -12.989 1.00 26.51 ? 351 VAL A O     1 
ATOM   2606  C  CB    . VAL A 1 351 ? -13.092 -10.203 -15.348 1.00 26.23 ? 351 VAL A CB    1 
ATOM   2607  C  CG1   . VAL A 1 351 ? -13.493 -8.963  -16.141 1.00 24.95 ? 351 VAL A CG1   1 
ATOM   2608  C  CG2   . VAL A 1 351 ? -12.380 -9.831  -14.051 1.00 24.82 ? 351 VAL A CG2   1 
ATOM   2609  N  N     . GLU A 1 352 ? -13.230 -13.203 -14.754 1.00 25.85 ? 352 GLU A N     1 
ATOM   2610  C  CA    . GLU A 1 352 ? -12.749 -14.329 -13.976 1.00 27.05 ? 352 GLU A CA    1 
ATOM   2611  C  C     . GLU A 1 352 ? -11.916 -13.800 -12.811 1.00 27.53 ? 352 GLU A C     1 
ATOM   2612  O  O     . GLU A 1 352 ? -11.048 -12.938 -13.014 1.00 26.57 ? 352 GLU A O     1 
ATOM   2613  C  CB    . GLU A 1 352 ? -11.934 -15.283 -14.848 1.00 29.22 ? 352 GLU A CB    1 
ATOM   2614  C  CG    . GLU A 1 352 ? -12.752 -15.912 -15.987 1.00 32.54 ? 352 GLU A CG    1 
ATOM   2615  C  CD    . GLU A 1 352 ? -13.768 -16.954 -15.520 1.00 34.71 ? 352 GLU A CD    1 
ATOM   2616  O  OE1   . GLU A 1 352 ? -14.596 -17.397 -16.350 1.00 36.92 ? 352 GLU A OE1   1 
ATOM   2617  O  OE2   . GLU A 1 352 ? -13.756 -17.321 -14.327 1.00 34.96 ? 352 GLU A OE2   1 
ATOM   2618  N  N     . PRO A 1 353 ? -12.166 -14.256 -11.585 1.00 26.36 ? 353 PRO A N     1 
ATOM   2619  C  CA    . PRO A 1 353 ? -11.423 -13.717 -10.437 1.00 28.01 ? 353 PRO A CA    1 
ATOM   2620  C  C     . PRO A 1 353 ? -9.918  -13.879 -10.526 1.00 27.65 ? 353 PRO A C     1 
ATOM   2621  O  O     . PRO A 1 353 ? -9.208  -13.100 -9.882  1.00 28.23 ? 353 PRO A O     1 
ATOM   2622  C  CB    . PRO A 1 353 ? -12.015 -14.489 -9.251  1.00 27.00 ? 353 PRO A CB    1 
ATOM   2623  C  CG    . PRO A 1 353 ? -13.423 -14.758 -9.694  1.00 27.13 ? 353 PRO A CG    1 
ATOM   2624  C  CD    . PRO A 1 353 ? -13.309 -15.082 -11.160 1.00 27.78 ? 353 PRO A CD    1 
ATOM   2625  N  N     . SER A 1 354 ? -9.404  -14.844 -11.302 1.00 28.30 ? 354 SER A N     1 
ATOM   2626  C  CA    . SER A 1 354 ? -7.957  -14.935 -11.489 1.00 27.12 ? 354 SER A CA    1 
ATOM   2627  C  C     . SER A 1 354 ? -7.422  -13.734 -12.253 1.00 28.12 ? 354 SER A C     1 
ATOM   2628  O  O     . SER A 1 354 ? -6.377  -13.181 -11.896 1.00 28.90 ? 354 SER A O     1 
ATOM   2629  C  CB    . SER A 1 354 ? -7.584  -16.214 -12.234 1.00 26.60 ? 354 SER A CB    1 
ATOM   2630  O  OG    . SER A 1 354 ? -7.706  -17.352 -11.413 1.00 28.31 ? 354 SER A OG    1 
ATOM   2631  N  N     . LEU A 1 355 ? -8.104  -13.332 -13.326 1.00 27.42 ? 355 LEU A N     1 
ATOM   2632  C  CA    . LEU A 1 355 ? -7.662  -12.152 -14.061 1.00 29.21 ? 355 LEU A CA    1 
ATOM   2633  C  C     . LEU A 1 355 ? -7.844  -10.893 -13.225 1.00 28.37 ? 355 LEU A C     1 
ATOM   2634  O  O     . LEU A 1 355 ? -7.016  -9.976  -13.284 1.00 27.23 ? 355 LEU A O     1 
ATOM   2635  C  CB    . LEU A 1 355 ? -8.414  -12.031 -15.388 1.00 29.31 ? 355 LEU A CB    1 
ATOM   2636  C  CG    . LEU A 1 355 ? -8.347  -13.228 -16.340 1.00 31.73 ? 355 LEU A CG    1 
ATOM   2637  C  CD1   . LEU A 1 355 ? -9.008  -12.895 -17.675 1.00 34.21 ? 355 LEU A CD1   1 
ATOM   2638  C  CD2   . LEU A 1 355 ? -6.912  -13.690 -16.548 1.00 30.89 ? 355 LEU A CD2   1 
ATOM   2639  N  N     . PHE A 1 356 ? -8.930  -10.834 -12.450 1.00 27.54 ? 356 PHE A N     1 
ATOM   2640  C  CA    . PHE A 1 356 ? -9.155  -9.707  -11.551 1.00 29.06 ? 356 PHE A CA    1 
ATOM   2641  C  C     . PHE A 1 356 ? -8.022  -9.582  -10.546 1.00 27.99 ? 356 PHE A C     1 
ATOM   2642  O  O     . PHE A 1 356 ? -7.444  -8.504  -10.375 1.00 28.00 ? 356 PHE A O     1 
ATOM   2643  C  CB    . PHE A 1 356 ? -10.490 -9.888  -10.830 1.00 25.89 ? 356 PHE A CB    1 
ATOM   2644  C  CG    . PHE A 1 356 ? -10.977 -8.661  -10.112 1.00 26.26 ? 356 PHE A CG    1 
ATOM   2645  C  CD1   . PHE A 1 356 ? -11.723 -7.700  -10.777 1.00 25.88 ? 356 PHE A CD1   1 
ATOM   2646  C  CD2   . PHE A 1 356 ? -10.732 -8.492  -8.756  1.00 26.86 ? 356 PHE A CD2   1 
ATOM   2647  C  CE1   . PHE A 1 356 ? -12.193 -6.582  -10.109 1.00 24.01 ? 356 PHE A CE1   1 
ATOM   2648  C  CE2   . PHE A 1 356 ? -11.193 -7.378  -8.086  1.00 25.29 ? 356 PHE A CE2   1 
ATOM   2649  C  CZ    . PHE A 1 356 ? -11.926 -6.420  -8.763  1.00 25.30 ? 356 PHE A CZ    1 
ATOM   2650  N  N     . GLN A 1 357 ? -7.679  -10.689 -9.883  1.00 28.15 ? 357 GLN A N     1 
ATOM   2651  C  CA    . GLN A 1 357 ? -6.600  -10.665 -8.903  1.00 28.71 ? 357 GLN A CA    1 
ATOM   2652  C  C     . GLN A 1 357 ? -5.265  -10.365 -9.568  1.00 29.88 ? 357 GLN A C     1 
ATOM   2653  O  O     . GLN A 1 357 ? -4.459  -9.591  -9.038  1.00 29.41 ? 357 GLN A O     1 
ATOM   2654  C  CB    . GLN A 1 357 ? -6.538  -12.001 -8.164  1.00 28.29 ? 357 GLN A CB    1 
ATOM   2655  C  CG    . GLN A 1 357 ? -5.427  -12.088 -7.128  1.00 31.45 ? 357 GLN A CG    1 
ATOM   2656  C  CD    . GLN A 1 357 ? -5.561  -11.041 -6.037  1.00 33.10 ? 357 GLN A CD    1 
ATOM   2657  O  OE1   . GLN A 1 357 ? -6.666  -10.597 -5.712  1.00 32.66 ? 357 GLN A OE1   1 
ATOM   2658  N  NE2   . GLN A 1 357 ? -4.433  -10.637 -5.469  1.00 34.65 ? 357 GLN A NE2   1 
ATOM   2659  N  N     . TYR A 1 358 ? -5.031  -10.949 -10.743 1.00 29.65 ? 358 TYR A N     1 
ATOM   2660  C  CA    . TYR A 1 358 ? -3.824  -10.636 -11.494 1.00 30.98 ? 358 TYR A CA    1 
ATOM   2661  C  C     . TYR A 1 358 ? -3.747  -9.141  -11.779 1.00 30.79 ? 358 TYR A C     1 
ATOM   2662  O  O     . TYR A 1 358 ? -2.681  -8.530  -11.651 1.00 31.71 ? 358 TYR A O     1 
ATOM   2663  C  CB    . TYR A 1 358 ? -3.795  -11.457 -12.783 1.00 30.99 ? 358 TYR A CB    1 
ATOM   2664  C  CG    . TYR A 1 358 ? -2.593  -11.216 -13.669 1.00 31.63 ? 358 TYR A CG    1 
ATOM   2665  C  CD1   . TYR A 1 358 ? -2.602  -10.231 -14.643 1.00 32.06 ? 358 TYR A CD1   1 
ATOM   2666  C  CD2   . TYR A 1 358 ? -1.453  -12.000 -13.537 1.00 31.48 ? 358 TYR A CD2   1 
ATOM   2667  C  CE1   . TYR A 1 358 ? -1.502  -10.023 -15.454 1.00 33.43 ? 358 TYR A CE1   1 
ATOM   2668  C  CE2   . TYR A 1 358 ? -0.349  -11.800 -14.343 1.00 33.03 ? 358 TYR A CE2   1 
ATOM   2669  C  CZ    . TYR A 1 358 ? -0.384  -10.813 -15.304 1.00 33.38 ? 358 TYR A CZ    1 
ATOM   2670  O  OH    . TYR A 1 358 ? 0.710   -10.601 -16.107 1.00 33.94 ? 358 TYR A OH    1 
ATOM   2671  N  N     . ALA A 1 359 ? -4.880  -8.530  -12.131 1.00 29.61 ? 359 ALA A N     1 
ATOM   2672  C  CA    . ALA A 1 359 ? -4.890  -7.099  -12.413 1.00 31.87 ? 359 ALA A CA    1 
ATOM   2673  C  C     . ALA A 1 359 ? -4.554  -6.284  -11.168 1.00 32.26 ? 359 ALA A C     1 
ATOM   2674  O  O     . ALA A 1 359 ? -3.782  -5.321  -11.241 1.00 32.17 ? 359 ALA A O     1 
ATOM   2675  C  CB    . ALA A 1 359 ? -6.249  -6.690  -12.979 1.00 29.48 ? 359 ALA A CB    1 
ATOM   2676  N  N     . LEU A 1 360 ? -5.111  -6.664  -10.013 1.00 31.60 ? 360 LEU A N     1 
ATOM   2677  C  CA    . LEU A 1 360 ? -4.826  -5.945  -8.774  1.00 32.47 ? 360 LEU A CA    1 
ATOM   2678  C  C     . LEU A 1 360 ? -3.357  -6.065  -8.393  1.00 33.69 ? 360 LEU A C     1 
ATOM   2679  O  O     . LEU A 1 360 ? -2.744  -5.099  -7.921  1.00 34.10 ? 360 LEU A O     1 
ATOM   2680  C  CB    . LEU A 1 360 ? -5.702  -6.473  -7.640  1.00 30.63 ? 360 LEU A CB    1 
ATOM   2681  C  CG    . LEU A 1 360 ? -7.208  -6.259  -7.768  1.00 30.21 ? 360 LEU A CG    1 
ATOM   2682  C  CD1   . LEU A 1 360 ? -7.915  -6.745  -6.508  1.00 29.47 ? 360 LEU A CD1   1 
ATOM   2683  C  CD2   . LEU A 1 360 ? -7.521  -4.797  -8.041  1.00 29.32 ? 360 LEU A CD2   1 
ATOM   2684  N  N     . GLU A 1 361 ? -2.780  -7.251  -8.578  1.00 33.20 ? 361 GLU A N     1 
ATOM   2685  C  CA    . GLU A 1 361 ? -1.379  -7.453  -8.233  1.00 34.73 ? 361 GLU A CA    1 
ATOM   2686  C  C     . GLU A 1 361 ? -0.465  -6.642  -9.140  1.00 36.39 ? 361 GLU A C     1 
ATOM   2687  O  O     . GLU A 1 361 ? 0.583   -6.163  -8.691  1.00 36.74 ? 361 GLU A O     1 
ATOM   2688  C  CB    . GLU A 1 361 ? -1.054  -8.943  -8.291  1.00 35.79 ? 361 GLU A CB    1 
ATOM   2689  C  CG    . GLU A 1 361 ? -1.757  -9.716  -7.181  1.00 36.74 ? 361 GLU A CG    1 
ATOM   2690  C  CD    . GLU A 1 361 ? -1.669  -11.220 -7.339  1.00 38.90 ? 361 GLU A CD    1 
ATOM   2691  O  OE1   . GLU A 1 361 ? -1.330  -11.686 -8.447  1.00 39.18 ? 361 GLU A OE1   1 
ATOM   2692  O  OE2   . GLU A 1 361 ? -1.961  -11.935 -6.353  1.00 42.33 ? 361 GLU A OE2   1 
ATOM   2693  N  N     . LYS A 1 362 ? -0.844  -6.457  -10.407 1.00 33.33 ? 362 LYS A N     1 
ATOM   2694  C  CA    . LYS A 1 362 ? -0.063  -5.560  -11.249 1.00 34.60 ? 362 LYS A CA    1 
ATOM   2695  C  C     . LYS A 1 362 ? -0.333  -4.104  -10.899 1.00 34.60 ? 362 LYS A C     1 
ATOM   2696  O  O     . LYS A 1 362 ? 0.576   -3.273  -10.981 1.00 34.52 ? 362 LYS A O     1 
ATOM   2697  C  CB    . LYS A 1 362 ? -0.369  -5.804  -12.731 1.00 34.89 ? 362 LYS A CB    1 
ATOM   2698  C  CG    . LYS A 1 362 ? 0.019   -7.185  -13.243 1.00 35.43 ? 362 LYS A CG    1 
ATOM   2699  C  CD    . LYS A 1 362 ? 1.416   -7.569  -12.806 1.00 35.94 ? 362 LYS A CD    1 
ATOM   2700  C  CE    . LYS A 1 362 ? 1.784   -8.952  -13.313 1.00 37.13 ? 362 LYS A CE    1 
ATOM   2701  N  NZ    . LYS A 1 362 ? 1.907   -8.985  -14.799 1.00 40.34 ? 362 LYS A NZ    1 
ATOM   2702  N  N     . LEU A 1 363 ? -1.563  -3.788  -10.488 1.00 34.11 ? 363 LEU A N     1 
ATOM   2703  C  CA    . LEU A 1 363 ? -1.876  -2.435  -10.042 1.00 35.09 ? 363 LEU A CA    1 
ATOM   2704  C  C     . LEU A 1 363 ? -1.109  -2.077  -8.776  1.00 37.79 ? 363 LEU A C     1 
ATOM   2705  O  O     . LEU A 1 363 ? -0.667  -0.934  -8.611  1.00 38.77 ? 363 LEU A O     1 
ATOM   2706  C  CB    . LEU A 1 363 ? -3.382  -2.293  -9.825  1.00 32.52 ? 363 LEU A CB    1 
ATOM   2707  C  CG    . LEU A 1 363 ? -3.867  -0.963  -9.256  1.00 32.60 ? 363 LEU A CG    1 
ATOM   2708  C  CD1   . LEU A 1 363 ? -3.378  0.189   -10.113 1.00 34.26 ? 363 LEU A CD1   1 
ATOM   2709  C  CD2   . LEU A 1 363 ? -5.383  -0.957  -9.181  1.00 31.59 ? 363 LEU A CD2   1 
ATOM   2710  N  N     . ALA A 1 364 ? -0.927  -3.044  -7.875  1.00 37.30 ? 364 ALA A N     1 
ATOM   2711  C  CA    . ALA A 1 364 ? -0.123  -2.780  -6.688  1.00 43.32 ? 364 ALA A CA    1 
ATOM   2712  C  C     . ALA A 1 364 ? 1.322   -2.476  -7.060  1.00 47.38 ? 364 ALA A C     1 
ATOM   2713  O  O     . ALA A 1 364 ? 1.963   -1.638  -6.418  1.00 50.20 ? 364 ALA A O     1 
ATOM   2714  C  CB    . ALA A 1 364 ? -0.192  -3.968  -5.727  1.00 41.49 ? 364 ALA A CB    1 
ATOM   2715  N  N     . ILE A 1 365 ? 1.835   -3.115  -8.114  1.00 43.15 ? 365 ILE A N     1 
ATOM   2716  C  CA    . ILE A 1 365 ? 3.209   -2.874  -8.547  1.00 44.55 ? 365 ILE A CA    1 
ATOM   2717  C  C     . ILE A 1 365 ? 3.363   -1.460  -9.096  1.00 46.24 ? 365 ILE A C     1 
ATOM   2718  O  O     . ILE A 1 365 ? 4.358   -0.777  -8.821  1.00 49.12 ? 365 ILE A O     1 
ATOM   2719  C  CB    . ILE A 1 365 ? 3.630   -3.933  -9.582  1.00 41.18 ? 365 ILE A CB    1 
ATOM   2720  C  CG1   . ILE A 1 365 ? 3.777   -5.300  -8.915  1.00 40.94 ? 365 ILE A CG1   1 
ATOM   2721  C  CG2   . ILE A 1 365 ? 4.932   -3.535  -10.259 1.00 42.19 ? 365 ILE A CG2   1 
ATOM   2722  C  CD1   . ILE A 1 365 ? 3.906   -6.441  -9.897  1.00 39.42 ? 365 ILE A CD1   1 
ATOM   2723  N  N     . VAL A 1 366 ? 2.387   -0.999  -9.882  1.00 43.85 ? 366 VAL A N     1 
ATOM   2724  C  CA    . VAL A 1 366 ? 2.438   0.358   -10.417 1.00 45.07 ? 366 VAL A CA    1 
ATOM   2725  C  C     . VAL A 1 366 ? 2.340   1.383   -9.292  1.00 47.84 ? 366 VAL A C     1 
ATOM   2726  O  O     . VAL A 1 366 ? 2.981   2.441   -9.340  1.00 48.63 ? 366 VAL A O     1 
ATOM   2727  C  CB    . VAL A 1 366 ? 1.327   0.551   -11.465 1.00 44.49 ? 366 VAL A CB    1 
ATOM   2728  C  CG1   . VAL A 1 366 ? 1.306   1.986   -11.967 1.00 46.54 ? 366 VAL A CG1   1 
ATOM   2729  C  CG2   . VAL A 1 366 ? 1.510   -0.426  -12.620 1.00 43.07 ? 366 VAL A CG2   1 
ATOM   2730  N  N     . ILE A 1 367 ? 1.547   1.086   -8.259  1.00 47.32 ? 367 ILE A N     1 
ATOM   2731  C  CA    . ILE A 1 367 ? 1.418   2.003   -7.130  1.00 48.26 ? 367 ILE A CA    1 
ATOM   2732  C  C     . ILE A 1 367 ? 2.716   2.047   -6.332  1.00 53.45 ? 367 ILE A C     1 
ATOM   2733  O  O     . ILE A 1 367 ? 3.217   3.125   -5.995  1.00 53.98 ? 367 ILE A O     1 
ATOM   2734  C  CB    . ILE A 1 367 ? 0.227   1.603   -6.241  1.00 44.80 ? 367 ILE A CB    1 
ATOM   2735  C  CG1   . ILE A 1 367 ? -1.099  1.952   -6.920  1.00 41.44 ? 367 ILE A CG1   1 
ATOM   2736  C  CG2   . ILE A 1 367 ? 0.330   2.281   -4.876  1.00 44.60 ? 367 ILE A CG2   1 
ATOM   2737  C  CD1   . ILE A 1 367 ? -2.311  1.389   -6.205  1.00 37.40 ? 367 ILE A CD1   1 
ATOM   2738  N  N     . GLU A 1 368 ? 3.262   0.871   -5.998  1.00 64.35 ? 368 GLU A N     1 
ATOM   2739  C  CA    . GLU A 1 368 ? 4.506   0.793   -5.234  1.00 66.34 ? 368 GLU A CA    1 
ATOM   2740  C  C     . GLU A 1 368 ? 5.615   1.605   -5.888  1.00 68.29 ? 368 GLU A C     1 
ATOM   2741  O  O     . GLU A 1 368 ? 6.344   2.337   -5.209  1.00 69.96 ? 368 GLU A O     1 
ATOM   2742  C  CB    . GLU A 1 368 ? 4.940   -0.666  -5.078  1.00 67.85 ? 368 GLU A CB    1 
ATOM   2743  C  CG    . GLU A 1 368 ? 4.026   -1.492  -4.189  1.00 69.24 ? 368 GLU A CG    1 
ATOM   2744  C  CD    . GLU A 1 368 ? 4.282   -2.985  -4.310  1.00 71.33 ? 368 GLU A CD    1 
ATOM   2745  O  OE1   . GLU A 1 368 ? 5.149   -3.379  -5.119  1.00 71.69 ? 368 GLU A OE1   1 
ATOM   2746  O  OE2   . GLU A 1 368 ? 3.587   -3.766  -3.622  1.00 70.91 ? 368 GLU A OE2   1 
ATOM   2747  N  N     . THR A 1 369 ? 5.754   1.491   -7.204  1.00 57.41 ? 369 THR A N     1 
ATOM   2748  C  CA    . THR A 1 369 ? 6.752   2.258   -7.935  1.00 55.46 ? 369 THR A CA    1 
ATOM   2749  C  C     . THR A 1 369 ? 6.143   3.551   -8.460  1.00 53.16 ? 369 THR A C     1 
ATOM   2750  O  O     . THR A 1 369 ? 6.589   4.088   -9.470  1.00 54.56 ? 369 THR A O     1 
ATOM   2751  C  CB    . THR A 1 369 ? 7.324   1.461   -9.124  1.00 53.52 ? 369 THR A CB    1 
ATOM   2752  O  OG1   . THR A 1 369 ? 6.265   1.126   -10.033 1.00 54.34 ? 369 THR A OG1   1 
ATOM   2753  C  CG2   . THR A 1 369 ? 7.976   0.177   -8.635  1.00 53.63 ? 369 THR A CG2   1 
ATOM   2754  N  N     . ARG B 1 17  ? -49.486 -9.325  -42.299 1.00 41.72 ? 17  ARG B N     1 
ATOM   2755  C  CA    . ARG B 1 17  ? -49.775 -10.643 -41.746 1.00 41.07 ? 17  ARG B CA    1 
ATOM   2756  C  C     . ARG B 1 17  ? -50.581 -11.490 -42.730 1.00 42.38 ? 17  ARG B C     1 
ATOM   2757  O  O     . ARG B 1 17  ? -50.835 -12.672 -42.494 1.00 41.50 ? 17  ARG B O     1 
ATOM   2758  C  CB    . ARG B 1 17  ? -50.531 -10.512 -40.424 1.00 42.10 ? 17  ARG B CB    1 
ATOM   2759  N  N     . VAL B 1 18  ? -50.977 -10.874 -43.833 1.00 37.56 ? 18  VAL B N     1 
ATOM   2760  C  CA    . VAL B 1 18  ? -51.772 -11.565 -44.849 1.00 35.01 ? 18  VAL B CA    1 
ATOM   2761  C  C     . VAL B 1 18  ? -50.857 -12.507 -45.631 1.00 34.84 ? 18  VAL B C     1 
ATOM   2762  O  O     . VAL B 1 18  ? -49.746 -12.103 -46.016 1.00 32.91 ? 18  VAL B O     1 
ATOM   2763  C  CB    . VAL B 1 18  ? -52.450 -10.550 -45.763 1.00 36.69 ? 18  VAL B CB    1 
ATOM   2764  C  CG1   . VAL B 1 18  ? -53.570 -11.187 -46.558 1.00 34.82 ? 18  VAL B CG1   1 
ATOM   2765  C  CG2   . VAL B 1 18  ? -53.000 -9.400  -44.930 1.00 37.03 ? 18  VAL B CG2   1 
ATOM   2766  N  N     . PRO B 1 19  ? -51.272 -13.752 -45.880 1.00 32.86 ? 19  PRO B N     1 
ATOM   2767  C  CA    . PRO B 1 19  ? -50.332 -14.746 -46.429 1.00 31.14 ? 19  PRO B CA    1 
ATOM   2768  C  C     . PRO B 1 19  ? -49.795 -14.432 -47.820 1.00 30.89 ? 19  PRO B C     1 
ATOM   2769  O  O     . PRO B 1 19  ? -48.722 -14.939 -48.169 1.00 31.70 ? 19  PRO B O     1 
ATOM   2770  C  CB    . PRO B 1 19  ? -51.150 -16.047 -46.431 1.00 29.91 ? 19  PRO B CB    1 
ATOM   2771  C  CG    . PRO B 1 19  ? -52.357 -15.766 -45.575 1.00 30.70 ? 19  PRO B CG    1 
ATOM   2772  C  CD    . PRO B 1 19  ? -52.618 -14.313 -45.683 1.00 30.79 ? 19  PRO B CD    1 
ATOM   2773  N  N     . TYR B 1 20  ? -50.481 -13.637 -48.635 1.00 29.58 ? 20  TYR B N     1 
ATOM   2774  C  CA    . TYR B 1 20  ? -50.028 -13.401 -50.002 1.00 29.17 ? 20  TYR B CA    1 
ATOM   2775  C  C     . TYR B 1 20  ? -49.616 -11.939 -50.147 1.00 29.29 ? 20  TYR B C     1 
ATOM   2776  O  O     . TYR B 1 20  ? -50.272 -11.129 -50.809 1.00 27.46 ? 20  TYR B O     1 
ATOM   2777  C  CB    . TYR B 1 20  ? -51.114 -13.775 -51.009 1.00 29.09 ? 20  TYR B CB    1 
ATOM   2778  C  CG    . TYR B 1 20  ? -51.882 -15.036 -50.679 1.00 27.46 ? 20  TYR B CG    1 
ATOM   2779  C  CD1   . TYR B 1 20  ? -51.235 -16.254 -50.515 1.00 27.52 ? 20  TYR B CD1   1 
ATOM   2780  C  CD2   . TYR B 1 20  ? -53.266 -15.018 -50.615 1.00 26.80 ? 20  TYR B CD2   1 
ATOM   2781  C  CE1   . TYR B 1 20  ? -51.949 -17.409 -50.233 1.00 26.76 ? 20  TYR B CE1   1 
ATOM   2782  C  CE2   . TYR B 1 20  ? -53.987 -16.165 -50.348 1.00 26.42 ? 20  TYR B CE2   1 
ATOM   2783  C  CZ    . TYR B 1 20  ? -53.326 -17.356 -50.155 1.00 26.32 ? 20  TYR B CZ    1 
ATOM   2784  O  OH    . TYR B 1 20  ? -54.055 -18.493 -49.885 1.00 25.25 ? 20  TYR B OH    1 
ATOM   2785  N  N     . ASN B 1 21  ? -48.481 -11.619 -49.535 1.00 27.93 ? 21  ASN B N     1 
ATOM   2786  C  CA    . ASN B 1 21  ? -47.984 -10.253 -49.453 1.00 28.10 ? 21  ASN B CA    1 
ATOM   2787  C  C     . ASN B 1 21  ? -47.054 -9.996  -50.633 1.00 27.39 ? 21  ASN B C     1 
ATOM   2788  O  O     . ASN B 1 21  ? -45.939 -10.525 -50.687 1.00 26.94 ? 21  ASN B O     1 
ATOM   2789  C  CB    . ASN B 1 21  ? -47.270 -10.027 -48.122 1.00 28.82 ? 21  ASN B CB    1 
ATOM   2790  C  CG    . ASN B 1 21  ? -47.019 -8.559  -47.832 1.00 28.67 ? 21  ASN B CG    1 
ATOM   2791  O  OD1   . ASN B 1 21  ? -46.991 -7.730  -48.736 1.00 28.09 ? 21  ASN B OD1   1 
ATOM   2792  N  ND2   . ASN B 1 21  ? -46.817 -8.237  -46.562 1.00 30.03 ? 21  ASN B ND2   1 
ATOM   2793  N  N     . LEU B 1 22  ? -47.513 -9.173  -51.570 1.00 25.48 ? 22  LEU B N     1 
ATOM   2794  C  CA    . LEU B 1 22  ? -46.720 -8.735  -52.708 1.00 26.28 ? 22  LEU B CA    1 
ATOM   2795  C  C     . LEU B 1 22  ? -46.327 -7.272  -52.577 1.00 26.39 ? 22  LEU B C     1 
ATOM   2796  O  O     . LEU B 1 22  ? -45.878 -6.669  -53.555 1.00 25.40 ? 22  LEU B O     1 
ATOM   2797  C  CB    . LEU B 1 22  ? -47.498 -8.943  -54.013 1.00 27.38 ? 22  LEU B CB    1 
ATOM   2798  C  CG    . LEU B 1 22  ? -47.597 -10.314 -54.688 1.00 26.95 ? 22  LEU B CG    1 
ATOM   2799  C  CD1   . LEU B 1 22  ? -46.249 -10.709 -55.191 1.00 26.52 ? 22  LEU B CD1   1 
ATOM   2800  C  CD2   . LEU B 1 22  ? -48.148 -11.389 -53.752 1.00 26.91 ? 22  LEU B CD2   1 
ATOM   2801  N  N     . GLY B 1 23  ? -46.504 -6.687  -51.396 1.00 26.44 ? 23  GLY B N     1 
ATOM   2802  C  CA    . GLY B 1 23  ? -46.288 -5.278  -51.167 1.00 27.64 ? 23  GLY B CA    1 
ATOM   2803  C  C     . GLY B 1 23  ? -44.937 -4.909  -50.611 1.00 26.07 ? 23  GLY B C     1 
ATOM   2804  O  O     . GLY B 1 23  ? -44.694 -3.725  -50.352 1.00 24.98 ? 23  GLY B O     1 
ATOM   2805  N  N     . GLU B 1 24  ? -44.048 -5.878  -50.429 1.00 25.16 ? 24  GLU B N     1 
ATOM   2806  C  CA    . GLU B 1 24  ? -42.708 -5.648  -49.915 1.00 25.09 ? 24  GLU B CA    1 
ATOM   2807  C  C     . GLU B 1 24  ? -41.710 -5.515  -51.061 1.00 25.73 ? 24  GLU B C     1 
ATOM   2808  O  O     . GLU B 1 24  ? -41.979 -5.895  -52.202 1.00 24.47 ? 24  GLU B O     1 
ATOM   2809  C  CB    . GLU B 1 24  ? -42.281 -6.792  -48.991 1.00 26.07 ? 24  GLU B CB    1 
ATOM   2810  C  CG    . GLU B 1 24  ? -43.115 -6.921  -47.727 1.00 30.07 ? 24  GLU B CG    1 
ATOM   2811  C  CD    . GLU B 1 24  ? -42.844 -5.810  -46.737 1.00 33.57 ? 24  GLU B CD    1 
ATOM   2812  O  OE1   . GLU B 1 24  ? -41.751 -5.206  -46.809 1.00 34.33 ? 24  GLU B OE1   1 
ATOM   2813  O  OE2   . GLU B 1 24  ? -43.712 -5.551  -45.872 1.00 37.59 ? 24  GLU B OE2   1 
ATOM   2814  N  N     . SER B 1 25  ? -40.531 -4.996  -50.727 1.00 25.22 ? 25  SER B N     1 
ATOM   2815  C  CA    . SER B 1 25  ? -39.456 -4.814  -51.685 1.00 26.97 ? 25  SER B CA    1 
ATOM   2816  C  C     . SER B 1 25  ? -38.334 -5.828  -51.507 1.00 26.75 ? 25  SER B C     1 
ATOM   2817  O  O     . SER B 1 25  ? -37.330 -5.754  -52.220 1.00 25.24 ? 25  SER B O     1 
ATOM   2818  C  CB    . SER B 1 25  ? -38.901 -3.389  -51.590 1.00 28.05 ? 25  SER B CB    1 
ATOM   2819  O  OG    . SER B 1 25  ? -38.694 -3.015  -50.239 1.00 29.41 ? 25  SER B OG    1 
ATOM   2820  N  N     . SER B 1 26  ? -38.473 -6.761  -50.575 1.00 25.82 ? 26  SER B N     1 
ATOM   2821  C  CA    . SER B 1 26  ? -37.526 -7.852  -50.433 1.00 25.40 ? 26  SER B CA    1 
ATOM   2822  C  C     . SER B 1 26  ? -38.017 -9.061  -51.218 1.00 25.48 ? 26  SER B C     1 
ATOM   2823  O  O     . SER B 1 26  ? -39.188 -9.156  -51.590 1.00 25.47 ? 26  SER B O     1 
ATOM   2824  C  CB    . SER B 1 26  ? -37.350 -8.223  -48.962 1.00 25.83 ? 26  SER B CB    1 
ATOM   2825  O  OG    . SER B 1 26  ? -38.545 -8.793  -48.446 1.00 26.19 ? 26  SER B OG    1 
ATOM   2826  N  N     . VAL B 1 27  ? -37.096 -9.981  -51.489 1.00 24.19 ? 27  VAL B N     1 
ATOM   2827  C  CA    . VAL B 1 27  ? -37.440 -11.234 -52.147 1.00 24.34 ? 27  VAL B CA    1 
ATOM   2828  C  C     . VAL B 1 27  ? -37.940 -12.186 -51.071 1.00 24.80 ? 27  VAL B C     1 
ATOM   2829  O  O     . VAL B 1 27  ? -37.823 -11.897 -49.874 1.00 25.07 ? 27  VAL B O     1 
ATOM   2830  C  CB    . VAL B 1 27  ? -36.241 -11.826 -52.910 1.00 23.97 ? 27  VAL B CB    1 
ATOM   2831  C  CG1   . VAL B 1 27  ? -35.771 -10.871 -53.988 1.00 23.24 ? 27  VAL B CG1   1 
ATOM   2832  C  CG2   . VAL B 1 27  ? -35.107 -12.140 -51.950 1.00 22.87 ? 27  VAL B CG2   1 
ATOM   2833  N  N     . ASP B 1 28  ? -38.495 -13.324 -51.484 1.00 24.55 ? 28  ASP B N     1 
ATOM   2834  C  CA    . ASP B 1 28  ? -38.977 -14.313 -50.527 1.00 23.42 ? 28  ASP B CA    1 
ATOM   2835  C  C     . ASP B 1 28  ? -37.852 -14.731 -49.589 1.00 23.50 ? 28  ASP B C     1 
ATOM   2836  O  O     . ASP B 1 28  ? -36.800 -15.201 -50.031 1.00 21.88 ? 28  ASP B O     1 
ATOM   2837  C  CB    . ASP B 1 28  ? -39.534 -15.529 -51.263 1.00 23.69 ? 28  ASP B CB    1 
ATOM   2838  C  CG    . ASP B 1 28  ? -40.089 -16.568 -50.315 1.00 26.99 ? 28  ASP B CG    1 
ATOM   2839  O  OD1   . ASP B 1 28  ? -41.198 -16.352 -49.780 1.00 29.45 ? 28  ASP B OD1   1 
ATOM   2840  O  OD2   . ASP B 1 28  ? -39.407 -17.590 -50.083 1.00 29.43 ? 28  ASP B OD2   1 
ATOM   2841  N  N     . ASN B 1 29  ? -38.082 -14.571 -48.291 1.00 22.13 ? 29  ASN B N     1 
ATOM   2842  C  CA    . ASN B 1 29  ? -37.019 -14.708 -47.309 1.00 24.04 ? 29  ASN B CA    1 
ATOM   2843  C  C     . ASN B 1 29  ? -36.817 -16.160 -46.903 1.00 22.53 ? 29  ASN B C     1 
ATOM   2844  O  O     . ASN B 1 29  ? -37.763 -16.945 -46.829 1.00 19.84 ? 29  ASN B O     1 
ATOM   2845  C  CB    . ASN B 1 29  ? -37.325 -13.862 -46.076 1.00 23.13 ? 29  ASN B CB    1 
ATOM   2846  C  CG    . ASN B 1 29  ? -37.240 -12.385 -46.356 1.00 23.90 ? 29  ASN B CG    1 
ATOM   2847  O  OD1   . ASN B 1 29  ? -36.159 -11.853 -46.617 1.00 22.26 ? 29  ASN B OD1   1 
ATOM   2848  N  ND2   . ASN B 1 29  ? -38.385 -11.712 -46.334 1.00 24.22 ? 29  ASN B ND2   1 
ATOM   2849  N  N     . PHE B 1 30  ? -35.558 -16.507 -46.645 1.00 22.17 ? 30  PHE B N     1 
ATOM   2850  C  CA    . PHE B 1 30  ? -35.218 -17.822 -46.131 1.00 22.99 ? 30  PHE B CA    1 
ATOM   2851  C  C     . PHE B 1 30  ? -35.601 -17.945 -44.661 1.00 23.12 ? 30  PHE B C     1 
ATOM   2852  O  O     . PHE B 1 30  ? -35.793 -16.952 -43.953 1.00 22.77 ? 30  PHE B O     1 
ATOM   2853  C  CB    . PHE B 1 30  ? -33.714 -18.084 -46.242 1.00 22.86 ? 30  PHE B CB    1 
ATOM   2854  C  CG    . PHE B 1 30  ? -33.198 -18.166 -47.648 1.00 22.06 ? 30  PHE B CG    1 
ATOM   2855  C  CD1   . PHE B 1 30  ? -33.411 -19.299 -48.413 1.00 22.30 ? 30  PHE B CD1   1 
ATOM   2856  C  CD2   . PHE B 1 30  ? -32.448 -17.133 -48.181 1.00 22.20 ? 30  PHE B CD2   1 
ATOM   2857  C  CE1   . PHE B 1 30  ? -32.916 -19.388 -49.706 1.00 23.73 ? 30  PHE B CE1   1 
ATOM   2858  C  CE2   . PHE B 1 30  ? -31.942 -17.216 -49.467 1.00 22.82 ? 30  PHE B CE2   1 
ATOM   2859  C  CZ    . PHE B 1 30  ? -32.178 -18.346 -50.231 1.00 23.29 ? 30  PHE B CZ    1 
ATOM   2860  N  N     . THR B 1 31  ? -35.691 -19.188 -44.200 1.00 21.66 ? 31  THR B N     1 
ATOM   2861  C  CA    . THR B 1 31  ? -35.458 -19.434 -42.792 1.00 24.32 ? 31  THR B CA    1 
ATOM   2862  C  C     . THR B 1 31  ? -33.952 -19.450 -42.559 1.00 24.10 ? 31  THR B C     1 
ATOM   2863  O  O     . THR B 1 31  ? -33.165 -19.580 -43.499 1.00 23.35 ? 31  THR B O     1 
ATOM   2864  C  CB    . THR B 1 31  ? -36.070 -20.759 -42.340 1.00 25.53 ? 31  THR B CB    1 
ATOM   2865  O  OG1   . THR B 1 31  ? -35.378 -21.839 -42.973 1.00 23.97 ? 31  THR B OG1   1 
ATOM   2866  C  CG2   . THR B 1 31  ? -37.554 -20.827 -42.698 1.00 24.24 ? 31  THR B CG2   1 
ATOM   2867  N  N     . LEU B 1 32  ? -33.546 -19.303 -41.294 1.00 24.87 ? 32  LEU B N     1 
ATOM   2868  C  CA    . LEU B 1 32  ? -32.118 -19.331 -40.995 1.00 24.91 ? 32  LEU B CA    1 
ATOM   2869  C  C     . LEU B 1 32  ? -31.492 -20.642 -41.459 1.00 25.42 ? 32  LEU B C     1 
ATOM   2870  O  O     . LEU B 1 32  ? -30.409 -20.644 -42.056 1.00 23.68 ? 32  LEU B O     1 
ATOM   2871  C  CB    . LEU B 1 32  ? -31.879 -19.118 -39.501 1.00 25.63 ? 32  LEU B CB    1 
ATOM   2872  C  CG    . LEU B 1 32  ? -30.419 -19.182 -39.047 1.00 26.02 ? 32  LEU B CG    1 
ATOM   2873  C  CD1   . LEU B 1 32  ? -29.605 -18.065 -39.694 1.00 24.02 ? 32  LEU B CD1   1 
ATOM   2874  C  CD2   . LEU B 1 32  ? -30.303 -19.124 -37.527 1.00 26.28 ? 32  LEU B CD2   1 
ATOM   2875  N  N     . GLY B 1 33  ? -32.180 -21.762 -41.220 1.00 25.06 ? 33  GLY B N     1 
ATOM   2876  C  CA    . GLY B 1 33  ? -31.657 -23.052 -41.641 1.00 25.47 ? 33  GLY B CA    1 
ATOM   2877  C  C     . GLY B 1 33  ? -31.516 -23.184 -43.148 1.00 25.77 ? 33  GLY B C     1 
ATOM   2878  O  O     . GLY B 1 33  ? -30.528 -23.735 -43.637 1.00 25.91 ? 33  GLY B O     1 
ATOM   2879  N  N     . GLU B 1 34  ? -32.508 -22.699 -43.905 1.00 23.79 ? 34  GLU B N     1 
ATOM   2880  C  CA    . GLU B 1 34  ? -32.406 -22.739 -45.364 1.00 25.18 ? 34  GLU B CA    1 
ATOM   2881  C  C     . GLU B 1 34  ? -31.188 -21.966 -45.855 1.00 24.24 ? 34  GLU B C     1 
ATOM   2882  O  O     . GLU B 1 34  ? -30.484 -22.414 -46.768 1.00 24.13 ? 34  GLU B O     1 
ATOM   2883  C  CB    . GLU B 1 34  ? -33.679 -22.180 -46.008 1.00 24.88 ? 34  GLU B CB    1 
ATOM   2884  C  CG    . GLU B 1 34  ? -34.883 -23.116 -45.982 1.00 23.78 ? 34  GLU B CG    1 
ATOM   2885  C  CD    . GLU B 1 34  ? -36.170 -22.411 -46.394 1.00 24.87 ? 34  GLU B CD    1 
ATOM   2886  O  OE1   . GLU B 1 34  ? -36.141 -21.179 -46.599 1.00 22.21 ? 34  GLU B OE1   1 
ATOM   2887  O  OE2   . GLU B 1 34  ? -37.212 -23.089 -46.517 1.00 28.50 ? 34  GLU B OE2   1 
ATOM   2888  N  N     . LEU B 1 35  ? -30.930 -20.797 -45.262 1.00 23.46 ? 35  LEU B N     1 
ATOM   2889  C  CA    . LEU B 1 35  ? -29.793 -19.981 -45.676 1.00 23.23 ? 35  LEU B CA    1 
ATOM   2890  C  C     . LEU B 1 35  ? -28.473 -20.644 -45.302 1.00 25.52 ? 35  LEU B C     1 
ATOM   2891  O  O     . LEU B 1 35  ? -27.543 -20.693 -46.118 1.00 25.91 ? 35  LEU B O     1 
ATOM   2892  C  CB    . LEU B 1 35  ? -29.891 -18.593 -45.045 1.00 23.75 ? 35  LEU B CB    1 
ATOM   2893  C  CG    . LEU B 1 35  ? -28.822 -17.580 -45.456 1.00 23.56 ? 35  LEU B CG    1 
ATOM   2894  C  CD1   . LEU B 1 35  ? -28.791 -17.400 -46.969 1.00 22.38 ? 35  LEU B CD1   1 
ATOM   2895  C  CD2   . LEU B 1 35  ? -29.050 -16.251 -44.756 1.00 21.40 ? 35  LEU B CD2   1 
ATOM   2896  N  N     . LEU B 1 36  ? -28.375 -21.165 -44.076 1.00 26.08 ? 36  LEU B N     1 
ATOM   2897  C  CA    . LEU B 1 36  ? -27.139 -21.803 -43.640 1.00 25.48 ? 36  LEU B CA    1 
ATOM   2898  C  C     . LEU B 1 36  ? -26.836 -23.049 -44.460 1.00 26.19 ? 36  LEU B C     1 
ATOM   2899  O  O     . LEU B 1 36  ? -25.662 -23.390 -44.654 1.00 27.25 ? 36  LEU B O     1 
ATOM   2900  C  CB    . LEU B 1 36  ? -27.218 -22.149 -42.152 1.00 26.37 ? 36  LEU B CB    1 
ATOM   2901  C  CG    . LEU B 1 36  ? -27.350 -20.969 -41.188 1.00 25.23 ? 36  LEU B CG    1 
ATOM   2902  C  CD1   . LEU B 1 36  ? -27.542 -21.451 -39.751 1.00 26.17 ? 36  LEU B CD1   1 
ATOM   2903  C  CD2   . LEU B 1 36  ? -26.153 -20.044 -41.297 1.00 23.94 ? 36  LEU B CD2   1 
ATOM   2904  N  N     . ASN B 1 37  ? -27.869 -23.742 -44.950 1.00 26.15 ? 37  ASN B N     1 
ATOM   2905  C  CA    . ASN B 1 37  ? -27.618 -24.869 -45.842 1.00 26.15 ? 37  ASN B CA    1 
ATOM   2906  C  C     . ASN B 1 37  ? -26.940 -24.431 -47.128 1.00 25.21 ? 37  ASN B C     1 
ATOM   2907  O  O     . ASN B 1 37  ? -26.252 -25.238 -47.762 1.00 25.81 ? 37  ASN B O     1 
ATOM   2908  C  CB    . ASN B 1 37  ? -28.918 -25.590 -46.205 1.00 25.48 ? 37  ASN B CB    1 
ATOM   2909  C  CG    . ASN B 1 37  ? -29.592 -26.229 -45.013 1.00 27.32 ? 37  ASN B CG    1 
ATOM   2910  O  OD1   . ASN B 1 37  ? -28.951 -26.538 -44.009 1.00 27.26 ? 37  ASN B OD1   1 
ATOM   2911  N  ND2   . ASN B 1 37  ? -30.899 -26.460 -45.130 1.00 27.43 ? 37  ASN B ND2   1 
ATOM   2912  N  N     . LEU B 1 38  ? -27.119 -23.173 -47.527 1.00 25.32 ? 38  LEU B N     1 
ATOM   2913  C  CA    . LEU B 1 38  ? -26.472 -22.654 -48.725 1.00 26.45 ? 38  LEU B CA    1 
ATOM   2914  C  C     . LEU B 1 38  ? -25.125 -22.010 -48.438 1.00 26.41 ? 38  LEU B C     1 
ATOM   2915  O  O     . LEU B 1 38  ? -24.220 -22.101 -49.271 1.00 28.22 ? 38  LEU B O     1 
ATOM   2916  C  CB    . LEU B 1 38  ? -27.379 -21.637 -49.423 1.00 25.94 ? 38  LEU B CB    1 
ATOM   2917  C  CG    . LEU B 1 38  ? -28.707 -22.167 -49.967 1.00 25.16 ? 38  LEU B CG    1 
ATOM   2918  C  CD1   . LEU B 1 38  ? -29.550 -21.025 -50.517 1.00 23.78 ? 38  LEU B CD1   1 
ATOM   2919  C  CD2   . LEU B 1 38  ? -28.481 -23.230 -51.027 1.00 26.21 ? 38  LEU B CD2   1 
ATOM   2920  N  N     . THR B 1 39  ? -24.954 -21.371 -47.285 1.00 26.19 ? 39  THR B N     1 
ATOM   2921  C  CA    . THR B 1 39  ? -23.699 -20.677 -47.033 1.00 26.93 ? 39  THR B CA    1 
ATOM   2922  C  C     . THR B 1 39  ? -22.647 -21.550 -46.364 1.00 26.01 ? 39  THR B C     1 
ATOM   2923  O  O     . THR B 1 39  ? -21.460 -21.219 -46.434 1.00 24.83 ? 39  THR B O     1 
ATOM   2924  C  CB    . THR B 1 39  ? -23.943 -19.419 -46.187 1.00 25.55 ? 39  THR B CB    1 
ATOM   2925  O  OG1   . THR B 1 39  ? -24.390 -19.781 -44.872 1.00 24.86 ? 39  THR B OG1   1 
ATOM   2926  C  CG2   . THR B 1 39  ? -24.976 -18.522 -46.850 1.00 24.43 ? 39  THR B CG2   1 
ATOM   2927  N  N     . GLY B 1 40  ? -23.047 -22.655 -45.738 1.00 26.67 ? 40  GLY B N     1 
ATOM   2928  C  CA    . GLY B 1 40  ? -22.123 -23.528 -45.041 1.00 25.28 ? 40  GLY B CA    1 
ATOM   2929  C  C     . GLY B 1 40  ? -21.630 -23.006 -43.711 1.00 25.10 ? 40  GLY B C     1 
ATOM   2930  O  O     . GLY B 1 40  ? -20.769 -23.637 -43.095 1.00 25.98 ? 40  GLY B O     1 
ATOM   2931  N  N     . ASP B 1 41  ? -22.196 -21.912 -43.216 1.00 24.49 ? 41  ASP B N     1 
ATOM   2932  C  CA    . ASP B 1 41  ? -21.692 -21.224 -42.036 1.00 24.26 ? 41  ASP B CA    1 
ATOM   2933  C  C     . ASP B 1 41  ? -22.258 -21.765 -40.728 1.00 25.30 ? 41  ASP B C     1 
ATOM   2934  O  O     . ASP B 1 41  ? -21.982 -21.185 -39.673 1.00 26.92 ? 41  ASP B O     1 
ATOM   2935  C  CB    . ASP B 1 41  ? -21.990 -19.724 -42.135 1.00 23.18 ? 41  ASP B CB    1 
ATOM   2936  C  CG    . ASP B 1 41  ? -20.985 -18.981 -42.995 1.00 23.93 ? 41  ASP B CG    1 
ATOM   2937  O  OD1   . ASP B 1 41  ? -19.939 -19.567 -43.343 1.00 24.64 ? 41  ASP B OD1   1 
ATOM   2938  O  OD2   . ASP B 1 41  ? -21.241 -17.803 -43.326 1.00 24.44 ? 41  ASP B OD2   1 
ATOM   2939  N  N     . ARG B 1 42  ? -23.037 -22.851 -40.766 1.00 24.33 ? 42  ARG B N     1 
ATOM   2940  C  CA    . ARG B 1 42  ? -23.747 -23.289 -39.566 1.00 27.06 ? 42  ARG B CA    1 
ATOM   2941  C  C     . ARG B 1 42  ? -22.782 -23.668 -38.446 1.00 27.42 ? 42  ARG B C     1 
ATOM   2942  O  O     . ARG B 1 42  ? -22.932 -23.216 -37.306 1.00 28.52 ? 42  ARG B O     1 
ATOM   2943  C  CB    . ARG B 1 42  ? -24.673 -24.465 -39.891 1.00 26.83 ? 42  ARG B CB    1 
ATOM   2944  C  CG    . ARG B 1 42  ? -25.301 -25.088 -38.650 1.00 27.13 ? 42  ARG B CG    1 
ATOM   2945  C  CD    . ARG B 1 42  ? -26.238 -26.247 -38.970 1.00 28.40 ? 42  ARG B CD    1 
ATOM   2946  N  NE    . ARG B 1 42  ? -27.532 -25.808 -39.491 1.00 29.22 ? 42  ARG B NE    1 
ATOM   2947  C  CZ    . ARG B 1 42  ? -27.866 -25.809 -40.779 1.00 29.98 ? 42  ARG B CZ    1 
ATOM   2948  N  NH1   . ARG B 1 42  ? -27.000 -26.234 -41.691 1.00 30.64 ? 42  ARG B NH1   1 
ATOM   2949  N  NH2   . ARG B 1 42  ? -29.070 -25.393 -41.158 1.00 28.44 ? 42  ARG B NH2   1 
ATOM   2950  N  N     . ASP B 1 43  ? -21.776 -24.490 -38.754 1.00 26.82 ? 43  ASP B N     1 
ATOM   2951  C  CA    . ASP B 1 43  ? -20.898 -25.004 -37.708 1.00 27.17 ? 43  ASP B CA    1 
ATOM   2952  C  C     . ASP B 1 43  ? -20.039 -23.907 -37.095 1.00 28.00 ? 43  ASP B C     1 
ATOM   2953  O  O     . ASP B 1 43  ? -19.670 -24.000 -35.920 1.00 28.53 ? 43  ASP B O     1 
ATOM   2954  C  CB    . ASP B 1 43  ? -20.003 -26.110 -38.267 1.00 29.79 ? 43  ASP B CB    1 
ATOM   2955  C  CG    . ASP B 1 43  ? -20.769 -27.384 -38.587 1.00 32.27 ? 43  ASP B CG    1 
ATOM   2956  O  OD1   . ASP B 1 43  ? -21.939 -27.518 -38.168 1.00 31.97 ? 43  ASP B OD1   1 
ATOM   2957  O  OD2   . ASP B 1 43  ? -20.196 -28.249 -39.281 1.00 34.80 ? 43  ASP B OD2   1 
ATOM   2958  N  N     . ALA B 1 44  ? -19.717 -22.863 -37.865 1.00 28.29 ? 44  ALA B N     1 
ATOM   2959  C  CA    . ALA B 1 44  ? -18.845 -21.807 -37.362 1.00 29.80 ? 44  ALA B CA    1 
ATOM   2960  C  C     . ALA B 1 44  ? -19.547 -20.886 -36.371 1.00 28.89 ? 44  ALA B C     1 
ATOM   2961  O  O     . ALA B 1 44  ? -18.871 -20.255 -35.550 1.00 27.69 ? 44  ALA B O     1 
ATOM   2962  C  CB    . ALA B 1 44  ? -18.284 -20.993 -38.530 1.00 28.06 ? 44  ALA B CB    1 
ATOM   2963  N  N     . LEU B 1 45  ? -20.879 -20.809 -36.420 1.00 28.56 ? 45  LEU B N     1 
ATOM   2964  C  CA    . LEU B 1 45  ? -21.609 -19.875 -35.566 1.00 29.01 ? 45  LEU B CA    1 
ATOM   2965  C  C     . LEU B 1 45  ? -21.376 -20.173 -34.090 1.00 29.48 ? 45  LEU B C     1 
ATOM   2966  O  O     . LEU B 1 45  ? -21.271 -19.250 -33.274 1.00 28.58 ? 45  LEU B O     1 
ATOM   2967  C  CB    . LEU B 1 45  ? -23.103 -19.922 -35.896 1.00 28.09 ? 45  LEU B CB    1 
ATOM   2968  C  CG    . LEU B 1 45  ? -23.516 -19.453 -37.297 1.00 27.32 ? 45  LEU B CG    1 
ATOM   2969  C  CD1   . LEU B 1 45  ? -25.026 -19.489 -37.446 1.00 26.52 ? 45  LEU B CD1   1 
ATOM   2970  C  CD2   . LEU B 1 45  ? -22.982 -18.058 -37.593 1.00 25.01 ? 45  LEU B CD2   1 
ATOM   2971  N  N     . ASP B 1 46  ? -21.280 -21.458 -33.730 1.00 31.16 ? 46  ASP B N     1 
ATOM   2972  C  CA    . ASP B 1 46  ? -21.182 -21.833 -32.323 1.00 31.78 ? 46  ASP B CA    1 
ATOM   2973  C  C     . ASP B 1 46  ? -19.902 -21.320 -31.674 1.00 32.01 ? 46  ASP B C     1 
ATOM   2974  O  O     . ASP B 1 46  ? -19.870 -21.112 -30.457 1.00 31.62 ? 46  ASP B O     1 
ATOM   2975  C  CB    . ASP B 1 46  ? -21.271 -23.354 -32.175 1.00 33.42 ? 46  ASP B CB    1 
ATOM   2976  C  CG    . ASP B 1 46  ? -22.707 -23.855 -32.072 1.00 35.83 ? 46  ASP B CG    1 
ATOM   2977  O  OD1   . ASP B 1 46  ? -23.643 -23.027 -32.104 1.00 36.58 ? 46  ASP B OD1   1 
ATOM   2978  O  OD2   . ASP B 1 46  ? -22.904 -25.084 -31.951 1.00 39.62 ? 46  ASP B OD2   1 
ATOM   2979  N  N     . GLN B 1 47  ? -18.843 -21.105 -32.449 1.00 27.87 ? 47  GLN B N     1 
ATOM   2980  C  CA    . GLN B 1 47  ? -17.594 -20.641 -31.859 1.00 28.29 ? 47  GLN B CA    1 
ATOM   2981  C  C     . GLN B 1 47  ? -17.510 -19.126 -31.758 1.00 27.15 ? 47  GLN B C     1 
ATOM   2982  O  O     . GLN B 1 47  ? -16.563 -18.613 -31.156 1.00 27.70 ? 47  GLN B O     1 
ATOM   2983  C  CB    . GLN B 1 47  ? -16.390 -21.161 -32.655 1.00 30.40 ? 47  GLN B CB    1 
ATOM   2984  C  CG    . GLN B 1 47  ? -16.205 -22.657 -32.549 1.00 33.50 ? 47  GLN B CG    1 
ATOM   2985  C  CD    . GLN B 1 47  ? -17.131 -23.399 -33.485 1.00 33.39 ? 47  GLN B CD    1 
ATOM   2986  O  OE1   . GLN B 1 47  ? -17.641 -22.823 -34.445 1.00 32.16 ? 47  GLN B OE1   1 
ATOM   2987  N  NE2   . GLN B 1 47  ? -17.383 -24.670 -33.193 1.00 38.38 ? 47  GLN B NE2   1 
ATOM   2988  N  N     . LEU B 1 48  ? -18.464 -18.402 -32.327 1.00 26.63 ? 48  LEU B N     1 
ATOM   2989  C  CA    . LEU B 1 48  ? -18.426 -16.949 -32.272 1.00 26.65 ? 48  LEU B CA    1 
ATOM   2990  C  C     . LEU B 1 48  ? -18.593 -16.455 -30.842 1.00 26.02 ? 48  LEU B C     1 
ATOM   2991  O  O     . LEU B 1 48  ? -19.454 -16.936 -30.101 1.00 25.65 ? 48  LEU B O     1 
ATOM   2992  C  CB    . LEU B 1 48  ? -19.518 -16.359 -33.158 1.00 27.09 ? 48  LEU B CB    1 
ATOM   2993  C  CG    . LEU B 1 48  ? -19.283 -16.648 -34.634 1.00 27.87 ? 48  LEU B CG    1 
ATOM   2994  C  CD1   . LEU B 1 48  ? -20.445 -16.135 -35.472 1.00 28.20 ? 48  LEU B CD1   1 
ATOM   2995  C  CD2   . LEU B 1 48  ? -17.958 -16.035 -35.071 1.00 27.21 ? 48  LEU B CD2   1 
ATOM   2996  N  N     . SER B 1 49  ? -17.751 -15.502 -30.457 1.00 25.96 ? 49  SER B N     1 
ATOM   2997  C  CA    . SER B 1 49  ? -17.863 -14.850 -29.164 1.00 26.32 ? 49  SER B CA    1 
ATOM   2998  C  C     . SER B 1 49  ? -18.974 -13.811 -29.217 1.00 25.22 ? 49  SER B C     1 
ATOM   2999  O  O     . SER B 1 49  ? -19.140 -13.114 -30.218 1.00 24.60 ? 49  SER B O     1 
ATOM   3000  C  CB    . SER B 1 49  ? -16.538 -14.190 -28.785 1.00 26.88 ? 49  SER B CB    1 
ATOM   3001  O  OG    . SER B 1 49  ? -16.685 -13.397 -27.627 1.00 27.03 ? 49  SER B OG    1 
ATOM   3002  N  N     . LEU B 1 50  ? -19.752 -13.716 -28.140 1.00 25.23 ? 50  LEU B N     1 
ATOM   3003  C  CA    . LEU B 1 50  ? -20.817 -12.726 -28.072 1.00 24.53 ? 50  LEU B CA    1 
ATOM   3004  C  C     . LEU B 1 50  ? -20.349 -11.403 -27.484 1.00 24.75 ? 50  LEU B C     1 
ATOM   3005  O  O     . LEU B 1 50  ? -21.180 -10.562 -27.122 1.00 24.42 ? 50  LEU B O     1 
ATOM   3006  C  CB    . LEU B 1 50  ? -21.999 -13.280 -27.282 1.00 24.50 ? 50  LEU B CB    1 
ATOM   3007  C  CG    . LEU B 1 50  ? -22.645 -14.491 -27.948 1.00 24.25 ? 50  LEU B CG    1 
ATOM   3008  C  CD1   . LEU B 1 50  ? -23.781 -15.011 -27.109 1.00 24.41 ? 50  LEU B CD1   1 
ATOM   3009  C  CD2   . LEU B 1 50  ? -23.145 -14.116 -29.331 1.00 24.72 ? 50  LEU B CD2   1 
ATOM   3010  N  N     . MET B 1 51  ? -19.039 -11.189 -27.409 1.00 25.37 ? 51  MET B N     1 
ATOM   3011  C  CA    . MET B 1 51  ? -18.527 -9.862  -27.133 1.00 25.56 ? 51  MET B CA    1 
ATOM   3012  C  C     . MET B 1 51  ? -18.873 -8.927  -28.286 1.00 24.86 ? 51  MET B C     1 
ATOM   3013  O  O     . MET B 1 51  ? -19.360 -9.343  -29.345 1.00 24.39 ? 51  MET B O     1 
ATOM   3014  C  CB    . MET B 1 51  ? -17.015 -9.901  -26.913 1.00 26.47 ? 51  MET B CB    1 
ATOM   3015  C  CG    . MET B 1 51  ? -16.219 -10.211 -28.174 1.00 28.18 ? 51  MET B CG    1 
ATOM   3016  S  SD    . MET B 1 51  ? -14.446 -10.268 -27.848 1.00 38.68 ? 51  MET B SD    1 
ATOM   3017  C  CE    . MET B 1 51  ? -14.406 -11.446 -26.501 1.00 34.34 ? 51  MET B CE    1 
ATOM   3018  N  N     . ASN B 1 52  ? -18.605 -7.645  -28.076 1.00 25.06 ? 52  ASN B N     1 
ATOM   3019  C  CA    . ASN B 1 52  ? -18.907 -6.655  -29.097 1.00 26.54 ? 52  ASN B CA    1 
ATOM   3020  C  C     . ASN B 1 52  ? -18.146 -6.942  -30.380 1.00 26.16 ? 52  ASN B C     1 
ATOM   3021  O  O     . ASN B 1 52  ? -16.954 -7.259  -30.361 1.00 27.21 ? 52  ASN B O     1 
ATOM   3022  C  CB    . ASN B 1 52  ? -18.593 -5.255  -28.584 1.00 26.49 ? 52  ASN B CB    1 
ATOM   3023  C  CG    . ASN B 1 52  ? -19.761 -4.653  -27.852 1.00 27.49 ? 52  ASN B CG    1 
ATOM   3024  O  OD1   . ASN B 1 52  ? -20.916 -4.910  -28.206 1.00 25.45 ? 52  ASN B OD1   1 
ATOM   3025  N  ND2   . ASN B 1 52  ? -19.481 -3.877  -26.811 1.00 28.05 ? 52  ASN B ND2   1 
ATOM   3026  N  N     . ASN B 1 53  ? -18.863 -6.869  -31.494 1.00 26.13 ? 53  ASN B N     1 
ATOM   3027  C  CA    . ASN B 1 53  ? -18.268 -7.016  -32.807 1.00 24.85 ? 53  ASN B CA    1 
ATOM   3028  C  C     . ASN B 1 53  ? -17.302 -5.865  -33.080 1.00 26.68 ? 53  ASN B C     1 
ATOM   3029  O  O     . ASN B 1 53  ? -17.296 -4.842  -32.388 1.00 26.39 ? 53  ASN B O     1 
ATOM   3030  C  CB    . ASN B 1 53  ? -19.372 -7.062  -33.860 1.00 25.62 ? 53  ASN B CB    1 
ATOM   3031  C  CG    . ASN B 1 53  ? -18.866 -7.466  -35.227 1.00 25.58 ? 53  ASN B CG    1 
ATOM   3032  O  OD1   . ASN B 1 53  ? -17.788 -8.042  -35.357 1.00 27.10 ? 53  ASN B OD1   1 
ATOM   3033  N  ND2   . ASN B 1 53  ? -19.654 -7.177  -36.257 1.00 26.14 ? 53  ASN B ND2   1 
ATOM   3034  N  N     . ASP B 1 54  ? -16.451 -6.060  -34.085 1.00 26.45 ? 54  ASP B N     1 
ATOM   3035  C  CA    . ASP B 1 54  ? -15.700 -4.951  -34.660 1.00 26.33 ? 54  ASP B CA    1 
ATOM   3036  C  C     . ASP B 1 54  ? -16.658 -3.812  -34.993 1.00 25.66 ? 54  ASP B C     1 
ATOM   3037  O  O     . ASP B 1 54  ? -17.656 -4.012  -35.689 1.00 25.77 ? 54  ASP B O     1 
ATOM   3038  C  CB    . ASP B 1 54  ? -14.974 -5.426  -35.921 1.00 25.02 ? 54  ASP B CB    1 
ATOM   3039  C  CG    . ASP B 1 54  ? -14.036 -4.378  -36.498 1.00 26.62 ? 54  ASP B CG    1 
ATOM   3040  O  OD1   . ASP B 1 54  ? -14.260 -3.169  -36.275 1.00 27.48 ? 54  ASP B OD1   1 
ATOM   3041  O  OD2   . ASP B 1 54  ? -13.079 -4.770  -37.205 1.00 27.52 ? 54  ASP B OD2   1 
ATOM   3042  N  N     . THR B 1 55  ? -16.347 -2.614  -34.492 1.00 26.05 ? 55  THR B N     1 
ATOM   3043  C  CA    . THR B 1 55  ? -17.257 -1.480  -34.630 1.00 27.53 ? 55  THR B CA    1 
ATOM   3044  C  C     . THR B 1 55  ? -17.364 -0.962  -36.060 1.00 27.33 ? 55  THR B C     1 
ATOM   3045  O  O     . THR B 1 55  ? -18.263 -0.162  -36.335 1.00 26.96 ? 55  THR B O     1 
ATOM   3046  C  CB    . THR B 1 55  ? -16.837 -0.337  -33.699 1.00 28.47 ? 55  THR B CB    1 
ATOM   3047  O  OG1   . THR B 1 55  ? -15.521 0.110   -34.047 1.00 29.13 ? 55  THR B OG1   1 
ATOM   3048  C  CG2   . THR B 1 55  ? -16.848 -0.794  -32.245 1.00 27.86 ? 55  THR B CG2   1 
ATOM   3049  N  N     . HIS B 1 56  ? -16.468 -1.367  -36.961 1.00 27.47 ? 56  HIS B N     1 
ATOM   3050  C  CA    . HIS B 1 56  ? -16.632 -1.126  -38.391 1.00 25.69 ? 56  HIS B CA    1 
ATOM   3051  C  C     . HIS B 1 56  ? -17.327 -2.283  -39.091 1.00 25.64 ? 56  HIS B C     1 
ATOM   3052  O  O     . HIS B 1 56  ? -17.545 -2.220  -40.306 1.00 25.75 ? 56  HIS B O     1 
ATOM   3053  C  CB    . HIS B 1 56  ? -15.275 -0.878  -39.064 1.00 26.93 ? 56  HIS B CB    1 
ATOM   3054  C  CG    . HIS B 1 56  ? -14.637 0.423   -38.686 1.00 27.88 ? 56  HIS B CG    1 
ATOM   3055  N  ND1   . HIS B 1 56  ? -13.892 0.584   -37.538 1.00 30.05 ? 56  HIS B ND1   1 
ATOM   3056  C  CD2   . HIS B 1 56  ? -14.632 1.625   -39.309 1.00 27.55 ? 56  HIS B CD2   1 
ATOM   3057  C  CE1   . HIS B 1 56  ? -13.457 1.830   -37.469 1.00 29.67 ? 56  HIS B CE1   1 
ATOM   3058  N  NE2   . HIS B 1 56  ? -13.891 2.481   -38.533 1.00 29.05 ? 56  HIS B NE2   1 
ATOM   3059  N  N     . GLY B 1 57  ? -17.701 -3.314  -38.353 1.00 26.28 ? 57  GLY B N     1 
ATOM   3060  C  CA    . GLY B 1 57  ? -18.028 -4.587  -38.966 1.00 25.82 ? 57  GLY B CA    1 
ATOM   3061  C  C     . GLY B 1 57  ? -16.806 -5.475  -39.052 1.00 26.13 ? 57  GLY B C     1 
ATOM   3062  O  O     . GLY B 1 57  ? -15.667 -5.015  -39.087 1.00 25.49 ? 57  GLY B O     1 
ATOM   3063  N  N     . SER B 1 58  ? -17.047 -6.781  -39.062 1.00 24.91 ? 58  SER B N     1 
ATOM   3064  C  CA    . SER B 1 58  ? -15.940 -7.722  -39.068 1.00 25.83 ? 58  SER B CA    1 
ATOM   3065  C  C     . SER B 1 58  ? -15.133 -7.593  -40.355 1.00 25.79 ? 58  SER B C     1 
ATOM   3066  O  O     . SER B 1 58  ? -15.636 -7.159  -41.397 1.00 24.97 ? 58  SER B O     1 
ATOM   3067  C  CB    . SER B 1 58  ? -16.451 -9.150  -38.909 1.00 26.25 ? 58  SER B CB    1 
ATOM   3068  O  OG    . SER B 1 58  ? -16.999 -9.630  -40.123 1.00 24.07 ? 58  SER B OG    1 
ATOM   3069  N  N     . LEU B 1 59  ? -13.854 -7.957  -40.266 1.00 26.48 ? 59  LEU B N     1 
ATOM   3070  C  CA    . LEU B 1 59  ? -13.007 -7.950  -41.451 1.00 26.15 ? 59  LEU B CA    1 
ATOM   3071  C  C     . LEU B 1 59  ? -13.529 -8.926  -42.500 1.00 25.85 ? 59  LEU B C     1 
ATOM   3072  O  O     . LEU B 1 59  ? -13.477 -8.643  -43.702 1.00 25.97 ? 59  LEU B O     1 
ATOM   3073  C  CB    . LEU B 1 59  ? -11.567 -8.282  -41.062 1.00 27.47 ? 59  LEU B CB    1 
ATOM   3074  C  CG    . LEU B 1 59  ? -10.548 -8.245  -42.200 1.00 28.25 ? 59  LEU B CG    1 
ATOM   3075  C  CD1   . LEU B 1 59  ? -10.390 -6.816  -42.684 1.00 28.38 ? 59  LEU B CD1   1 
ATOM   3076  C  CD2   . LEU B 1 59  ? -9.213  -8.790  -41.721 1.00 29.47 ? 59  LEU B CD2   1 
ATOM   3077  N  N     . ARG B 1 60  ? -14.063 -10.068 -42.058 1.00 25.52 ? 60  ARG B N     1 
ATOM   3078  C  CA    . ARG B 1 60  ? -14.626 -11.040 -42.988 1.00 25.28 ? 60  ARG B CA    1 
ATOM   3079  C  C     . ARG B 1 60  ? -15.760 -10.430 -43.801 1.00 24.54 ? 60  ARG B C     1 
ATOM   3080  O  O     . ARG B 1 60  ? -15.827 -10.617 -45.020 1.00 24.52 ? 60  ARG B O     1 
ATOM   3081  C  CB    . ARG B 1 60  ? -15.121 -12.270 -42.225 1.00 25.09 ? 60  ARG B CB    1 
ATOM   3082  C  CG    . ARG B 1 60  ? -15.741 -13.365 -43.095 1.00 24.92 ? 60  ARG B CG    1 
ATOM   3083  C  CD    . ARG B 1 60  ? -16.114 -14.569 -42.239 1.00 24.92 ? 60  ARG B CD    1 
ATOM   3084  N  NE    . ARG B 1 60  ? -16.695 -15.688 -42.985 1.00 24.88 ? 60  ARG B NE    1 
ATOM   3085  C  CZ    . ARG B 1 60  ? -17.999 -15.945 -43.027 1.00 24.08 ? 60  ARG B CZ    1 
ATOM   3086  N  NH1   . ARG B 1 60  ? -18.841 -15.160 -42.380 1.00 24.47 ? 60  ARG B NH1   1 
ATOM   3087  N  NH2   . ARG B 1 60  ? -18.468 -16.986 -43.698 1.00 24.16 ? 60  ARG B NH2   1 
ATOM   3088  N  N     . LEU B 1 61  ? -16.652 -9.683  -43.149 1.00 23.68 ? 61  LEU B N     1 
ATOM   3089  C  CA    . LEU B 1 61  ? -17.745 -9.054  -43.881 1.00 23.47 ? 61  LEU B CA    1 
ATOM   3090  C  C     . LEU B 1 61  ? -17.239 -7.925  -44.779 1.00 24.14 ? 61  LEU B C     1 
ATOM   3091  O  O     . LEU B 1 61  ? -17.651 -7.817  -45.940 1.00 24.40 ? 61  LEU B O     1 
ATOM   3092  C  CB    . LEU B 1 61  ? -18.802 -8.543  -42.901 1.00 24.04 ? 61  LEU B CB    1 
ATOM   3093  C  CG    . LEU B 1 61  ? -20.010 -7.814  -43.499 1.00 24.25 ? 61  LEU B CG    1 
ATOM   3094  C  CD1   . LEU B 1 61  ? -20.659 -8.638  -44.592 1.00 21.28 ? 61  LEU B CD1   1 
ATOM   3095  C  CD2   . LEU B 1 61  ? -21.017 -7.493  -42.412 1.00 23.78 ? 61  LEU B CD2   1 
ATOM   3096  N  N     . ARG B 1 62  ? -16.356 -7.068  -44.266 1.00 23.94 ? 62  ARG B N     1 
ATOM   3097  C  CA    . ARG B 1 62  ? -15.889 -5.948  -45.076 1.00 24.59 ? 62  ARG B CA    1 
ATOM   3098  C  C     . ARG B 1 62  ? -15.027 -6.413  -46.244 1.00 25.64 ? 62  ARG B C     1 
ATOM   3099  O  O     . ARG B 1 62  ? -15.052 -5.790  -47.311 1.00 25.31 ? 62  ARG B O     1 
ATOM   3100  C  CB    . ARG B 1 62  ? -15.144 -4.932  -44.210 1.00 26.13 ? 62  ARG B CB    1 
ATOM   3101  C  CG    . ARG B 1 62  ? -16.080 -4.139  -43.300 1.00 25.29 ? 62  ARG B CG    1 
ATOM   3102  C  CD    . ARG B 1 62  ? -15.353 -3.115  -42.442 1.00 25.61 ? 62  ARG B CD    1 
ATOM   3103  N  NE    . ARG B 1 62  ? -14.541 -3.722  -41.392 1.00 26.85 ? 62  ARG B NE    1 
ATOM   3104  C  CZ    . ARG B 1 62  ? -13.214 -3.804  -41.417 1.00 28.12 ? 62  ARG B CZ    1 
ATOM   3105  N  NH1   . ARG B 1 62  ? -12.571 -4.379  -40.408 1.00 28.82 ? 62  ARG B NH1   1 
ATOM   3106  N  NH2   . ARG B 1 62  ? -12.529 -3.302  -42.438 1.00 27.89 ? 62  ARG B NH2   1 
ATOM   3107  N  N     . GLU B 1 63  ? -14.278 -7.503  -46.075 1.00 25.62 ? 63  GLU B N     1 
ATOM   3108  C  CA    . GLU B 1 63  ? -13.530 -8.045  -47.203 1.00 26.43 ? 63  GLU B CA    1 
ATOM   3109  C  C     . GLU B 1 63  ? -14.473 -8.630  -48.245 1.00 25.93 ? 63  GLU B C     1 
ATOM   3110  O  O     . GLU B 1 63  ? -14.230 -8.501  -49.451 1.00 26.42 ? 63  GLU B O     1 
ATOM   3111  C  CB    . GLU B 1 63  ? -12.530 -9.097  -46.719 1.00 27.22 ? 63  GLU B CB    1 
ATOM   3112  C  CG    . GLU B 1 63  ? -11.307 -8.486  -46.038 1.00 28.10 ? 63  GLU B CG    1 
ATOM   3113  C  CD    . GLU B 1 63  ? -10.243 -9.508  -45.670 1.00 31.34 ? 63  GLU B CD    1 
ATOM   3114  O  OE1   . GLU B 1 63  ? -9.068  -9.111  -45.527 1.00 35.32 ? 63  GLU B OE1   1 
ATOM   3115  O  OE2   . GLU B 1 63  ? -10.577 -10.706 -45.524 1.00 35.24 ? 63  GLU B OE2   1 
ATOM   3116  N  N     . ALA B 1 64  ? -15.559 -9.271  -47.799 1.00 25.05 ? 64  ALA B N     1 
ATOM   3117  C  CA    . ALA B 1 64  ? -16.556 -9.780  -48.738 1.00 26.36 ? 64  ALA B CA    1 
ATOM   3118  C  C     . ALA B 1 64  ? -17.259 -8.645  -49.473 1.00 27.29 ? 64  ALA B C     1 
ATOM   3119  O  O     . ALA B 1 64  ? -17.495 -8.736  -50.685 1.00 28.74 ? 64  ALA B O     1 
ATOM   3120  C  CB    . ALA B 1 64  ? -17.575 -10.654 -48.006 1.00 23.98 ? 64  ALA B CB    1 
ATOM   3121  N  N     . ILE B 1 65  ? -17.593 -7.564  -48.764 1.00 26.22 ? 65  ILE B N     1 
ATOM   3122  C  CA    . ILE B 1 65  ? -18.193 -6.405  -49.421 1.00 28.10 ? 65  ILE B CA    1 
ATOM   3123  C  C     . ILE B 1 65  ? -17.209 -5.788  -50.406 1.00 29.21 ? 65  ILE B C     1 
ATOM   3124  O  O     . ILE B 1 65  ? -17.562 -5.462  -51.546 1.00 28.00 ? 65  ILE B O     1 
ATOM   3125  C  CB    . ILE B 1 65  ? -18.655 -5.370  -48.380 1.00 26.28 ? 65  ILE B CB    1 
ATOM   3126  C  CG1   . ILE B 1 65  ? -19.727 -5.953  -47.458 1.00 25.49 ? 65  ILE B CG1   1 
ATOM   3127  C  CG2   . ILE B 1 65  ? -19.182 -4.116  -49.070 1.00 26.13 ? 65  ILE B CG2   1 
ATOM   3128  C  CD1   . ILE B 1 65  ? -19.913 -5.149  -46.210 1.00 23.11 ? 65  ILE B CD1   1 
ATOM   3129  N  N     . ALA B 1 66  ? -15.958 -5.609  -49.972 1.00 27.84 ? 66  ALA B N     1 
ATOM   3130  C  CA    . ALA B 1 66  ? -14.964 -4.942  -50.803 1.00 30.10 ? 66  ALA B CA    1 
ATOM   3131  C  C     . ALA B 1 66  ? -14.629 -5.753  -52.048 1.00 32.28 ? 66  ALA B C     1 
ATOM   3132  O  O     . ALA B 1 66  ? -14.319 -5.180  -53.099 1.00 33.59 ? 66  ALA B O     1 
ATOM   3133  C  CB    . ALA B 1 66  ? -13.705 -4.672  -49.985 1.00 29.68 ? 66  ALA B CB    1 
ATOM   3134  N  N     . SER B 1 67  ? -14.691 -7.082  -51.955 1.00 31.06 ? 67  SER B N     1 
ATOM   3135  C  CA    . SER B 1 67  ? -14.371 -7.928  -53.095 1.00 31.49 ? 67  SER B CA    1 
ATOM   3136  C  C     . SER B 1 67  ? -15.351 -7.750  -54.246 1.00 32.30 ? 67  SER B C     1 
ATOM   3137  O  O     . SER B 1 67  ? -15.071 -8.224  -55.349 1.00 35.06 ? 67  SER B O     1 
ATOM   3138  C  CB    . SER B 1 67  ? -14.336 -9.393  -52.656 1.00 29.01 ? 67  SER B CB    1 
ATOM   3139  O  OG    . SER B 1 67  ? -15.643 -9.854  -52.355 1.00 30.47 ? 67  SER B OG    1 
ATOM   3140  N  N     . LEU B 1 68  ? -16.485 -7.081  -54.020 1.00 31.89 ? 68  LEU B N     1 
ATOM   3141  C  CA    . LEU B 1 68  ? -17.466 -6.879  -55.078 1.00 33.31 ? 68  LEU B CA    1 
ATOM   3142  C  C     . LEU B 1 68  ? -17.029 -5.847  -56.112 1.00 36.01 ? 68  LEU B C     1 
ATOM   3143  O  O     . LEU B 1 68  ? -17.530 -5.877  -57.239 1.00 35.57 ? 68  LEU B O     1 
ATOM   3144  C  CB    . LEU B 1 68  ? -18.804 -6.456  -54.471 1.00 33.84 ? 68  LEU B CB    1 
ATOM   3145  C  CG    . LEU B 1 68  ? -19.437 -7.443  -53.489 1.00 31.52 ? 68  LEU B CG    1 
ATOM   3146  C  CD1   . LEU B 1 68  ? -20.654 -6.836  -52.824 1.00 30.41 ? 68  LEU B CD1   1 
ATOM   3147  C  CD2   . LEU B 1 68  ? -19.815 -8.719  -54.217 1.00 31.46 ? 68  LEU B CD2   1 
ATOM   3148  N  N     . ASP B 1 69  ? -16.114 -4.942  -55.767 1.00 38.89 ? 69  ASP B N     1 
ATOM   3149  C  CA    . ASP B 1 69  ? -15.683 -3.905  -56.696 1.00 38.20 ? 69  ASP B CA    1 
ATOM   3150  C  C     . ASP B 1 69  ? -14.225 -3.560  -56.440 1.00 38.00 ? 69  ASP B C     1 
ATOM   3151  O  O     . ASP B 1 69  ? -13.780 -3.507  -55.289 1.00 37.89 ? 69  ASP B O     1 
ATOM   3152  C  CB    . ASP B 1 69  ? -16.538 -2.636  -56.583 1.00 39.52 ? 69  ASP B CB    1 
ATOM   3153  C  CG    . ASP B 1 69  ? -18.003 -2.890  -56.872 1.00 41.01 ? 69  ASP B CG    1 
ATOM   3154  O  OD1   . ASP B 1 69  ? -18.731 -3.303  -55.938 1.00 39.96 ? 69  ASP B OD1   1 
ATOM   3155  O  OD2   . ASP B 1 69  ? -18.427 -2.681  -58.030 1.00 41.13 ? 69  ASP B OD2   1 
ATOM   3156  N  N     . LYS B 1 70  ? -13.493 -3.316  -57.526 1.00 37.88 ? 70  LYS B N     1 
ATOM   3157  C  CA    . LYS B 1 70  ? -12.086 -2.956  -57.415 1.00 37.89 ? 70  LYS B CA    1 
ATOM   3158  C  C     . LYS B 1 70  ? -11.901 -1.608  -56.727 1.00 35.78 ? 70  LYS B C     1 
ATOM   3159  O  O     . LYS B 1 70  ? -10.875 -1.382  -56.078 1.00 35.39 ? 70  LYS B O     1 
ATOM   3160  C  CB    . LYS B 1 70  ? -11.454 -2.948  -58.810 1.00 41.42 ? 70  LYS B CB    1 
ATOM   3161  C  CG    . LYS B 1 70  ? -9.975  -2.618  -58.831 1.00 45.64 ? 70  LYS B CG    1 
ATOM   3162  C  CD    . LYS B 1 70  ? -9.140  -3.697  -58.155 1.00 47.00 ? 70  LYS B CD    1 
ATOM   3163  C  CE    . LYS B 1 70  ? -7.671  -3.302  -58.150 1.00 48.43 ? 70  LYS B CE    1 
ATOM   3164  N  NZ    . LYS B 1 70  ? -7.104  -3.267  -59.530 1.00 50.21 ? 70  LYS B NZ    1 
ATOM   3165  N  N     . SER B 1 71  ? -12.880 -0.709  -56.849 1.00 35.21 ? 71  SER B N     1 
ATOM   3166  C  CA    . SER B 1 71  ? -12.784 0.617   -56.251 1.00 36.25 ? 71  SER B CA    1 
ATOM   3167  C  C     . SER B 1 71  ? -12.959 0.613   -54.737 1.00 35.19 ? 71  SER B C     1 
ATOM   3168  O  O     . SER B 1 71  ? -12.736 1.650   -54.103 1.00 33.62 ? 71  SER B O     1 
ATOM   3169  C  CB    . SER B 1 71  ? -13.835 1.541   -56.870 1.00 37.89 ? 71  SER B CB    1 
ATOM   3170  O  OG    . SER B 1 71  ? -15.152 1.067   -56.611 1.00 37.95 ? 71  SER B OG    1 
ATOM   3171  N  N     . VAL B 1 72  ? -13.341 -0.513  -54.143 1.00 35.42 ? 72  VAL B N     1 
ATOM   3172  C  CA    . VAL B 1 72  ? -13.692 -0.583  -52.730 1.00 35.27 ? 72  VAL B CA    1 
ATOM   3173  C  C     . VAL B 1 72  ? -12.635 -1.393  -51.994 1.00 33.90 ? 72  VAL B C     1 
ATOM   3174  O  O     . VAL B 1 72  ? -12.321 -2.524  -52.388 1.00 34.67 ? 72  VAL B O     1 
ATOM   3175  C  CB    . VAL B 1 72  ? -15.089 -1.197  -52.536 1.00 33.30 ? 72  VAL B CB    1 
ATOM   3176  C  CG1   . VAL B 1 72  ? -15.446 -1.244  -51.063 1.00 31.61 ? 72  VAL B CG1   1 
ATOM   3177  C  CG2   . VAL B 1 72  ? -16.126 -0.413  -53.327 1.00 33.93 ? 72  VAL B CG2   1 
ATOM   3178  N  N     . SER B 1 73  ? -12.084 -0.812  -50.937 1.00 31.28 ? 73  SER B N     1 
ATOM   3179  C  CA    . SER B 1 73  ? -11.207 -1.495  -50.007 1.00 30.89 ? 73  SER B CA    1 
ATOM   3180  C  C     . SER B 1 73  ? -11.957 -1.778  -48.713 1.00 29.96 ? 73  SER B C     1 
ATOM   3181  O  O     . SER B 1 73  ? -12.925 -1.085  -48.384 1.00 30.70 ? 73  SER B O     1 
ATOM   3182  C  CB    . SER B 1 73  ? -9.963  -0.648  -49.699 1.00 30.92 ? 73  SER B CB    1 
ATOM   3183  O  OG    . SER B 1 73  ? -9.050  -0.662  -50.779 1.00 34.94 ? 73  SER B OG    1 
ATOM   3184  N  N     . PRO B 1 74  ? -11.544 -2.797  -47.955 1.00 29.92 ? 74  PRO B N     1 
ATOM   3185  C  CA    . PRO B 1 74  ? -12.247 -3.103  -46.694 1.00 29.47 ? 74  PRO B CA    1 
ATOM   3186  C  C     . PRO B 1 74  ? -12.245 -1.952  -45.704 1.00 30.14 ? 74  PRO B C     1 
ATOM   3187  O  O     . PRO B 1 74  ? -13.104 -1.913  -44.813 1.00 28.22 ? 74  PRO B O     1 
ATOM   3188  C  CB    . PRO B 1 74  ? -11.477 -4.312  -46.144 1.00 29.75 ? 74  PRO B CB    1 
ATOM   3189  C  CG    . PRO B 1 74  ? -10.810 -4.921  -47.348 1.00 30.52 ? 74  PRO B CG    1 
ATOM   3190  C  CD    . PRO B 1 74  ? -10.488 -3.780  -48.260 1.00 29.61 ? 74  PRO B CD    1 
ATOM   3191  N  N     . ASP B 1 75  ? -11.302 -1.017  -45.824 1.00 29.61 ? 75  ASP B N     1 
ATOM   3192  C  CA    . ASP B 1 75  ? -11.226 0.115   -44.914 1.00 29.73 ? 75  ASP B CA    1 
ATOM   3193  C  C     . ASP B 1 75  ? -12.177 1.245   -45.279 1.00 29.06 ? 75  ASP B C     1 
ATOM   3194  O  O     . ASP B 1 75  ? -12.347 2.168   -44.478 1.00 30.10 ? 75  ASP B O     1 
ATOM   3195  C  CB    . ASP B 1 75  ? -9.791  0.637   -44.868 1.00 31.34 ? 75  ASP B CB    1 
ATOM   3196  C  CG    . ASP B 1 75  ? -8.846  -0.351  -44.226 1.00 35.66 ? 75  ASP B CG    1 
ATOM   3197  O  OD1   . ASP B 1 75  ? -9.214  -0.921  -43.175 1.00 38.37 ? 75  ASP B OD1   1 
ATOM   3198  O  OD2   . ASP B 1 75  ? -7.751  -0.580  -44.778 1.00 40.46 ? 75  ASP B OD2   1 
ATOM   3199  N  N     . ASP B 1 76  ? -12.785 1.209   -46.459 1.00 29.36 ? 76  ASP B N     1 
ATOM   3200  C  CA    . ASP B 1 76  ? -13.737 2.236   -46.855 1.00 29.18 ? 76  ASP B CA    1 
ATOM   3201  C  C     . ASP B 1 76  ? -15.156 1.938   -46.391 1.00 28.43 ? 76  ASP B C     1 
ATOM   3202  O  O     . ASP B 1 76  ? -16.065 2.715   -46.697 1.00 30.27 ? 76  ASP B O     1 
ATOM   3203  C  CB    . ASP B 1 76  ? -13.722 2.408   -48.376 1.00 29.72 ? 76  ASP B CB    1 
ATOM   3204  C  CG    . ASP B 1 76  ? -12.328 2.644   -48.923 1.00 32.62 ? 76  ASP B CG    1 
ATOM   3205  O  OD1   . ASP B 1 76  ? -11.545 3.379   -48.274 1.00 32.29 ? 76  ASP B OD1   1 
ATOM   3206  O  OD2   . ASP B 1 76  ? -12.015 2.098   -50.007 1.00 34.33 ? 76  ASP B OD2   1 
ATOM   3207  N  N     . ILE B 1 77  ? -15.368 0.863   -45.639 1.00 27.65 ? 77  ILE B N     1 
ATOM   3208  C  CA    . ILE B 1 77  ? -16.697 0.314   -45.398 1.00 27.43 ? 77  ILE B CA    1 
ATOM   3209  C  C     . ILE B 1 77  ? -17.026 0.423   -43.915 1.00 26.62 ? 77  ILE B C     1 
ATOM   3210  O  O     . ILE B 1 77  ? -16.208 0.054   -43.065 1.00 24.95 ? 77  ILE B O     1 
ATOM   3211  C  CB    . ILE B 1 77  ? -16.780 -1.152  -45.855 1.00 27.06 ? 77  ILE B CB    1 
ATOM   3212  C  CG1   . ILE B 1 77  ? -16.430 -1.270  -47.341 1.00 28.88 ? 77  ILE B CG1   1 
ATOM   3213  C  CG2   . ILE B 1 77  ? -18.163 -1.724  -45.552 1.00 27.74 ? 77  ILE B CG2   1 
ATOM   3214  C  CD1   . ILE B 1 77  ? -16.085 -2.676  -47.769 1.00 27.27 ? 77  ILE B CD1   1 
ATOM   3215  N  N     . LEU B 1 78  ? -18.226 0.915   -43.609 1.00 25.72 ? 78  LEU B N     1 
ATOM   3216  C  CA    . LEU B 1 78  ? -18.774 0.882   -42.259 1.00 25.64 ? 78  LEU B CA    1 
ATOM   3217  C  C     . LEU B 1 78  ? -20.057 0.066   -42.296 1.00 24.87 ? 78  LEU B C     1 
ATOM   3218  O  O     . LEU B 1 78  ? -21.013 0.446   -42.979 1.00 26.70 ? 78  LEU B O     1 
ATOM   3219  C  CB    . LEU B 1 78  ? -19.038 2.292   -41.724 1.00 24.74 ? 78  LEU B CB    1 
ATOM   3220  C  CG    . LEU B 1 78  ? -19.635 2.407   -40.317 1.00 26.59 ? 78  LEU B CG    1 
ATOM   3221  C  CD1   . LEU B 1 78  ? -18.655 1.924   -39.238 1.00 25.82 ? 78  LEU B CD1   1 
ATOM   3222  C  CD2   . LEU B 1 78  ? -20.091 3.836   -40.024 1.00 26.92 ? 78  LEU B CD2   1 
ATOM   3223  N  N     . VAL B 1 79  ? -20.071 -1.052  -41.583 1.00 23.57 ? 79  VAL B N     1 
ATOM   3224  C  CA    . VAL B 1 79  ? -21.247 -1.911  -41.515 1.00 24.21 ? 79  VAL B CA    1 
ATOM   3225  C  C     . VAL B 1 79  ? -22.230 -1.335  -40.506 1.00 25.08 ? 79  VAL B C     1 
ATOM   3226  O  O     . VAL B 1 79  ? -21.841 -0.904  -39.413 1.00 23.97 ? 79  VAL B O     1 
ATOM   3227  C  CB    . VAL B 1 79  ? -20.845 -3.350  -41.137 1.00 24.81 ? 79  VAL B CB    1 
ATOM   3228  C  CG1   . VAL B 1 79  ? -22.074 -4.249  -41.041 1.00 25.10 ? 79  VAL B CG1   1 
ATOM   3229  C  CG2   . VAL B 1 79  ? -19.846 -3.912  -42.124 1.00 24.33 ? 79  VAL B CG2   1 
ATOM   3230  N  N     . THR B 1 80  ? -23.510 -1.311  -40.872 1.00 24.56 ? 80  THR B N     1 
ATOM   3231  C  CA    . THR B 1 80  ? -24.562 -0.776  -40.018 1.00 24.14 ? 80  THR B CA    1 
ATOM   3232  C  C     . THR B 1 80  ? -25.712 -1.769  -39.952 1.00 24.49 ? 80  THR B C     1 
ATOM   3233  O  O     . THR B 1 80  ? -25.761 -2.751  -40.702 1.00 23.92 ? 80  THR B O     1 
ATOM   3234  C  CB    . THR B 1 80  ? -25.096 0.582   -40.509 1.00 24.09 ? 80  THR B CB    1 
ATOM   3235  O  OG1   . THR B 1 80  ? -25.583 0.458   -41.853 1.00 24.80 ? 80  THR B OG1   1 
ATOM   3236  C  CG2   . THR B 1 80  ? -24.020 1.663   -40.427 1.00 24.14 ? 80  THR B CG2   1 
ATOM   3237  N  N     . ALA B 1 81  ? -26.645 -1.494  -39.038 1.00 22.46 ? 81  ALA B N     1 
ATOM   3238  C  CA    . ALA B 1 81  ? -27.837 -2.319  -38.851 1.00 24.68 ? 81  ALA B CA    1 
ATOM   3239  C  C     . ALA B 1 81  ? -28.873 -1.903  -39.890 1.00 25.32 ? 81  ALA B C     1 
ATOM   3240  O  O     . ALA B 1 81  ? -29.824 -1.164  -39.617 1.00 25.54 ? 81  ALA B O     1 
ATOM   3241  C  CB    . ALA B 1 81  ? -28.377 -2.177  -37.433 1.00 25.76 ? 81  ALA B CB    1 
ATOM   3242  N  N     . GLY B 1 82  ? -28.684 -2.404  -41.104 1.00 24.45 ? 82  GLY B N     1 
ATOM   3243  C  CA    . GLY B 1 82  ? -29.457 -1.970  -42.247 1.00 24.45 ? 82  GLY B CA    1 
ATOM   3244  C  C     . GLY B 1 82  ? -28.969 -0.638  -42.793 1.00 26.38 ? 82  GLY B C     1 
ATOM   3245  O  O     . GLY B 1 82  ? -28.235 0.110   -42.146 1.00 24.97 ? 82  GLY B O     1 
ATOM   3246  N  N     . THR B 1 83  ? -29.380 -0.345  -44.026 1.00 24.76 ? 83  THR B N     1 
ATOM   3247  C  CA    . THR B 1 83  ? -29.044 0.950   -44.600 1.00 26.34 ? 83  THR B CA    1 
ATOM   3248  C  C     . THR B 1 83  ? -29.851 2.073   -43.974 1.00 25.92 ? 83  THR B C     1 
ATOM   3249  O  O     . THR B 1 83  ? -29.478 3.242   -44.121 1.00 24.18 ? 83  THR B O     1 
ATOM   3250  C  CB    . THR B 1 83  ? -29.249 0.949   -46.114 1.00 26.88 ? 83  THR B CB    1 
ATOM   3251  O  OG1   . THR B 1 83  ? -30.618 0.655   -46.413 1.00 29.29 ? 83  THR B OG1   1 
ATOM   3252  C  CG2   . THR B 1 83  ? -28.356 -0.089  -46.758 1.00 27.37 ? 83  THR B CG2   1 
ATOM   3253  N  N     . THR B 1 84  ? -30.943 1.743   -43.280 1.00 25.37 ? 84  THR B N     1 
ATOM   3254  C  CA    . THR B 1 84  ? -31.698 2.760   -42.559 1.00 26.57 ? 84  THR B CA    1 
ATOM   3255  C  C     . THR B 1 84  ? -30.824 3.454   -41.522 1.00 25.06 ? 84  THR B C     1 
ATOM   3256  O  O     . THR B 1 84  ? -30.853 4.684   -41.399 1.00 24.64 ? 84  THR B O     1 
ATOM   3257  C  CB    . THR B 1 84  ? -32.927 2.125   -41.903 1.00 27.51 ? 84  THR B CB    1 
ATOM   3258  O  OG1   . THR B 1 84  ? -33.798 1.614   -42.922 1.00 28.54 ? 84  THR B OG1   1 
ATOM   3259  C  CG2   . THR B 1 84  ? -33.682 3.145   -41.068 1.00 27.13 ? 84  THR B CG2   1 
ATOM   3260  N  N     . GLU B 1 85  ? -30.024 2.684   -40.778 1.00 25.69 ? 85  GLU B N     1 
ATOM   3261  C  CA    . GLU B 1 85  ? -29.099 3.299   -39.831 1.00 25.86 ? 85  GLU B CA    1 
ATOM   3262  C  C     . GLU B 1 85  ? -28.018 4.091   -40.554 1.00 24.95 ? 85  GLU B C     1 
ATOM   3263  O  O     . GLU B 1 85  ? -27.667 5.197   -40.130 1.00 25.52 ? 85  GLU B O     1 
ATOM   3264  C  CB    . GLU B 1 85  ? -28.461 2.245   -38.929 1.00 25.39 ? 85  GLU B CB    1 
ATOM   3265  C  CG    . GLU B 1 85  ? -27.675 2.871   -37.780 1.00 26.55 ? 85  GLU B CG    1 
ATOM   3266  C  CD    . GLU B 1 85  ? -26.847 1.869   -36.997 1.00 26.52 ? 85  GLU B CD    1 
ATOM   3267  O  OE1   . GLU B 1 85  ? -26.707 2.053   -35.766 1.00 27.78 ? 85  GLU B OE1   1 
ATOM   3268  O  OE2   . GLU B 1 85  ? -26.348 0.892   -37.603 1.00 26.22 ? 85  GLU B OE2   1 
ATOM   3269  N  N     . ALA B 1 86  ? -27.463 3.533   -41.633 1.00 25.38 ? 86  ALA B N     1 
ATOM   3270  C  CA    . ALA B 1 86  ? -26.455 4.261   -42.397 1.00 25.99 ? 86  ALA B CA    1 
ATOM   3271  C  C     . ALA B 1 86  ? -27.010 5.584   -42.911 1.00 25.80 ? 86  ALA B C     1 
ATOM   3272  O  O     . ALA B 1 86  ? -26.331 6.615   -42.858 1.00 25.80 ? 86  ALA B O     1 
ATOM   3273  C  CB    . ALA B 1 86  ? -25.948 3.399   -43.552 1.00 25.65 ? 86  ALA B CB    1 
ATOM   3274  N  N     . ILE B 1 87  ? -28.254 5.573   -43.392 1.00 25.58 ? 87  ILE B N     1 
ATOM   3275  C  CA    . ILE B 1 87  ? -28.877 6.797   -43.888 1.00 26.64 ? 87  ILE B CA    1 
ATOM   3276  C  C     . ILE B 1 87  ? -28.992 7.827   -42.769 1.00 26.56 ? 87  ILE B C     1 
ATOM   3277  O  O     . ILE B 1 87  ? -28.662 9.004   -42.952 1.00 27.14 ? 87  ILE B O     1 
ATOM   3278  C  CB    . ILE B 1 87  ? -30.239 6.478   -44.530 1.00 26.63 ? 87  ILE B CB    1 
ATOM   3279  C  CG1   . ILE B 1 87  ? -30.020 5.787   -45.884 1.00 25.63 ? 87  ILE B CG1   1 
ATOM   3280  C  CG2   . ILE B 1 87  ? -31.066 7.745   -44.699 1.00 27.26 ? 87  ILE B CG2   1 
ATOM   3281  C  CD1   . ILE B 1 87  ? -31.208 4.991   -46.402 1.00 24.45 ? 87  ILE B CD1   1 
ATOM   3282  N  N     . LEU B 1 88  ? -29.444 7.396   -41.588 1.00 26.49 ? 88  LEU B N     1 
ATOM   3283  C  CA    . LEU B 1 88  ? -29.564 8.317   -40.461 1.00 26.15 ? 88  LEU B CA    1 
ATOM   3284  C  C     . LEU B 1 88  ? -28.206 8.877   -40.067 1.00 26.74 ? 88  LEU B C     1 
ATOM   3285  O  O     . LEU B 1 88  ? -28.059 10.084  -39.841 1.00 28.43 ? 88  LEU B O     1 
ATOM   3286  C  CB    . LEU B 1 88  ? -30.211 7.617   -39.268 1.00 27.06 ? 88  LEU B CB    1 
ATOM   3287  C  CG    . LEU B 1 88  ? -30.220 8.424   -37.968 1.00 25.44 ? 88  LEU B CG    1 
ATOM   3288  C  CD1   . LEU B 1 88  ? -31.134 9.638   -38.072 1.00 25.09 ? 88  LEU B CD1   1 
ATOM   3289  C  CD2   . LEU B 1 88  ? -30.616 7.547   -36.790 1.00 29.39 ? 88  LEU B CD2   1 
ATOM   3290  N  N     . ILE B 1 89  ? -27.199 8.008   -39.971 1.00 25.88 ? 89  ILE B N     1 
ATOM   3291  C  CA    . ILE B 1 89  ? -25.872 8.452   -39.555 1.00 28.72 ? 89  ILE B CA    1 
ATOM   3292  C  C     . ILE B 1 89  ? -25.295 9.427   -40.569 1.00 29.37 ? 89  ILE B C     1 
ATOM   3293  O  O     . ILE B 1 89  ? -24.769 10.485  -40.208 1.00 28.98 ? 89  ILE B O     1 
ATOM   3294  C  CB    . ILE B 1 89  ? -24.935 7.247   -39.370 1.00 28.62 ? 89  ILE B CB    1 
ATOM   3295  C  CG1   . ILE B 1 89  ? -25.466 6.295   -38.304 1.00 27.98 ? 89  ILE B CG1   1 
ATOM   3296  C  CG2   . ILE B 1 89  ? -23.552 7.732   -39.005 1.00 30.28 ? 89  ILE B CG2   1 
ATOM   3297  C  CD1   . ILE B 1 89  ? -25.092 6.698   -36.937 1.00 30.61 ? 89  ILE B CD1   1 
ATOM   3298  N  N     . TYR B 1 90  ? -25.410 9.093   -41.858 1.00 29.20 ? 90  TYR B N     1 
ATOM   3299  C  CA    . TYR B 1 90  ? -24.792 9.910   -42.896 1.00 30.01 ? 90  TYR B CA    1 
ATOM   3300  C  C     . TYR B 1 90  ? -25.408 11.301  -42.950 1.00 30.97 ? 90  TYR B C     1 
ATOM   3301  O  O     . TYR B 1 90  ? -24.693 12.307  -43.016 1.00 32.03 ? 90  TYR B O     1 
ATOM   3302  C  CB    . TYR B 1 90  ? -24.906 9.217   -44.253 1.00 29.38 ? 90  TYR B CB    1 
ATOM   3303  C  CG    . TYR B 1 90  ? -24.473 10.103  -45.394 1.00 31.35 ? 90  TYR B CG    1 
ATOM   3304  C  CD1   . TYR B 1 90  ? -23.129 10.356  -45.625 1.00 32.52 ? 90  TYR B CD1   1 
ATOM   3305  C  CD2   . TYR B 1 90  ? -25.406 10.694  -46.234 1.00 31.27 ? 90  TYR B CD2   1 
ATOM   3306  C  CE1   . TYR B 1 90  ? -22.724 11.170  -46.660 1.00 36.24 ? 90  TYR B CE1   1 
ATOM   3307  C  CE2   . TYR B 1 90  ? -25.012 11.508  -47.273 1.00 33.71 ? 90  TYR B CE2   1 
ATOM   3308  C  CZ    . TYR B 1 90  ? -23.670 11.742  -47.483 1.00 36.01 ? 90  TYR B CZ    1 
ATOM   3309  O  OH    . TYR B 1 90  ? -23.274 12.555  -48.520 1.00 37.90 ? 90  TYR B OH    1 
ATOM   3310  N  N     . PHE B 1 91  ? -26.737 11.383  -42.956 1.00 29.31 ? 91  PHE B N     1 
ATOM   3311  C  CA    . PHE B 1 91  ? -27.372 12.693  -43.016 1.00 31.58 ? 91  PHE B CA    1 
ATOM   3312  C  C     . PHE B 1 91  ? -27.115 13.498  -41.746 1.00 33.23 ? 91  PHE B C     1 
ATOM   3313  O  O     . PHE B 1 91  ? -27.022 14.729  -41.803 1.00 34.55 ? 91  PHE B O     1 
ATOM   3314  C  CB    . PHE B 1 91  ? -28.872 12.543  -43.266 1.00 31.86 ? 91  PHE B CB    1 
ATOM   3315  C  CG    . PHE B 1 91  ? -29.232 12.340  -44.712 1.00 31.50 ? 91  PHE B CG    1 
ATOM   3316  C  CD1   . PHE B 1 91  ? -28.909 13.296  -45.663 1.00 32.67 ? 91  PHE B CD1   1 
ATOM   3317  C  CD2   . PHE B 1 91  ? -29.903 11.197  -45.118 1.00 31.06 ? 91  PHE B CD2   1 
ATOM   3318  C  CE1   . PHE B 1 91  ? -29.244 13.114  -46.998 1.00 33.39 ? 91  PHE B CE1   1 
ATOM   3319  C  CE2   . PHE B 1 91  ? -30.239 11.005  -46.450 1.00 31.39 ? 91  PHE B CE2   1 
ATOM   3320  C  CZ    . PHE B 1 91  ? -29.911 11.968  -47.391 1.00 32.03 ? 91  PHE B CZ    1 
ATOM   3321  N  N     . LYS B 1 92  ? -26.997 12.830  -40.596 1.00 31.50 ? 92  LYS B N     1 
ATOM   3322  C  CA    . LYS B 1 92  ? -26.668 13.546  -39.367 1.00 31.51 ? 92  LYS B CA    1 
ATOM   3323  C  C     . LYS B 1 92  ? -25.290 14.191  -39.450 1.00 33.00 ? 92  LYS B C     1 
ATOM   3324  O  O     . LYS B 1 92  ? -25.139 15.389  -39.183 1.00 34.59 ? 92  LYS B O     1 
ATOM   3325  C  CB    . LYS B 1 92  ? -26.737 12.595  -38.171 1.00 31.27 ? 92  LYS B CB    1 
ATOM   3326  C  CG    . LYS B 1 92  ? -26.550 13.273  -36.821 1.00 33.45 ? 92  LYS B CG    1 
ATOM   3327  C  CD    . LYS B 1 92  ? -27.792 14.062  -36.426 1.00 34.00 ? 92  LYS B CD    1 
ATOM   3328  C  CE    . LYS B 1 92  ? -27.755 14.471  -34.962 1.00 34.78 ? 92  LYS B CE    1 
ATOM   3329  N  NZ    . LYS B 1 92  ? -28.867 15.411  -34.632 1.00 35.48 ? 92  LYS B NZ    1 
ATOM   3330  N  N     . VAL B 1 93  ? -24.270 13.420  -39.840 1.00 32.94 ? 93  VAL B N     1 
ATOM   3331  C  CA    . VAL B 1 93  ? -22.909 13.955  -39.854 1.00 34.68 ? 93  VAL B CA    1 
ATOM   3332  C  C     . VAL B 1 93  ? -22.797 15.112  -40.842 1.00 36.31 ? 93  VAL B C     1 
ATOM   3333  O  O     . VAL B 1 93  ? -22.090 16.094  -40.591 1.00 39.18 ? 93  VAL B O     1 
ATOM   3334  C  CB    . VAL B 1 93  ? -21.875 12.845  -40.135 1.00 32.99 ? 93  VAL B CB    1 
ATOM   3335  C  CG1   . VAL B 1 93  ? -22.033 11.704  -39.142 1.00 31.94 ? 93  VAL B CG1   1 
ATOM   3336  C  CG2   . VAL B 1 93  ? -21.974 12.336  -41.549 1.00 34.08 ? 93  VAL B CG2   1 
ATOM   3337  N  N     . ARG B 1 94  ? -23.476 15.012  -41.980 1.00 36.47 ? 94  ARG B N     1 
ATOM   3338  C  CA    . ARG B 1 94  ? -23.373 16.015  -43.029 1.00 37.77 ? 94  ARG B CA    1 
ATOM   3339  C  C     . ARG B 1 94  ? -24.353 17.168  -42.855 1.00 38.29 ? 94  ARG B C     1 
ATOM   3340  O  O     . ARG B 1 94  ? -24.388 18.063  -43.707 1.00 41.06 ? 94  ARG B O     1 
ATOM   3341  C  CB    . ARG B 1 94  ? -23.568 15.355  -44.399 1.00 38.52 ? 94  ARG B CB    1 
ATOM   3342  C  CG    . ARG B 1 94  ? -22.352 14.557  -44.827 1.00 39.28 ? 94  ARG B CG    1 
ATOM   3343  C  CD    . ARG B 1 94  ? -21.214 15.493  -45.208 1.00 42.22 ? 94  ARG B CD    1 
ATOM   3344  N  NE    . ARG B 1 94  ? -19.989 14.773  -45.549 1.00 44.44 ? 94  ARG B NE    1 
ATOM   3345  C  CZ    . ARG B 1 94  ? -18.852 14.890  -44.868 1.00 45.43 ? 94  ARG B CZ    1 
ATOM   3346  N  NH1   . ARG B 1 94  ? -18.790 15.701  -43.820 1.00 47.92 ? 94  ARG B NH1   1 
ATOM   3347  N  NH2   . ARG B 1 94  ? -17.779 14.202  -45.231 1.00 45.40 ? 94  ARG B NH2   1 
ATOM   3348  N  N     . TYR B 1 95  ? -25.140 17.181  -41.781 1.00 40.24 ? 95  TYR B N     1 
ATOM   3349  C  CA    . TYR B 1 95  ? -26.123 18.237  -41.588 1.00 43.37 ? 95  TYR B CA    1 
ATOM   3350  C  C     . TYR B 1 95  ? -25.467 19.529  -41.122 1.00 46.59 ? 95  TYR B C     1 
ATOM   3351  O  O     . TYR B 1 95  ? -24.531 19.519  -40.319 1.00 46.00 ? 95  TYR B O     1 
ATOM   3352  C  CB    . TYR B 1 95  ? -27.193 17.829  -40.573 1.00 42.15 ? 95  TYR B CB    1 
ATOM   3353  C  CG    . TYR B 1 95  ? -28.136 18.974  -40.271 1.00 43.67 ? 95  TYR B CG    1 
ATOM   3354  C  CD1   . TYR B 1 95  ? -29.137 19.330  -41.168 1.00 42.19 ? 95  TYR B CD1   1 
ATOM   3355  C  CD2   . TYR B 1 95  ? -27.997 19.731  -39.110 1.00 45.70 ? 95  TYR B CD2   1 
ATOM   3356  C  CE1   . TYR B 1 95  ? -29.988 20.394  -40.909 1.00 43.49 ? 95  TYR B CE1   1 
ATOM   3357  C  CE2   . TYR B 1 95  ? -28.841 20.797  -38.842 1.00 45.55 ? 95  TYR B CE2   1 
ATOM   3358  C  CZ    . TYR B 1 95  ? -29.835 21.125  -39.744 1.00 44.51 ? 95  TYR B CZ    1 
ATOM   3359  O  OH    . TYR B 1 95  ? -30.675 22.184  -39.478 1.00 42.78 ? 95  TYR B OH    1 
ATOM   3360  N  N     . ARG B 1 96  ? -25.964 20.644  -41.648 1.00 54.28 ? 96  ARG B N     1 
ATOM   3361  C  CA    . ARG B 1 96  ? -25.664 21.958  -41.106 1.00 56.10 ? 96  ARG B CA    1 
ATOM   3362  C  C     . ARG B 1 96  ? -26.843 22.867  -41.413 1.00 57.27 ? 96  ARG B C     1 
ATOM   3363  O  O     . ARG B 1 96  ? -27.612 22.625  -42.346 1.00 56.82 ? 96  ARG B O     1 
ATOM   3364  C  CB    . ARG B 1 96  ? -24.357 22.530  -41.662 1.00 56.80 ? 96  ARG B CB    1 
ATOM   3365  C  CG    . ARG B 1 96  ? -24.336 22.737  -43.156 1.00 58.73 ? 96  ARG B CG    1 
ATOM   3366  C  CD    . ARG B 1 96  ? -23.028 23.387  -43.567 1.00 63.47 ? 96  ARG B CD    1 
ATOM   3367  N  NE    . ARG B 1 96  ? -22.957 23.613  -45.006 1.00 65.78 ? 96  ARG B NE    1 
ATOM   3368  C  CZ    . ARG B 1 96  ? -23.337 24.737  -45.602 1.00 67.61 ? 96  ARG B CZ    1 
ATOM   3369  N  NH1   . ARG B 1 96  ? -23.812 25.741  -44.877 1.00 69.41 ? 96  ARG B NH1   1 
ATOM   3370  N  NH2   . ARG B 1 96  ? -23.243 24.860  -46.921 1.00 66.24 ? 96  ARG B NH2   1 
ATOM   3371  N  N     . SER B 1 97  ? -26.984 23.909  -40.601 1.00 52.31 ? 97  SER B N     1 
ATOM   3372  C  CA    . SER B 1 97  ? -28.121 24.809  -40.726 1.00 50.57 ? 97  SER B CA    1 
ATOM   3373  C  C     . SER B 1 97  ? -28.193 25.403  -42.128 1.00 50.41 ? 97  SER B C     1 
ATOM   3374  O  O     . SER B 1 97  ? -27.182 25.819  -42.701 1.00 51.21 ? 97  SER B O     1 
ATOM   3375  C  CB    . SER B 1 97  ? -28.028 25.920  -39.682 1.00 50.21 ? 97  SER B CB    1 
ATOM   3376  O  OG    . SER B 1 97  ? -29.178 26.745  -39.720 1.00 50.26 ? 97  SER B OG    1 
ATOM   3377  N  N     . GLY B 1 98  ? -29.400 25.414  -42.690 1.00 46.37 ? 98  GLY B N     1 
ATOM   3378  C  CA    . GLY B 1 98  ? -29.635 25.945  -44.016 1.00 46.30 ? 98  GLY B CA    1 
ATOM   3379  C  C     . GLY B 1 98  ? -29.295 25.014  -45.160 1.00 48.23 ? 98  GLY B C     1 
ATOM   3380  O  O     . GLY B 1 98  ? -29.437 25.414  -46.323 1.00 49.90 ? 98  GLY B O     1 
ATOM   3381  N  N     . ALA B 1 99  ? -28.855 23.792  -44.879 1.00 48.97 ? 99  ALA B N     1 
ATOM   3382  C  CA    . ALA B 1 99  ? -28.537 22.843  -45.934 1.00 47.90 ? 99  ALA B CA    1 
ATOM   3383  C  C     . ALA B 1 99  ? -29.812 22.238  -46.505 1.00 46.32 ? 99  ALA B C     1 
ATOM   3384  O  O     . ALA B 1 99  ? -30.834 22.120  -45.823 1.00 45.14 ? 99  ALA B O     1 
ATOM   3385  C  CB    . ALA B 1 99  ? -27.623 21.733  -45.416 1.00 46.58 ? 99  ALA B CB    1 
ATOM   3386  N  N     . ASN B 1 100 ? -29.743 21.846  -47.771 1.00 44.27 ? 100 ASN B N     1 
ATOM   3387  C  CA    . ASN B 1 100 ? -30.854 21.172  -48.419 1.00 42.64 ? 100 ASN B CA    1 
ATOM   3388  C  C     . ASN B 1 100 ? -30.363 19.870  -49.035 1.00 41.53 ? 100 ASN B C     1 
ATOM   3389  O  O     . ASN B 1 100 ? -29.164 19.672  -49.247 1.00 43.21 ? 100 ASN B O     1 
ATOM   3390  C  CB    . ASN B 1 100 ? -31.524 22.066  -49.478 1.00 44.25 ? 100 ASN B CB    1 
ATOM   3391  C  CG    . ASN B 1 100 ? -30.639 22.321  -50.678 1.00 45.70 ? 100 ASN B CG    1 
ATOM   3392  O  OD1   . ASN B 1 100 ? -29.967 23.350  -50.762 1.00 48.80 ? 100 ASN B OD1   1 
ATOM   3393  N  ND2   . ASN B 1 100 ? -30.643 21.391  -51.624 1.00 44.69 ? 100 ASN B ND2   1 
ATOM   3394  N  N     . VAL B 1 101 ? -31.309 18.968  -49.287 1.00 39.51 ? 101 VAL B N     1 
ATOM   3395  C  CA    . VAL B 1 101 ? -31.048 17.700  -49.955 1.00 38.51 ? 101 VAL B CA    1 
ATOM   3396  C  C     . VAL B 1 101 ? -31.989 17.584  -51.146 1.00 37.83 ? 101 VAL B C     1 
ATOM   3397  O  O     . VAL B 1 101 ? -33.136 18.040  -51.086 1.00 37.92 ? 101 VAL B O     1 
ATOM   3398  C  CB    . VAL B 1 101 ? -31.223 16.503  -48.990 1.00 36.17 ? 101 VAL B CB    1 
ATOM   3399  C  CG1   . VAL B 1 101 ? -31.203 15.184  -49.742 1.00 36.60 ? 101 VAL B CG1   1 
ATOM   3400  C  CG2   . VAL B 1 101 ? -30.126 16.505  -47.970 1.00 36.88 ? 101 VAL B CG2   1 
ATOM   3401  N  N     . VAL B 1 102 ? -31.493 17.004  -52.239 1.00 37.97 ? 102 VAL B N     1 
ATOM   3402  C  CA    . VAL B 1 102 ? -32.287 16.733  -53.432 1.00 36.31 ? 102 VAL B CA    1 
ATOM   3403  C  C     . VAL B 1 102 ? -32.572 15.239  -53.477 1.00 35.35 ? 102 VAL B C     1 
ATOM   3404  O  O     . VAL B 1 102 ? -31.643 14.423  -53.536 1.00 34.79 ? 102 VAL B O     1 
ATOM   3405  C  CB    . VAL B 1 102 ? -31.573 17.195  -54.711 1.00 38.38 ? 102 VAL B CB    1 
ATOM   3406  C  CG1   . VAL B 1 102 ? -32.439 16.909  -55.927 1.00 36.75 ? 102 VAL B CG1   1 
ATOM   3407  C  CG2   . VAL B 1 102 ? -31.245 18.678  -54.629 1.00 40.92 ? 102 VAL B CG2   1 
ATOM   3408  N  N     . VAL B 1 103 ? -33.851 14.882  -53.475 1.00 34.60 ? 103 VAL B N     1 
ATOM   3409  C  CA    . VAL B 1 103 ? -34.291 13.493  -53.456 1.00 34.37 ? 103 VAL B CA    1 
ATOM   3410  C  C     . VAL B 1 103 ? -35.207 13.264  -54.651 1.00 34.77 ? 103 VAL B C     1 
ATOM   3411  O  O     . VAL B 1 103 ? -36.262 13.897  -54.751 1.00 34.93 ? 103 VAL B O     1 
ATOM   3412  C  CB    . VAL B 1 103 ? -35.014 13.122  -52.149 1.00 34.85 ? 103 VAL B CB    1 
ATOM   3413  C  CG1   . VAL B 1 103 ? -35.387 11.647  -52.159 1.00 33.18 ? 103 VAL B CG1   1 
ATOM   3414  C  CG2   . VAL B 1 103 ? -34.151 13.443  -50.932 1.00 33.23 ? 103 VAL B CG2   1 
ATOM   3415  N  N     . PRO B 1 104 ? -34.841 12.401  -55.597 1.00 34.57 ? 104 PRO B N     1 
ATOM   3416  C  CA    . PRO B 1 104 ? -35.798 11.997  -56.635 1.00 35.35 ? 104 PRO B CA    1 
ATOM   3417  C  C     . PRO B 1 104 ? -36.880 11.112  -56.036 1.00 33.67 ? 104 PRO B C     1 
ATOM   3418  O  O     . PRO B 1 104 ? -36.585 10.143  -55.333 1.00 33.58 ? 104 PRO B O     1 
ATOM   3419  C  CB    . PRO B 1 104 ? -34.933 11.225  -57.640 1.00 35.85 ? 104 PRO B CB    1 
ATOM   3420  C  CG    . PRO B 1 104 ? -33.519 11.613  -57.323 1.00 35.50 ? 104 PRO B CG    1 
ATOM   3421  C  CD    . PRO B 1 104 ? -33.497 11.868  -55.850 1.00 35.00 ? 104 PRO B CD    1 
ATOM   3422  N  N     . VAL B 1 105 ? -38.134 11.456  -56.311 1.00 34.17 ? 105 VAL B N     1 
ATOM   3423  C  CA    . VAL B 1 105 ? -39.274 10.691  -55.809 1.00 34.64 ? 105 VAL B CA    1 
ATOM   3424  C  C     . VAL B 1 105 ? -40.127 10.256  -56.997 1.00 35.37 ? 105 VAL B C     1 
ATOM   3425  O  O     . VAL B 1 105 ? -40.188 10.979  -57.998 1.00 35.58 ? 105 VAL B O     1 
ATOM   3426  C  CB    . VAL B 1 105 ? -40.092 11.509  -54.795 1.00 35.31 ? 105 VAL B CB    1 
ATOM   3427  C  CG1   . VAL B 1 105 ? -39.295 11.708  -53.509 1.00 34.72 ? 105 VAL B CG1   1 
ATOM   3428  C  CG2   . VAL B 1 105 ? -40.493 12.848  -55.386 1.00 36.16 ? 105 VAL B CG2   1 
ATOM   3429  N  N     . PRO B 1 106 ? -40.841 9.118   -56.925 1.00 33.89 ? 106 PRO B N     1 
ATOM   3430  C  CA    . PRO B 1 106 ? -40.968 8.206   -55.781 1.00 31.31 ? 106 PRO B CA    1 
ATOM   3431  C  C     . PRO B 1 106 ? -39.689 7.443   -55.450 1.00 31.07 ? 106 PRO B C     1 
ATOM   3432  O  O     . PRO B 1 106 ? -38.934 7.070   -56.349 1.00 30.32 ? 106 PRO B O     1 
ATOM   3433  C  CB    . PRO B 1 106 ? -42.069 7.239   -56.228 1.00 30.94 ? 106 PRO B CB    1 
ATOM   3434  C  CG    . PRO B 1 106 ? -42.011 7.262   -57.709 1.00 34.77 ? 106 PRO B CG    1 
ATOM   3435  C  CD    . PRO B 1 106 ? -41.654 8.673   -58.071 1.00 35.45 ? 106 PRO B CD    1 
ATOM   3436  N  N     . THR B 1 107 ? -39.452 7.236   -54.158 1.00 28.63 ? 107 THR B N     1 
ATOM   3437  C  CA    . THR B 1 107 ? -38.308 6.464   -53.694 1.00 29.89 ? 107 THR B CA    1 
ATOM   3438  C  C     . THR B 1 107 ? -38.610 5.969   -52.283 1.00 28.95 ? 107 THR B C     1 
ATOM   3439  O  O     . THR B 1 107 ? -39.651 6.289   -51.700 1.00 27.21 ? 107 THR B O     1 
ATOM   3440  C  CB    . THR B 1 107 ? -37.020 7.293   -53.742 1.00 29.08 ? 107 THR B CB    1 
ATOM   3441  O  OG1   . THR B 1 107 ? -35.892 6.440   -53.513 1.00 30.38 ? 107 THR B OG1   1 
ATOM   3442  C  CG2   . THR B 1 107 ? -37.045 8.369   -52.674 1.00 30.60 ? 107 THR B CG2   1 
ATOM   3443  N  N     . PHE B 1 108 ? -37.683 5.190   -51.730 1.00 29.15 ? 108 PHE B N     1 
ATOM   3444  C  CA    . PHE B 1 108 ? -37.847 4.713   -50.363 1.00 30.39 ? 108 PHE B CA    1 
ATOM   3445  C  C     . PHE B 1 108 ? -38.006 5.894   -49.417 1.00 28.66 ? 108 PHE B C     1 
ATOM   3446  O  O     . PHE B 1 108 ? -37.167 6.798   -49.389 1.00 28.39 ? 108 PHE B O     1 
ATOM   3447  C  CB    . PHE B 1 108 ? -36.651 3.859   -49.957 1.00 31.81 ? 108 PHE B CB    1 
ATOM   3448  C  CG    . PHE B 1 108 ? -36.857 3.111   -48.682 1.00 32.08 ? 108 PHE B CG    1 
ATOM   3449  C  CD1   . PHE B 1 108 ? -37.871 2.176   -48.574 1.00 31.85 ? 108 PHE B CD1   1 
ATOM   3450  C  CD2   . PHE B 1 108 ? -36.044 3.344   -47.591 1.00 31.79 ? 108 PHE B CD2   1 
ATOM   3451  C  CE1   . PHE B 1 108 ? -38.068 1.484   -47.405 1.00 32.91 ? 108 PHE B CE1   1 
ATOM   3452  C  CE2   . PHE B 1 108 ? -36.228 2.647   -46.419 1.00 32.58 ? 108 PHE B CE2   1 
ATOM   3453  C  CZ    . PHE B 1 108 ? -37.246 1.721   -46.319 1.00 33.80 ? 108 PHE B CZ    1 
ATOM   3454  N  N     . HIS B 1 109 ? -39.088 5.871   -48.630 1.00 29.40 ? 109 HIS B N     1 
ATOM   3455  C  CA    . HIS B 1 109 ? -39.498 7.062   -47.890 1.00 28.88 ? 109 HIS B CA    1 
ATOM   3456  C  C     . HIS B 1 109 ? -38.419 7.546   -46.930 1.00 28.90 ? 109 HIS B C     1 
ATOM   3457  O  O     . HIS B 1 109 ? -38.291 8.755   -46.706 1.00 29.37 ? 109 HIS B O     1
[truncated: 1,817,397 more chars]
