# Supplementary material for: Mechanistic and Structural Insights into a Divergent PLP-Dependent l-Enduracididine Cyclase from a Toxic Cyanobacterium
Source: ACS Catal. 2023 Jul 11;13(14):9817–28. doi: 10.1021/acscatal.3c01294 (PMC10367076; doi:10.1021/acscatal.3c01294)
Supplement: Supplementary file 2 — cs3c01294_si_002.cif [file cs3c01294_si_002.cif]

data_8FFU
# 
_entry.id   8FFU 
# 
_audit_conform.dict_name       mmcif_pdbx.dic 
_audit_conform.dict_version    5.365 
_audit_conform.dict_location   http://mmcif.pdb.org/dictionaries/ascii/mmcif_pdbx.dic 
# 
loop_
_database_2.database_id 
_database_2.database_code 
_database_2.pdbx_database_accession 
_database_2.pdbx_DOI 
PDB   8FFU         pdb_00008ffu 10.2210/pdb8ffu/pdb 
WWPDB D_1000264598 ?            ?                   
# 
_pdbx_database_related.db_name        PDB 
_pdbx_database_related.details        . 
_pdbx_database_related.db_id          8FFT 
_pdbx_database_related.content_type   unspecified 
# 
_pdbx_database_status.status_code                     AUTH 
_pdbx_database_status.status_code_sf                  AUTH 
_pdbx_database_status.status_code_mr                  ? 
_pdbx_database_status.entry_id                        8FFU 
_pdbx_database_status.recvd_initial_deposition_date   2022-12-10 
_pdbx_database_status.SG_entry                        N 
_pdbx_database_status.deposit_site                    RCSB 
_pdbx_database_status.process_site                    RCSB 
_pdbx_database_status.status_code_cs                  ? 
_pdbx_database_status.status_code_nmr_data            ? 
_pdbx_database_status.methods_development_category    ? 
_pdbx_database_status.pdb_format_compatible           Y 
# 
loop_
_audit_author.name 
_audit_author.pdbx_ordinal 
_audit_author.identifier_ORCID 
'Chen, P.Y.-T.' 1 ? 
'Moore, B.S.'   2 ? 
# 
_citation.abstract                  ? 
_citation.abstract_id_CAS           ? 
_citation.book_id_ISBN              ? 
_citation.book_publisher            ? 
_citation.book_publisher_city       ? 
_citation.book_title                ? 
_citation.coordinate_linkage        ? 
_citation.country                   ? 
_citation.database_id_Medline       ? 
_citation.details                   ? 
_citation.id                        primary 
_citation.journal_abbrev            'To Be Published' 
_citation.journal_id_ASTM           ? 
_citation.journal_id_CSD            0353 
_citation.journal_id_ISSN           ? 
_citation.journal_full              ? 
_citation.journal_issue             ? 
_citation.journal_volume            ? 
_citation.language                  ? 
_citation.page_first                ? 
_citation.page_last                 ? 
_citation.title                     
'Mechanistic and structural insights into an unusual PLP-dependent L-enduracididine cyclase from a toxic cyanobacterium' 
_citation.year                      ? 
_citation.database_id_CSD           ? 
_citation.pdbx_database_id_DOI      ? 
_citation.pdbx_database_id_PubMed   ? 
_citation.pdbx_database_id_patent   ? 
_citation.unpublished_flag          ? 
# 
loop_
_citation_author.citation_id 
_citation_author.name 
_citation_author.ordinal 
_citation_author.identifier_ORCID 
primary 'Cordoza, J.L.'    1 ? 
primary 'Chen, P.Y.-T.'    2 ? 
primary 'Blaustein, L.R.'  3 ? 
primary 'Lima, S.T.'       4 ? 
primary 'Fiore, M.F.'      5 ? 
primary 'Chekan, J.R.'     6 ? 
primary 'Moore, B.S.'      7 ? 
primary 'McKinnie, S.M.K.' 8 ? 
# 
_cell.angle_alpha                  90.000 
_cell.angle_alpha_esd              ? 
_cell.angle_beta                   90.020 
_cell.angle_beta_esd               ? 
_cell.angle_gamma                  90.000 
_cell.angle_gamma_esd              ? 
_cell.entry_id                     8FFU 
_cell.details                      ? 
_cell.formula_units_Z              ? 
_cell.length_a                     61.062 
_cell.length_a_esd                 ? 
_cell.length_b                     158.489 
_cell.length_b_esd                 ? 
_cell.length_c                     73.600 
_cell.length_c_esd                 ? 
_cell.volume                       712275.388 
_cell.volume_esd                   ? 
_cell.Z_PDB                        4 
_cell.reciprocal_angle_alpha       ? 
_cell.reciprocal_angle_beta        ? 
_cell.reciprocal_angle_gamma       ? 
_cell.reciprocal_angle_alpha_esd   ? 
_cell.reciprocal_angle_beta_esd    ? 
_cell.reciprocal_angle_gamma_esd   ? 
_cell.reciprocal_length_a          ? 
_cell.reciprocal_length_b          ? 
_cell.reciprocal_length_c          ? 
_cell.reciprocal_length_a_esd      ? 
_cell.reciprocal_length_b_esd      ? 
_cell.reciprocal_length_c_esd      ? 
_cell.pdbx_unique_axis             ? 
_cell.pdbx_esd_method              ? 
# 
_symmetry.entry_id                         8FFU 
_symmetry.cell_setting                     ? 
_symmetry.Int_Tables_number                4 
_symmetry.space_group_name_Hall            'P 2yb' 
_symmetry.space_group_name_H-M             'P 1 21 1' 
_symmetry.pdbx_full_space_group_name_H-M   ? 
# 
loop_
_entity.id 
_entity.type 
_entity.src_method 
_entity.pdbx_description 
_entity.formula_weight 
_entity.pdbx_number_of_molecules 
_entity.pdbx_ec 
_entity.pdbx_mutation 
_entity.pdbx_fragment 
_entity.details 
1 polymer     man 'Aminotransferase class I/II-fold pyridoxal phosphate-dependent enzyme' 41637.570 2   ? ? ? ? 
2 polymer     man 'Aminotransferase class I/II-fold pyridoxal phosphate-dependent enzyme' 41865.684 2   ? ? ? ? 
3 non-polymer syn 'MAGNESIUM ION' 24.305    4   ? ? ? ? 
4 non-polymer syn 
;(2S,4S)-5-carbamimidamido-4-hydroxy-2-[(E)-({3-hydroxy-2-methyl-5-[(phosphonooxy)methyl]pyridin-4-yl}methylidene)amino]pentanoic acid (non-preferred name)
;
419.327   2   ? ? ? ? 
5 water       nat water 18.015    163 ? ? ? ? 
# 
loop_
_entity_poly.entity_id 
_entity_poly.type 
_entity_poly.nstd_linkage 
_entity_poly.nstd_monomer 
_entity_poly.pdbx_seq_one_letter_code 
_entity_poly.pdbx_seq_one_letter_code_can 
_entity_poly.pdbx_strand_id 
_entity_poly.pdbx_target_identifier 
1 'polypeptide(L)' no no  
;MKIQPALLEMWLSEYERVPYNLGESSVDNFTLGELLNLTGDRDALDQLSLMNNDTHGSLRLREAIASLDKSVSPDDILVT
AGTTEAILIYFKVRYRSGANVVVPVPTFHVLYETPAFLGYEVRYLQLRAENGFRIDPQELAKLVDDNTEVIVLNTPQNPS
GVVCSETEIQSIIEIAEKHNAEILADEHYRFLPHDQDTEILPSLYGLSPKIISLGSTGKCFGCIGLRIGWLIGNPEIIKA
CHFFKDYTTHTVCVLNDYIAAGVLLHKGKILPRYRQMIQHNIQQFETFIKQQRGLIDWVKPEAGTIAFPFFTDPNINSKI
VAKRLVEDHGVLLLPGEAFDRPSHFRIALGVEPSLFQYALEKLAIVIETS
;
;MKIQPALLEMWLSEYERVPYNLGESSVDNFTLGELLNLTGDRDALDQLSLMNNDTHGSLRLREAIASLDKSVSPDDILVT
AGTTEAILIYFKVRYRSGANVVVPVPTFHVLYETPAFLGYEVRYLQLRAENGFRIDPQELAKLVDDNTEVIVLNTPQNPS
GVVCSETEIQSIIEIAEKHNAEILADEHYRFLPHDQDTEILPSLYGLSPKIISLGSTGKCFGCIGLRIGWLIGNPEIIKA
CHFFKDYTTHTVCVLNDYIAAGVLLHKGKILPRYRQMIQHNIQQFETFIKQQRGLIDWVKPEAGTIAFPFFTDPNINSKI
VAKRLVEDHGVLLLPGEAFDRPSHFRIALGVEPSLFQYALEKLAIVIETS
;
A,C ? 
2 'polypeptide(L)' no yes 
;MKIQPALLEMWLSEYERVPYNLGESSVDNFTLGELLNLTGDRDALDQLSLMNNDTHGSLRLREAIASLDKSVSPDDILVT
AGTTEAILIYFKVRYRSGANVVVPVPTFHVLYETPAFLGYEVRYLQLRAENGFRIDPQELAKLVDDNTEVIVLNTPQNPS
GVVCSETEIQSIIEIAEKHNAEILADEHYRFLPHDQDTEILPSLYGLSPKIISLGSTG(LLP)CFGCIGLRIGWLIGNPE
IIKACHFFKDYTTHTVCVLNDYIAAGVLLHKGKILPRYRQMIQHNIQQFETFIKQQRGLIDWVKPEAGTIAFPFFTDPNI
NSKIVAKRLVEDHGVLLLPGEAFDRPSHFRIALGVEPSLFQYALEKLAIVIETS
;
;MKIQPALLEMWLSEYERVPYNLGESSVDNFTLGELLNLTGDRDALDQLSLMNNDTHGSLRLREAIASLDKSVSPDDILVT
AGTTEAILIYFKVRYRSGANVVVPVPTFHVLYETPAFLGYEVRYLQLRAENGFRIDPQELAKLVDDNTEVIVLNTPQNPS
GVVCSETEIQSIIEIAEKHNAEILADEHYRFLPHDQDTEILPSLYGLSPKIISLGSTGKCFGCIGLRIGWLIGNPEIIKA
CHFFKDYTTHTVCVLNDYIAAGVLLHKGKILPRYRQMIQHNIQQFETFIKQQRGLIDWVKPEAGTIAFPFFTDPNINSKI
VAKRLVEDHGVLLLPGEAFDRPSHFRIALGVEPSLFQYALEKLAIVIETS
;
B,D ? 
# 
loop_
_entity_poly_seq.entity_id 
_entity_poly_seq.num 
_entity_poly_seq.mon_id 
_entity_poly_seq.hetero 
1 1   MET n 
1 2   LYS n 
1 3   ILE n 
1 4   GLN n 
1 5   PRO n 
1 6   ALA n 
1 7   LEU n 
1 8   LEU n 
1 9   GLU n 
1 10  MET n 
1 11  TRP n 
1 12  LEU n 
1 13  SER n 
1 14  GLU n 
1 15  TYR n 
1 16  GLU n 
1 17  ARG n 
1 18  VAL n 
1 19  PRO n 
1 20  TYR n 
1 21  ASN n 
1 22  LEU n 
1 23  GLY n 
1 24  GLU n 
1 25  SER n 
1 26  SER n 
1 27  VAL n 
1 28  ASP n 
1 29  ASN n 
1 30  PHE n 
1 31  THR n 
1 32  LEU n 
1 33  GLY n 
1 34  GLU n 
1 35  LEU n 
1 36  LEU n 
1 37  ASN n 
1 38  LEU n 
1 39  THR n 
1 40  GLY n 
1 41  ASP n 
1 42  ARG n 
1 43  ASP n 
1 44  ALA n 
1 45  LEU n 
1 46  ASP n 
1 47  GLN n 
1 48  LEU n 
1 49  SER n 
1 50  LEU n 
1 51  MET n 
1 52  ASN n 
1 53  ASN n 
1 54  ASP n 
1 55  THR n 
1 56  HIS n 
1 57  GLY n 
1 58  SER n 
1 59  LEU n 
1 60  ARG n 
1 61  LEU n 
1 62  ARG n 
1 63  GLU n 
1 64  ALA n 
1 65  ILE n 
1 66  ALA n 
1 67  SER n 
1 68  LEU n 
1 69  ASP n 
1 70  LYS n 
1 71  SER n 
1 72  VAL n 
1 73  SER n 
1 74  PRO n 
1 75  ASP n 
1 76  ASP n 
1 77  ILE n 
1 78  LEU n 
1 79  VAL n 
1 80  THR n 
1 81  ALA n 
1 82  GLY n 
1 83  THR n 
1 84  THR n 
1 85  GLU n 
1 86  ALA n 
1 87  ILE n 
1 88  LEU n 
1 89  ILE n 
1 90  TYR n 
1 91  PHE n 
1 92  LYS n 
1 93  VAL n 
1 94  ARG n 
1 95  TYR n 
1 96  ARG n 
1 97  SER n 
1 98  GLY n 
1 99  ALA n 
1 100 ASN n 
1 101 VAL n 
1 102 VAL n 
1 103 VAL n 
1 104 PRO n 
1 105 VAL n 
1 106 PRO n 
1 107 THR n 
1 108 PHE n 
1 109 HIS n 
1 110 VAL n 
1 111 LEU n 
1 112 TYR n 
1 113 GLU n 
1 114 THR n 
1 115 PRO n 
1 116 ALA n 
1 117 PHE n 
1 118 LEU n 
1 119 GLY n 
1 120 TYR n 
1 121 GLU n 
1 122 VAL n 
1 123 ARG n 
1 124 TYR n 
1 125 LEU n 
1 126 GLN n 
1 127 LEU n 
1 128 ARG n 
1 129 ALA n 
1 130 GLU n 
1 131 ASN n 
1 132 GLY n 
1 133 PHE n 
1 134 ARG n 
1 135 ILE n 
1 136 ASP n 
1 137 PRO n 
1 138 GLN n 
1 139 GLU n 
1 140 LEU n 
1 141 ALA n 
1 142 LYS n 
1 143 LEU n 
1 144 VAL n 
1 145 ASP n 
1 146 ASP n 
1 147 ASN n 
1 148 THR n 
1 149 GLU n 
1 150 VAL n 
1 151 ILE n 
1 152 VAL n 
1 153 LEU n 
1 154 ASN n 
1 155 THR n 
1 156 PRO n 
1 157 GLN n 
1 158 ASN n 
1 159 PRO n 
1 160 SER n 
1 161 GLY n 
1 162 VAL n 
1 163 VAL n 
1 164 CYS n 
1 165 SER n 
1 166 GLU n 
1 167 THR n 
1 168 GLU n 
1 169 ILE n 
1 170 GLN n 
1 171 SER n 
1 172 ILE n 
1 173 ILE n 
1 174 GLU n 
1 175 ILE n 
1 176 ALA n 
1 177 GLU n 
1 178 LYS n 
1 179 HIS n 
1 180 ASN n 
1 181 ALA n 
1 182 GLU n 
1 183 ILE n 
1 184 LEU n 
1 185 ALA n 
1 186 ASP n 
1 187 GLU n 
1 188 HIS n 
1 189 TYR n 
1 190 ARG n 
1 191 PHE n 
1 192 LEU n 
1 193 PRO n 
1 194 HIS n 
1 195 ASP n 
1 196 GLN n 
1 197 ASP n 
1 198 THR n 
1 199 GLU n 
1 200 ILE n 
1 201 LEU n 
1 202 PRO n 
1 203 SER n 
1 204 LEU n 
1 205 TYR n 
1 206 GLY n 
1 207 LEU n 
1 208 SER n 
1 209 PRO n 
1 210 LYS n 
1 211 ILE n 
1 212 ILE n 
1 213 SER n 
1 214 LEU n 
1 215 GLY n 
1 216 SER n 
1 217 THR n 
1 218 GLY n 
1 219 LYS y 
1 219 LLP y 
1 220 CYS n 
1 221 PHE n 
1 222 GLY n 
1 223 CYS n 
1 224 ILE n 
1 225 GLY n 
1 226 LEU n 
1 227 ARG n 
1 228 ILE n 
1 229 GLY n 
1 230 TRP n 
1 231 LEU n 
1 232 ILE n 
1 233 GLY n 
1 234 ASN n 
1 235 PRO n 
1 236 GLU n 
1 237 ILE n 
1 238 ILE n 
1 239 LYS n 
1 240 ALA n 
1 241 CYS n 
1 242 HIS n 
1 243 PHE n 
1 244 PHE n 
1 245 LYS n 
1 246 ASP n 
1 247 TYR n 
1 248 THR n 
1 249 THR n 
1 250 HIS n 
1 251 THR n 
1 252 VAL n 
1 253 CYS n 
1 254 VAL n 
1 255 LEU n 
1 256 ASN n 
1 257 ASP n 
1 258 TYR n 
1 259 ILE n 
1 260 ALA n 
1 261 ALA n 
1 262 GLY n 
1 263 VAL n 
1 264 LEU n 
1 265 LEU n 
1 266 HIS n 
1 267 LYS n 
1 268 GLY n 
1 269 LYS n 
1 270 ILE n 
1 271 LEU n 
1 272 PRO n 
1 273 ARG n 
1 274 TYR n 
1 275 ARG n 
1 276 GLN n 
1 277 MET n 
1 278 ILE n 
1 279 GLN n 
1 280 HIS n 
1 281 ASN n 
1 282 ILE n 
1 283 GLN n 
1 284 GLN n 
1 285 PHE n 
1 286 GLU n 
1 287 THR n 
1 288 PHE n 
1 289 ILE n 
1 290 LYS n 
1 291 GLN n 
1 292 GLN n 
1 293 ARG n 
1 294 GLY n 
1 295 LEU n 
1 296 ILE n 
1 297 ASP n 
1 298 TRP n 
1 299 VAL n 
1 300 LYS n 
1 301 PRO n 
1 302 GLU n 
1 303 ALA n 
1 304 GLY n 
1 305 THR n 
1 306 ILE n 
1 307 ALA n 
1 308 PHE n 
1 309 PRO n 
1 310 PHE n 
1 311 PHE n 
1 312 THR n 
1 313 ASP n 
1 314 PRO n 
1 315 ASN n 
1 316 ILE n 
1 317 ASN n 
1 318 SER n 
1 319 LYS n 
1 320 ILE n 
1 321 VAL n 
1 322 ALA n 
1 323 LYS n 
1 324 ARG n 
1 325 LEU n 
1 326 VAL n 
1 327 GLU n 
1 328 ASP n 
1 329 HIS n 
1 330 GLY n 
1 331 VAL n 
1 332 LEU n 
1 333 LEU n 
1 334 LEU n 
1 335 PRO n 
1 336 GLY n 
1 337 GLU n 
1 338 ALA n 
1 339 PHE n 
1 340 ASP n 
1 341 ARG n 
1 342 PRO n 
1 343 SER n 
1 344 HIS n 
1 345 PHE n 
1 346 ARG n 
1 347 ILE n 
1 348 ALA n 
1 349 LEU n 
1 350 GLY n 
1 351 VAL n 
1 352 GLU n 
1 353 PRO n 
1 354 SER n 
1 355 LEU n 
1 356 PHE n 
1 357 GLN n 
1 358 TYR n 
1 359 ALA n 
1 360 LEU n 
1 361 GLU n 
1 362 LYS n 
1 363 LEU n 
1 364 ALA n 
1 365 ILE n 
1 366 VAL n 
1 367 ILE n 
1 368 GLU n 
1 369 THR n 
1 370 SER n 
2 1   MET n 
2 2   LYS n 
2 3   ILE n 
2 4   GLN n 
2 5   PRO n 
2 6   ALA n 
2 7   LEU n 
2 8   LEU n 
2 9   GLU n 
2 10  MET n 
2 11  TRP n 
2 12  LEU n 
2 13  SER n 
2 14  GLU n 
2 15  TYR n 
2 16  GLU n 
2 17  ARG n 
2 18  VAL n 
2 19  PRO n 
2 20  TYR n 
2 21  ASN n 
2 22  LEU n 
2 23  GLY n 
2 24  GLU n 
2 25  SER n 
2 26  SER n 
2 27  VAL n 
2 28  ASP n 
2 29  ASN n 
2 30  PHE n 
2 31  THR n 
2 32  LEU n 
2 33  GLY n 
2 34  GLU n 
2 35  LEU n 
2 36  LEU n 
2 37  ASN n 
2 38  LEU n 
2 39  THR n 
2 40  GLY n 
2 41  ASP n 
2 42  ARG n 
2 43  ASP n 
2 44  ALA n 
2 45  LEU n 
2 46  ASP n 
2 47  GLN n 
2 48  LEU n 
2 49  SER n 
2 50  LEU n 
2 51  MET n 
2 52  ASN n 
2 53  ASN n 
2 54  ASP n 
2 55  THR n 
2 56  HIS n 
2 57  GLY n 
2 58  SER n 
2 59  LEU n 
2 60  ARG n 
2 61  LEU n 
2 62  ARG n 
2 63  GLU n 
2 64  ALA n 
2 65  ILE n 
2 66  ALA n 
2 67  SER n 
2 68  LEU n 
2 69  ASP n 
2 70  LYS n 
2 71  SER n 
2 72  VAL n 
2 73  SER n 
2 74  PRO n 
2 75  ASP n 
2 76  ASP n 
2 77  ILE n 
2 78  LEU n 
2 79  VAL n 
2 80  THR n 
2 81  ALA n 
2 82  GLY n 
2 83  THR n 
2 84  THR n 
2 85  GLU n 
2 86  ALA n 
2 87  ILE n 
2 88  LEU n 
2 89  ILE n 
2 90  TYR n 
2 91  PHE n 
2 92  LYS n 
2 93  VAL n 
2 94  ARG n 
2 95  TYR n 
2 96  ARG n 
2 97  SER n 
2 98  GLY n 
2 99  ALA n 
2 100 ASN n 
2 101 VAL n 
2 102 VAL n 
2 103 VAL n 
2 104 PRO n 
2 105 VAL n 
2 106 PRO n 
2 107 THR n 
2 108 PHE n 
2 109 HIS n 
2 110 VAL n 
2 111 LEU n 
2 112 TYR n 
2 113 GLU n 
2 114 THR n 
2 115 PRO n 
2 116 ALA n 
2 117 PHE n 
2 118 LEU n 
2 119 GLY n 
2 120 TYR n 
2 121 GLU n 
2 122 VAL n 
2 123 ARG n 
2 124 TYR n 
2 125 LEU n 
2 126 GLN n 
2 127 LEU n 
2 128 ARG n 
2 129 ALA n 
2 130 GLU n 
2 131 ASN n 
2 132 GLY n 
2 133 PHE n 
2 134 ARG n 
2 135 ILE n 
2 136 ASP n 
2 137 PRO n 
2 138 GLN n 
2 139 GLU n 
2 140 LEU n 
2 141 ALA n 
2 142 LYS n 
2 143 LEU n 
2 144 VAL n 
2 145 ASP n 
2 146 ASP n 
2 147 ASN n 
2 148 THR n 
2 149 GLU n 
2 150 VAL n 
2 151 ILE n 
2 152 VAL n 
2 153 LEU n 
2 154 ASN n 
2 155 THR n 
2 156 PRO n 
2 157 GLN n 
2 158 ASN n 
2 159 PRO n 
2 160 SER n 
2 161 GLY n 
2 162 VAL n 
2 163 VAL n 
2 164 CYS n 
2 165 SER n 
2 166 GLU n 
2 167 THR n 
2 168 GLU n 
2 169 ILE n 
2 170 GLN n 
2 171 SER n 
2 172 ILE n 
2 173 ILE n 
2 174 GLU n 
2 175 ILE n 
2 176 ALA n 
2 177 GLU n 
2 178 LYS n 
2 179 HIS n 
2 180 ASN n 
2 181 ALA n 
2 182 GLU n 
2 183 ILE n 
2 184 LEU n 
2 185 ALA n 
2 186 ASP n 
2 187 GLU n 
2 188 HIS n 
2 189 TYR n 
2 190 ARG n 
2 191 PHE n 
2 192 LEU n 
2 193 PRO n 
2 194 HIS n 
2 195 ASP n 
2 196 GLN n 
2 197 ASP n 
2 198 THR n 
2 199 GLU n 
2 200 ILE n 
2 201 LEU n 
2 202 PRO n 
2 203 SER n 
2 204 LEU n 
2 205 TYR n 
2 206 GLY n 
2 207 LEU n 
2 208 SER n 
2 209 PRO n 
2 210 LYS n 
2 211 ILE n 
2 212 ILE n 
2 213 SER n 
2 214 LEU n 
2 215 GLY n 
2 216 SER n 
2 217 THR n 
2 218 GLY n 
2 219 LLP n 
2 220 CYS n 
2 221 PHE n 
2 222 GLY n 
2 223 CYS n 
2 224 ILE n 
2 225 GLY n 
2 226 LEU n 
2 227 ARG n 
2 228 ILE n 
2 229 GLY n 
2 230 TRP n 
2 231 LEU n 
2 232 ILE n 
2 233 GLY n 
2 234 ASN n 
2 235 PRO n 
2 236 GLU n 
2 237 ILE n 
2 238 ILE n 
2 239 LYS n 
2 240 ALA n 
2 241 CYS n 
2 242 HIS n 
2 243 PHE n 
2 244 PHE n 
2 245 LYS n 
2 246 ASP n 
2 247 TYR n 
2 248 THR n 
2 249 THR n 
2 250 HIS n 
2 251 THR n 
2 252 VAL n 
2 253 CYS n 
2 254 VAL n 
2 255 LEU n 
2 256 ASN n 
2 257 ASP n 
2 258 TYR n 
2 259 ILE n 
2 260 ALA n 
2 261 ALA n 
2 262 GLY n 
2 263 VAL n 
2 264 LEU n 
2 265 LEU n 
2 266 HIS n 
2 267 LYS n 
2 268 GLY n 
2 269 LYS n 
2 270 ILE n 
2 271 LEU n 
2 272 PRO n 
2 273 ARG n 
2 274 TYR n 
2 275 ARG n 
2 276 GLN n 
2 277 MET n 
2 278 ILE n 
2 279 GLN n 
2 280 HIS n 
2 281 ASN n 
2 282 ILE n 
2 283 GLN n 
2 284 GLN n 
2 285 PHE n 
2 286 GLU n 
2 287 THR n 
2 288 PHE n 
2 289 ILE n 
2 290 LYS n 
2 291 GLN n 
2 292 GLN n 
2 293 ARG n 
2 294 GLY n 
2 295 LEU n 
2 296 ILE n 
2 297 ASP n 
2 298 TRP n 
2 299 VAL n 
2 300 LYS n 
2 301 PRO n 
2 302 GLU n 
2 303 ALA n 
2 304 GLY n 
2 305 THR n 
2 306 ILE n 
2 307 ALA n 
2 308 PHE n 
2 309 PRO n 
2 310 PHE n 
2 311 PHE n 
2 312 THR n 
2 313 ASP n 
2 314 PRO n 
2 315 ASN n 
2 316 ILE n 
2 317 ASN n 
2 318 SER n 
2 319 LYS n 
2 320 ILE n 
2 321 VAL n 
2 322 ALA n 
2 323 LYS n 
2 324 ARG n 
2 325 LEU n 
2 326 VAL n 
2 327 GLU n 
2 328 ASP n 
2 329 HIS n 
2 330 GLY n 
2 331 VAL n 
2 332 LEU n 
2 333 LEU n 
2 334 LEU n 
2 335 PRO n 
2 336 GLY n 
2 337 GLU n 
2 338 ALA n 
2 339 PHE n 
2 340 ASP n 
2 341 ARG n 
2 342 PRO n 
2 343 SER n 
2 344 HIS n 
2 345 PHE n 
2 346 ARG n 
2 347 ILE n 
2 348 ALA n 
2 349 LEU n 
2 350 GLY n 
2 351 VAL n 
2 352 GLU n 
2 353 PRO n 
2 354 SER n 
2 355 LEU n 
2 356 PHE n 
2 357 GLN n 
2 358 TYR n 
2 359 ALA n 
2 360 LEU n 
2 361 GLU n 
2 362 LYS n 
2 363 LEU n 
2 364 ALA n 
2 365 ILE n 
2 366 VAL n 
2 367 ILE n 
2 368 GLU n 
2 369 THR n 
2 370 SER n 
# 
loop_
_entity_src_gen.entity_id 
_entity_src_gen.pdbx_src_id 
_entity_src_gen.pdbx_alt_source_flag 
_entity_src_gen.pdbx_seq_type 
_entity_src_gen.pdbx_beg_seq_num 
_entity_src_gen.pdbx_end_seq_num 
_entity_src_gen.gene_src_common_name 
_entity_src_gen.gene_src_genus 
_entity_src_gen.pdbx_gene_src_gene 
_entity_src_gen.gene_src_species 
_entity_src_gen.gene_src_strain 
_entity_src_gen.gene_src_tissue 
_entity_src_gen.gene_src_tissue_fraction 
_entity_src_gen.gene_src_details 
_entity_src_gen.pdbx_gene_src_fragment 
_entity_src_gen.pdbx_gene_src_scientific_name 
_entity_src_gen.pdbx_gene_src_ncbi_taxonomy_id 
_entity_src_gen.pdbx_gene_src_variant 
_entity_src_gen.pdbx_gene_src_cell_line 
_entity_src_gen.pdbx_gene_src_atcc 
_entity_src_gen.pdbx_gene_src_organ 
_entity_src_gen.pdbx_gene_src_organelle 
_entity_src_gen.pdbx_gene_src_cell 
_entity_src_gen.pdbx_gene_src_cellular_location 
_entity_src_gen.host_org_common_name 
_entity_src_gen.pdbx_host_org_scientific_name 
_entity_src_gen.pdbx_host_org_ncbi_taxonomy_id 
_entity_src_gen.host_org_genus 
_entity_src_gen.pdbx_host_org_gene 
_entity_src_gen.pdbx_host_org_organ 
_entity_src_gen.host_org_species 
_entity_src_gen.pdbx_host_org_tissue 
_entity_src_gen.pdbx_host_org_tissue_fraction 
_entity_src_gen.pdbx_host_org_strain 
_entity_src_gen.pdbx_host_org_variant 
_entity_src_gen.pdbx_host_org_cell_line 
_entity_src_gen.pdbx_host_org_atcc 
_entity_src_gen.pdbx_host_org_culture_collection 
_entity_src_gen.pdbx_host_org_cell 
_entity_src_gen.pdbx_host_org_organelle 
_entity_src_gen.pdbx_host_org_cellular_location 
_entity_src_gen.pdbx_host_org_vector_type 
_entity_src_gen.pdbx_host_org_vector 
_entity_src_gen.host_org_details 
_entity_src_gen.expression_system_id 
_entity_src_gen.plasmid_name 
_entity_src_gen.plasmid_details 
_entity_src_gen.pdbx_description 
1 1 sample 'Biological sequence' 1 370 ? ? K2F26_16465 ? ? ? ? ? ? 'Dolichospermum flos-aquae' 1166 ? ? ? ? ? ? ? ? 
'Escherichia coli' 562 ? ? ? ? ? ? ? ? ? ? ? ? ? ? ? ? ? ? ? ? ? 
2 1 sample 'Biological sequence' 1 370 ? ? K2F26_16465 ? ? ? ? ? ? 'Dolichospermum flos-aquae' 1166 ? ? ? ? ? ? ? ? 
'Escherichia coli' 562 ? ? ? ? ? ? ? ? ? ? ? ? ? ? ? ? ? ? ? ? ? 
# 
loop_
_struct_ref.id 
_struct_ref.db_name 
_struct_ref.db_code 
_struct_ref.pdbx_db_accession 
_struct_ref.pdbx_db_isoform 
_struct_ref.entity_id 
_struct_ref.pdbx_seq_one_letter_code 
_struct_ref.pdbx_align_begin 
1 UNP A0A8G0W655_9CYAN A0A8G0W655 ? 1 
;MKIQPALLEMWLSEYERVPYNLGESSVDNFTLGELLNLTGDRDALDQLSLMNNDTHGSLRLREAIASLDKSVSPDDILVT
AGTTEAILIYFKVRYRSGANVVVPVPTFHVLYETPAFLGYEVRYLQLRAENGFRIDPQELAKLVDDNTEVIVLNTPQNPS
GVVCSETEIQSIIEIAEKHNAEILADEHYRFLPHDQDTEILPSLYGLSPKIISLGSTGKCFGCIGLRIGWLIGNPEIIKA
CHFFKDYTTHTVCVLNDYIAAGVLLHKGKILPRYRQMIQHNIQQFETFIKQQRGLIDWVKPEAGTIAFPFFTDPNINSKI
VAKRLVEDHGVLLLPGEAFDRPSHFRIALGVEPSLFQYALEKLAIVIETS
;
1 
2 UNP A0A8G0W655_9CYAN A0A8G0W655 ? 2 
;MKIQPALLEMWLSEYERVPYNLGESSVDNFTLGELLNLTGDRDALDQLSLMNNDTHGSLRLREAIASLDKSVSPDDILVT
AGTTEAILIYFKVRYRSGANVVVPVPTFHVLYETPAFLGYEVRYLQLRAENGFRIDPQELAKLVDDNTEVIVLNTPQNPS
GVVCSETEIQSIIEIAEKHNAEILADEHYRFLPHDQDTEILPSLYGLSPKIISLGSTGKCFGCIGLRIGWLIGNPEIIKA
CHFFKDYTTHTVCVLNDYIAAGVLLHKGKILPRYRQMIQHNIQQFETFIKQQRGLIDWVKPEAGTIAFPFFTDPNINSKI
VAKRLVEDHGVLLLPGEAFDRPSHFRIALGVEPSLFQYALEKLAIVIETS
;
1 
# 
loop_
_struct_ref_seq.align_id 
_struct_ref_seq.ref_id 
_struct_ref_seq.pdbx_PDB_id_code 
_struct_ref_seq.pdbx_strand_id 
_struct_ref_seq.seq_align_beg 
_struct_ref_seq.pdbx_seq_align_beg_ins_code 
_struct_ref_seq.seq_align_end 
_struct_ref_seq.pdbx_seq_align_end_ins_code 
_struct_ref_seq.pdbx_db_accession 
_struct_ref_seq.db_align_beg 
_struct_ref_seq.pdbx_db_align_beg_ins_code 
_struct_ref_seq.db_align_end 
_struct_ref_seq.pdbx_db_align_end_ins_code 
_struct_ref_seq.pdbx_auth_seq_align_beg 
_struct_ref_seq.pdbx_auth_seq_align_end 
1 1 8FFU A 1 ? 370 ? A0A8G0W655 1 ? 370 ? 1 370 
2 2 8FFU B 1 ? 370 ? A0A8G0W655 1 ? 370 ? 1 370 
3 1 8FFU C 1 ? 370 ? A0A8G0W655 1 ? 370 ? 1 370 
4 2 8FFU D 1 ? 370 ? A0A8G0W655 1 ? 370 ? 1 370 
# 
loop_
_chem_comp.id 
_chem_comp.type 
_chem_comp.mon_nstd_flag 
_chem_comp.name 
_chem_comp.pdbx_synonyms 
_chem_comp.formula 
_chem_comp.formula_weight 
ALA 'L-peptide linking' y ALANINE ?                                      'C3 H7 N O2'      89.093  
ARG 'L-peptide linking' y ARGININE ?                                      'C6 H15 N4 O2 1'  175.209 
ASN 'L-peptide linking' y ASPARAGINE ?                                      'C4 H8 N2 O3'     132.118 
ASP 'L-peptide linking' y 'ASPARTIC ACID' ?                                      'C4 H7 N O4'      133.103 
CYS 'L-peptide linking' y CYSTEINE ?                                      'C3 H7 N O2 S'    121.158 
GLN 'L-peptide linking' y GLUTAMINE ?                                      'C5 H10 N2 O3'    146.144 
GLU 'L-peptide linking' y 'GLUTAMIC ACID' ?                                      'C5 H9 N O4'      147.129 
GLY 'peptide linking'   y GLYCINE ?                                      'C2 H5 N O2'      75.067  
HIS 'L-peptide linking' y HISTIDINE ?                                      'C6 H10 N3 O2 1'  156.162 
HOH non-polymer         . WATER ?                                      'H2 O'            18.015  
ILE 'L-peptide linking' y ISOLEUCINE ?                                      'C6 H13 N O2'     131.173 
LEU 'L-peptide linking' y LEUCINE ?                                      'C6 H13 N O2'     131.173 
LLP 'L-peptide linking' n '(2S)-2-amino-6-[[3-hydroxy-2-methyl-5-(phosphonooxymethyl)pyridin-4-yl]methylideneamino]hexanoic acid' 
"N'-PYRIDOXYL-LYSINE-5'-MONOPHOSPHATE" 'C14 H22 N3 O7 P' 375.314 
LYS 'L-peptide linking' y LYSINE ?                                      'C6 H15 N2 O2 1'  147.195 
MET 'L-peptide linking' y METHIONINE ?                                      'C5 H11 N O2 S'   149.211 
MG  non-polymer         . 'MAGNESIUM ION' ?                                      'Mg 2'            24.305  
PHE 'L-peptide linking' y PHENYLALANINE ?                                      'C9 H11 N O2'     165.189 
PRO 'L-peptide linking' y PROLINE ?                                      'C5 H9 N O2'      115.130 
SER 'L-peptide linking' y SERINE ?                                      'C3 H7 N O3'      105.093 
THR 'L-peptide linking' y THREONINE ?                                      'C4 H9 N O3'      119.119 
TRP 'L-peptide linking' y TRYPTOPHAN ?                                      'C11 H12 N2 O2'   204.225 
TYR 'L-peptide linking' y TYROSINE ?                                      'C9 H11 N O3'     181.189 
VAL 'L-peptide linking' y VALINE ?                                      'C5 H11 N O2'     117.146 
XUR non-polymer         . 
;(2S,4S)-5-carbamimidamido-4-hydroxy-2-[(E)-({3-hydroxy-2-methyl-5-[(phosphonooxy)methyl]pyridin-4-yl}methylidene)amino]pentanoic acid (non-preferred name)
;
?                                      'C14 H22 N5 O8 P' 419.327 
# 
_exptl.absorpt_coefficient_mu     ? 
_exptl.absorpt_correction_T_max   ? 
_exptl.absorpt_correction_T_min   ? 
_exptl.absorpt_correction_type    ? 
_exptl.absorpt_process_details    ? 
_exptl.entry_id                   8FFU 
_exptl.crystals_number            1 
_exptl.details                    ? 
_exptl.method                     'X-RAY DIFFRACTION' 
_exptl.method_details             ? 
# 
_exptl_crystal.colour                       ? 
_exptl_crystal.density_diffrn               ? 
_exptl_crystal.density_Matthews             2.13 
_exptl_crystal.density_method               ? 
_exptl_crystal.density_percent_sol          42.32 
_exptl_crystal.description                  ? 
_exptl_crystal.F_000                        ? 
_exptl_crystal.id                           1 
_exptl_crystal.preparation                  ? 
_exptl_crystal.size_max                     ? 
_exptl_crystal.size_mid                     ? 
_exptl_crystal.size_min                     ? 
_exptl_crystal.size_rad                     ? 
_exptl_crystal.colour_lustre                ? 
_exptl_crystal.colour_modifier              ? 
_exptl_crystal.colour_primary               ? 
_exptl_crystal.density_meas                 ? 
_exptl_crystal.density_meas_esd             ? 
_exptl_crystal.density_meas_gt              ? 
_exptl_crystal.density_meas_lt              ? 
_exptl_crystal.density_meas_temp            ? 
_exptl_crystal.density_meas_temp_esd        ? 
_exptl_crystal.density_meas_temp_gt         ? 
_exptl_crystal.density_meas_temp_lt         ? 
_exptl_crystal.pdbx_crystal_image_url       ? 
_exptl_crystal.pdbx_crystal_image_format    ? 
_exptl_crystal.pdbx_mosaicity               ? 
_exptl_crystal.pdbx_mosaicity_esd           ? 
_exptl_crystal.pdbx_mosaic_method           ? 
_exptl_crystal.pdbx_mosaic_block_size       ? 
_exptl_crystal.pdbx_mosaic_block_size_esd   ? 
# 
_exptl_crystal_grow.apparatus       ? 
_exptl_crystal_grow.atmosphere      ? 
_exptl_crystal_grow.crystal_id      1 
_exptl_crystal_grow.details         ? 
_exptl_crystal_grow.method          'VAPOR DIFFUSION, SITTING DROP' 
_exptl_crystal_grow.method_ref      ? 
_exptl_crystal_grow.pH              ? 
_exptl_crystal_grow.pressure        ? 
_exptl_crystal_grow.pressure_esd    ? 
_exptl_crystal_grow.seeding         ? 
_exptl_crystal_grow.seeding_ref     ? 
_exptl_crystal_grow.temp_details    ? 
_exptl_crystal_grow.temp_esd        ? 
_exptl_crystal_grow.time            ? 
_exptl_crystal_grow.pdbx_details    
'24-27% (w/v) PEG 3350, 0.40-0.44 M MgCl2, 0.10 M Tris pH 8.5, 1 mM PLP, and 10 mM S-4-hydroxy-L-Arg' 
_exptl_crystal_grow.pdbx_pH_range   ? 
_exptl_crystal_grow.temp            300 
# 
_diffrn.ambient_environment              ? 
_diffrn.ambient_temp                     100 
_diffrn.ambient_temp_details             ? 
_diffrn.ambient_temp_esd                 ? 
_diffrn.crystal_id                       1 
_diffrn.crystal_support                  ? 
_diffrn.crystal_treatment                ? 
_diffrn.details                          ? 
_diffrn.id                               1 
_diffrn.ambient_pressure                 ? 
_diffrn.ambient_pressure_esd             ? 
_diffrn.ambient_pressure_gt              ? 
_diffrn.ambient_pressure_lt              ? 
_diffrn.ambient_temp_gt                  ? 
_diffrn.ambient_temp_lt                  ? 
_diffrn.pdbx_serial_crystal_experiment   N 
# 
_diffrn_detector.details                      ? 
_diffrn_detector.detector                     PIXEL 
_diffrn_detector.diffrn_id                    1 
_diffrn_detector.type                         'DECTRIS PILATUS 6M' 
_diffrn_detector.area_resol_mean              ? 
_diffrn_detector.dtime                        ? 
_diffrn_detector.pdbx_frames_total            ? 
_diffrn_detector.pdbx_collection_time_total   ? 
_diffrn_detector.pdbx_collection_date         2020-12-15 
_diffrn_detector.pdbx_frequency               ? 
# 
_diffrn_radiation.collimation                      ? 
_diffrn_radiation.diffrn_id                        1 
_diffrn_radiation.filter_edge                      ? 
_diffrn_radiation.inhomogeneity                    ? 
_diffrn_radiation.monochromator                    ? 
_diffrn_radiation.polarisn_norm                    ? 
_diffrn_radiation.polarisn_ratio                   ? 
_diffrn_radiation.probe                            ? 
_diffrn_radiation.type                             ? 
_diffrn_radiation.xray_symbol                      ? 
_diffrn_radiation.wavelength_id                    1 
_diffrn_radiation.pdbx_monochromatic_or_laue_m_l   M 
_diffrn_radiation.pdbx_wavelength_list             ? 
_diffrn_radiation.pdbx_wavelength                  ? 
_diffrn_radiation.pdbx_diffrn_protocol             'SINGLE WAVELENGTH' 
_diffrn_radiation.pdbx_analyzer                    ? 
_diffrn_radiation.pdbx_scattering_type             x-ray 
# 
_diffrn_radiation_wavelength.id           1 
_diffrn_radiation_wavelength.wavelength   0.9795 
_diffrn_radiation_wavelength.wt           1.0 
# 
_diffrn_source.current                     ? 
_diffrn_source.details                     ? 
_diffrn_source.diffrn_id                   1 
_diffrn_source.power                       ? 
_diffrn_source.size                        ? 
_diffrn_source.source                      SYNCHROTRON 
_diffrn_source.target                      ? 
_diffrn_source.type                        'SSRL BEAMLINE BL12-2' 
_diffrn_source.voltage                     ? 
_diffrn_source.take-off_angle              ? 
_diffrn_source.pdbx_wavelength_list        0.9795 
_diffrn_source.pdbx_wavelength             ? 
_diffrn_source.pdbx_synchrotron_beamline   BL12-2 
_diffrn_source.pdbx_synchrotron_site       SSRL 
# 
_reflns.B_iso_Wilson_estimate                          ? 
_reflns.entry_id                                       8FFU 
_reflns.data_reduction_details                         ? 
_reflns.data_reduction_method                          ? 
_reflns.d_resolution_high                              2.04 
_reflns.d_resolution_low                               100 
_reflns.details                                        ? 
_reflns.limit_h_max                                    ? 
_reflns.limit_h_min                                    ? 
_reflns.limit_k_max                                    ? 
_reflns.limit_k_min                                    ? 
_reflns.limit_l_max                                    ? 
_reflns.limit_l_min                                    ? 
_reflns.number_all                                     ? 
_reflns.number_obs                                     87584 
_reflns.observed_criterion                             ? 
_reflns.observed_criterion_F_max                       ? 
_reflns.observed_criterion_F_min                       ? 
_reflns.observed_criterion_I_max                       ? 
_reflns.observed_criterion_I_min                       ? 
_reflns.observed_criterion_sigma_F                     ? 
_reflns.observed_criterion_sigma_I                     ? 
_reflns.percent_possible_obs                           98.6 
_reflns.R_free_details                                 ? 
_reflns.Rmerge_F_all                                   ? 
_reflns.Rmerge_F_obs                                   ? 
_reflns.Friedel_coverage                               ? 
_reflns.number_gt                                      ? 
_reflns.threshold_expression                           ? 
_reflns.pdbx_redundancy                                5.8 
_reflns.pdbx_netI_over_av_sigmaI                       ? 
_reflns.pdbx_netI_over_sigmaI                          13.56 
_reflns.pdbx_res_netI_over_av_sigmaI_2                 ? 
_reflns.pdbx_res_netI_over_sigmaI_2                    ? 
_reflns.pdbx_chi_squared                               ? 
_reflns.pdbx_scaling_rejects                           ? 
_reflns.pdbx_d_res_high_opt                            ? 
_reflns.pdbx_d_res_low_opt                             ? 
_reflns.pdbx_d_res_opt_method                          ? 
_reflns.phase_calculation_details                      ? 
_reflns.pdbx_Rrim_I_all                                ? 
_reflns.pdbx_Rpim_I_all                                ? 
_reflns.pdbx_d_opt                                     ? 
_reflns.pdbx_number_measured_all                       ? 
_reflns.pdbx_diffrn_id                                 1 
_reflns.pdbx_ordinal                                   1 
_reflns.pdbx_CC_half                                   ? 
_reflns.pdbx_CC_star                                   ? 
_reflns.pdbx_R_split                                   ? 
_reflns.pdbx_Rmerge_I_obs                              ? 
_reflns.pdbx_Rmerge_I_all                              ? 
_reflns.pdbx_Rsym_value                                0.094 
_reflns.pdbx_CC_split_method                           ? 
_reflns.pdbx_aniso_diffraction_limit_axis_1_ortho[1]   ? 
_reflns.pdbx_aniso_diffraction_limit_axis_1_ortho[2]   ? 
_reflns.pdbx_aniso_diffraction_limit_axis_1_ortho[3]   ? 
_reflns.pdbx_aniso_diffraction_limit_axis_2_ortho[1]   ? 
_reflns.pdbx_aniso_diffraction_limit_axis_2_ortho[2]   ? 
_reflns.pdbx_aniso_diffraction_limit_axis_2_ortho[3]   ? 
_reflns.pdbx_aniso_diffraction_limit_axis_3_ortho[1]   ? 
_reflns.pdbx_aniso_diffraction_limit_axis_3_ortho[2]   ? 
_reflns.pdbx_aniso_diffraction_limit_axis_3_ortho[3]   ? 
_reflns.pdbx_aniso_diffraction_limit_1                 ? 
_reflns.pdbx_aniso_diffraction_limit_2                 ? 
_reflns.pdbx_aniso_diffraction_limit_3                 ? 
_reflns.pdbx_aniso_B_tensor_eigenvector_1_ortho[1]     ? 
_reflns.pdbx_aniso_B_tensor_eigenvector_1_ortho[2]     ? 
_reflns.pdbx_aniso_B_tensor_eigenvector_1_ortho[3]     ? 
_reflns.pdbx_aniso_B_tensor_eigenvector_2_ortho[1]     ? 
_reflns.pdbx_aniso_B_tensor_eigenvector_2_ortho[2]     ? 
_reflns.pdbx_aniso_B_tensor_eigenvector_2_ortho[3]     ? 
_reflns.pdbx_aniso_B_tensor_eigenvector_3_ortho[1]     ? 
_reflns.pdbx_aniso_B_tensor_eigenvector_3_ortho[2]     ? 
_reflns.pdbx_aniso_B_tensor_eigenvector_3_ortho[3]     ? 
_reflns.pdbx_aniso_B_tensor_eigenvalue_1               ? 
_reflns.pdbx_aniso_B_tensor_eigenvalue_2               ? 
_reflns.pdbx_aniso_B_tensor_eigenvalue_3               ? 
_reflns.pdbx_orthogonalization_convention              ? 
_reflns.pdbx_percent_possible_ellipsoidal              ? 
_reflns.pdbx_percent_possible_spherical                ? 
_reflns.pdbx_percent_possible_ellipsoidal_anomalous    ? 
_reflns.pdbx_percent_possible_spherical_anomalous      ? 
_reflns.pdbx_redundancy_anomalous                      ? 
_reflns.pdbx_CC_half_anomalous                         ? 
_reflns.pdbx_absDiff_over_sigma_anomalous              ? 
_reflns.pdbx_percent_possible_anomalous                ? 
_reflns.pdbx_observed_signal_threshold                 ? 
_reflns.pdbx_signal_type                               ? 
_reflns.pdbx_signal_details                            ? 
_reflns.pdbx_signal_software_id                        ? 
# 
_reflns_shell.d_res_high                                    2.04 
_reflns_shell.d_res_low                                     2.16 
_reflns_shell.meanI_over_sigI_all                           ? 
_reflns_shell.meanI_over_sigI_obs                           ? 
_reflns_shell.number_measured_all                           ? 
_reflns_shell.number_measured_obs                           ? 
_reflns_shell.number_possible                               ? 
_reflns_shell.number_unique_all                             ? 
_reflns_shell.number_unique_obs                             14110 
_reflns_shell.percent_possible_obs                          ? 
_reflns_shell.Rmerge_F_all                                  ? 
_reflns_shell.Rmerge_F_obs                                  ? 
_reflns_shell.meanI_over_sigI_gt                            ? 
_reflns_shell.meanI_over_uI_all                             ? 
_reflns_shell.meanI_over_uI_gt                              ? 
_reflns_shell.number_measured_gt                            ? 
_reflns_shell.number_unique_gt                              ? 
_reflns_shell.percent_possible_gt                           ? 
_reflns_shell.Rmerge_F_gt                                   ? 
_reflns_shell.Rmerge_I_gt                                   ? 
_reflns_shell.pdbx_redundancy                               ? 
_reflns_shell.pdbx_chi_squared                              ? 
_reflns_shell.pdbx_netI_over_sigmaI_all                     ? 
_reflns_shell.pdbx_netI_over_sigmaI_obs                     ? 
_reflns_shell.pdbx_Rrim_I_all                               ? 
_reflns_shell.pdbx_Rpim_I_all                               ? 
_reflns_shell.pdbx_rejects                                  ? 
_reflns_shell.pdbx_ordinal                                  1 
_reflns_shell.pdbx_diffrn_id                                1 
_reflns_shell.pdbx_CC_half                                  0.705 
_reflns_shell.pdbx_CC_star                                  ? 
_reflns_shell.pdbx_R_split                                  ? 
_reflns_shell.percent_possible_all                          98.8 
_reflns_shell.Rmerge_I_all                                  ? 
_reflns_shell.Rmerge_I_obs                                  ? 
_reflns_shell.pdbx_Rsym_value                               ? 
_reflns_shell.pdbx_percent_possible_ellipsoidal             ? 
_reflns_shell.pdbx_percent_possible_spherical               ? 
_reflns_shell.pdbx_percent_possible_ellipsoidal_anomalous   ? 
_reflns_shell.pdbx_percent_possible_spherical_anomalous     ? 
_reflns_shell.pdbx_redundancy_anomalous                     ? 
_reflns_shell.pdbx_CC_half_anomalous                        ? 
_reflns_shell.pdbx_absDiff_over_sigma_anomalous             ? 
_reflns_shell.pdbx_percent_possible_anomalous               ? 
# 
_refine.aniso_B[1][1]                            ? 
_refine.aniso_B[1][2]                            ? 
_refine.aniso_B[1][3]                            ? 
_refine.aniso_B[2][2]                            ? 
_refine.aniso_B[2][3]                            ? 
_refine.aniso_B[3][3]                            ? 
_refine.B_iso_max                                ? 
_refine.B_iso_mean                               31.12 
_refine.B_iso_min                                ? 
_refine.correlation_coeff_Fo_to_Fc               ? 
_refine.correlation_coeff_Fo_to_Fc_free          ? 
_refine.details                                  ? 
_refine.diff_density_max                         ? 
_refine.diff_density_max_esd                     ? 
_refine.diff_density_min                         ? 
_refine.diff_density_min_esd                     ? 
_refine.diff_density_rms                         ? 
_refine.diff_density_rms_esd                     ? 
_refine.entry_id                                 8FFU 
_refine.pdbx_refine_id                           'X-RAY DIFFRACTION' 
_refine.ls_abs_structure_details                 ? 
_refine.ls_abs_structure_Flack                   ? 
_refine.ls_abs_structure_Flack_esd               ? 
_refine.ls_abs_structure_Rogers                  ? 
_refine.ls_abs_structure_Rogers_esd              ? 
_refine.ls_d_res_high                            2.04 
_refine.ls_d_res_low                             36.80 
_refine.ls_extinction_coef                       ? 
_refine.ls_extinction_coef_esd                   ? 
_refine.ls_extinction_expression                 ? 
_refine.ls_extinction_method                     ? 
_refine.ls_goodness_of_fit_all                   ? 
_refine.ls_goodness_of_fit_all_esd               ? 
_refine.ls_goodness_of_fit_obs                   ? 
_refine.ls_goodness_of_fit_obs_esd               ? 
_refine.ls_hydrogen_treatment                    ? 
_refine.ls_matrix_type                           ? 
_refine.ls_number_constraints                    ? 
_refine.ls_number_parameters                     ? 
_refine.ls_number_reflns_all                     ? 
_refine.ls_number_reflns_obs                     87583 
_refine.ls_number_reflns_R_free                  4313 
_refine.ls_number_reflns_R_work                  83270 
_refine.ls_number_restraints                     ? 
_refine.ls_percent_reflns_obs                    98.63 
_refine.ls_percent_reflns_R_free                 4.92 
_refine.ls_R_factor_all                          ? 
_refine.ls_R_factor_obs                          0.1911 
_refine.ls_R_factor_R_free                       0.2077 
_refine.ls_R_factor_R_free_error                 ? 
_refine.ls_R_factor_R_free_error_details         ? 
_refine.ls_R_factor_R_work                       0.1760 
_refine.ls_R_Fsqd_factor_obs                     ? 
_refine.ls_R_I_factor_obs                        ? 
_refine.ls_redundancy_reflns_all                 ? 
_refine.ls_redundancy_reflns_obs                 ? 
_refine.ls_restrained_S_all                      ? 
_refine.ls_restrained_S_obs                      ? 
_refine.ls_shift_over_esd_max                    ? 
_refine.ls_shift_over_esd_mean                   ? 
_refine.ls_structure_factor_coef                 ? 
_refine.ls_weighting_details                     ? 
_refine.ls_weighting_scheme                      ? 
_refine.ls_wR_factor_all                         ? 
_refine.ls_wR_factor_obs                         ? 
_refine.ls_wR_factor_R_free                      ? 
_refine.ls_wR_factor_R_work                      ? 
_refine.occupancy_max                            ? 
_refine.occupancy_min                            ? 
_refine.solvent_model_details                    'FLAT BULK SOLVENT MODEL' 
_refine.solvent_model_param_bsol                 ? 
_refine.solvent_model_param_ksol                 ? 
_refine.pdbx_R_complete                          ? 
_refine.ls_R_factor_gt                           ? 
_refine.ls_goodness_of_fit_gt                    ? 
_refine.ls_goodness_of_fit_ref                   ? 
_refine.ls_shift_over_su_max                     ? 
_refine.ls_shift_over_su_max_lt                  ? 
_refine.ls_shift_over_su_mean                    ? 
_refine.ls_shift_over_su_mean_lt                 ? 
_refine.pdbx_ls_sigma_I                          ? 
_refine.pdbx_ls_sigma_F                          95.95 
_refine.pdbx_ls_sigma_Fsqd                       ? 
_refine.pdbx_data_cutoff_high_absF               ? 
_refine.pdbx_data_cutoff_high_rms_absF           ? 
_refine.pdbx_data_cutoff_low_absF                ? 
_refine.pdbx_isotropic_thermal_model             ? 
_refine.pdbx_ls_cross_valid_method               'FREE R-VALUE' 
_refine.pdbx_method_to_determine_struct          'MOLECULAR REPLACEMENT' 
_refine.pdbx_starting_model                      8FFT 
_refine.pdbx_stereochemistry_target_values       'GeoStd + Monomer Library + CDL v1.2' 
_refine.pdbx_R_Free_selection_details            ? 
_refine.pdbx_stereochem_target_val_spec_case     ? 
_refine.pdbx_overall_ESU_R                       ? 
_refine.pdbx_overall_ESU_R_Free                  ? 
_refine.pdbx_solvent_vdw_probe_radii             1.1000 
_refine.pdbx_solvent_ion_probe_radii             ? 
_refine.pdbx_solvent_shrinkage_radii             0.9000 
_refine.pdbx_real_space_R                        ? 
_refine.pdbx_density_correlation                 ? 
_refine.pdbx_pd_number_of_powder_patterns        ? 
_refine.pdbx_pd_number_of_points                 ? 
_refine.pdbx_pd_meas_number_of_points            ? 
_refine.pdbx_pd_proc_ls_prof_R_factor            ? 
_refine.pdbx_pd_proc_ls_prof_wR_factor           ? 
_refine.pdbx_pd_Marquardt_correlation_coeff      ? 
_refine.pdbx_pd_Fsqrd_R_factor                   ? 
_refine.pdbx_pd_ls_matrix_band_width             ? 
_refine.pdbx_overall_phase_error                 24.4897 
_refine.pdbx_overall_SU_R_free_Cruickshank_DPI   ? 
_refine.pdbx_overall_SU_R_free_Blow_DPI          ? 
_refine.pdbx_overall_SU_R_Blow_DPI               ? 
_refine.pdbx_TLS_residual_ADP_flag               ? 
_refine.pdbx_diffrn_id                           1 
_refine.overall_SU_B                             ? 
_refine.overall_SU_ML                            ? 
_refine.overall_SU_R_Cruickshank_DPI             ? 
_refine.overall_SU_R_free                        ? 
_refine.overall_FOM_free_R_set                   ? 
_refine.overall_FOM_work_R_set                   ? 
_refine.pdbx_average_fsc_overall                 ? 
_refine.pdbx_average_fsc_work                    ? 
_refine.pdbx_average_fsc_free                    ? 
# 
_refine_hist.pdbx_refine_id                   'X-RAY DIFFRACTION' 
_refine_hist.cycle_id                         LAST 
_refine_hist.details                          ? 
_refine_hist.d_res_high                       2.04 
_refine_hist.d_res_low                        36.80 
_refine_hist.number_atoms_solvent             163 
_refine_hist.number_atoms_total               11542 
_refine_hist.number_reflns_all                ? 
_refine_hist.number_reflns_obs                ? 
_refine_hist.number_reflns_R_free             ? 
_refine_hist.number_reflns_R_work             ? 
_refine_hist.R_factor_all                     ? 
_refine_hist.R_factor_obs                     ? 
_refine_hist.R_factor_R_free                  ? 
_refine_hist.R_factor_R_work                  ? 
_refine_hist.pdbx_number_residues_total       ? 
_refine_hist.pdbx_B_iso_mean_ligand           ? 
_refine_hist.pdbx_B_iso_mean_solvent          ? 
_refine_hist.pdbx_number_atoms_protein        11319 
_refine_hist.pdbx_number_atoms_nucleic_acid   0 
_refine_hist.pdbx_number_atoms_ligand         60 
_refine_hist.pdbx_number_atoms_lipid          ? 
_refine_hist.pdbx_number_atoms_carb           ? 
_refine_hist.pdbx_pseudo_atom_details         ? 
# 
loop_
_refine_ls_restr.pdbx_refine_id 
_refine_ls_restr.criterion 
_refine_ls_restr.dev_ideal 
_refine_ls_restr.dev_ideal_target 
_refine_ls_restr.number 
_refine_ls_restr.rejects 
_refine_ls_restr.type 
_refine_ls_restr.weight 
_refine_ls_restr.pdbx_restraint_function 
'X-RAY DIFFRACTION' ? 0.0037  ? 11632 ? f_bond_d           ? ? 
'X-RAY DIFFRACTION' ? 0.6788  ? 15836 ? f_angle_d          ? ? 
'X-RAY DIFFRACTION' ? 0.0483  ? 1811  ? f_chiral_restr     ? ? 
'X-RAY DIFFRACTION' ? 0.0048  ? 2089  ? f_plane_restr      ? ? 
'X-RAY DIFFRACTION' ? 11.7010 ? 4308  ? f_dihedral_angle_d ? ? 
# 
loop_
_refine_ls_restr_ncs.pdbx_refine_id 
_refine_ls_restr_ncs.dom_id 
_refine_ls_restr_ncs.ncs_model_details 
_refine_ls_restr_ncs.rms_dev_B_iso 
_refine_ls_restr_ncs.rms_dev_position 
_refine_ls_restr_ncs.weight_B_iso 
_refine_ls_restr_ncs.weight_position 
_refine_ls_restr_ncs.pdbx_ordinal 
_refine_ls_restr_ncs.pdbx_type 
_refine_ls_restr_ncs.pdbx_asym_id 
_refine_ls_restr_ncs.pdbx_auth_asym_id 
_refine_ls_restr_ncs.pdbx_number 
_refine_ls_restr_ncs.pdbx_rms 
_refine_ls_restr_ncs.pdbx_weight 
_refine_ls_restr_ncs.pdbx_ens_id 
'X-RAY DIFFRACTION' d_2 ? ? 0.76131467365  ? ? 1 'Torsion NCS' ? A ? ? ? ens_1 
'X-RAY DIFFRACTION' d_3 ? ? 0.669657059124 ? ? 2 'Torsion NCS' ? A ? ? ? ens_1 
'X-RAY DIFFRACTION' d_4 ? ? 0.677636888589 ? ? 3 'Torsion NCS' ? A ? ? ? ens_1 
# 
loop_
_refine_ls_shell.pdbx_refine_id 
_refine_ls_shell.d_res_high 
_refine_ls_shell.d_res_low 
_refine_ls_shell.number_reflns_all 
_refine_ls_shell.number_reflns_obs 
_refine_ls_shell.number_reflns_R_free 
_refine_ls_shell.number_reflns_R_work 
_refine_ls_shell.percent_reflns_obs 
_refine_ls_shell.percent_reflns_R_free 
_refine_ls_shell.R_factor_all 
_refine_ls_shell.R_factor_obs 
_refine_ls_shell.R_factor_R_free_error 
_refine_ls_shell.R_factor_R_work 
_refine_ls_shell.redundancy_reflns_all 
_refine_ls_shell.redundancy_reflns_obs 
_refine_ls_shell.wR_factor_all 
_refine_ls_shell.wR_factor_obs 
_refine_ls_shell.wR_factor_R_free 
_refine_ls_shell.wR_factor_R_work 
_refine_ls_shell.pdbx_R_complete 
_refine_ls_shell.pdbx_total_number_of_bins_used 
_refine_ls_shell.pdbx_phase_error 
_refine_ls_shell.pdbx_fsc_work 
_refine_ls_shell.pdbx_fsc_free 
_refine_ls_shell.R_factor_R_free 
'X-RAY DIFFRACTION' 2.04 2.07  . . 211 4096 93.56 . . . . 0.2788 . . . . . . . . . . . 0.3062 
'X-RAY DIFFRACTION' 2.07 2.11  . . 222 4191 94.39 . . . . 0.2669 . . . . . . . . . . . 0.2781 
'X-RAY DIFFRACTION' 2.11 2.15  . . 226 4138 93.41 . . . . 0.2578 . . . . . . . . . . . 0.3027 
'X-RAY DIFFRACTION' 2.15 2.20  . . 210 4165 93.87 . . . . 0.2544 . . . . . . . . . . . 0.2723 
'X-RAY DIFFRACTION' 2.20 2.24  . . 217 4172 93.96 . . . . 0.2495 . . . . . . . . . . . 0.2894 
'X-RAY DIFFRACTION' 2.24 2.30  . . 208 4117 92.81 . . . . 0.2471 . . . . . . . . . . . 0.2649 
'X-RAY DIFFRACTION' 2.30 2.35  . . 212 4096 93.20 . . . . 0.2427 . . . . . . . . . . . 0.2773 
'X-RAY DIFFRACTION' 2.35 2.42  . . 205 4183 94.62 . . . . 0.2323 . . . . . . . . . . . 0.2658 
'X-RAY DIFFRACTION' 2.42 2.49  . . 191 4208 95.12 . . . . 0.2333 . . . . . . . . . . . 0.2524 
'X-RAY DIFFRACTION' 2.49 2.57  . . 202 4245 94.52 . . . . 0.2245 . . . . . . . . . . . 0.2622 
'X-RAY DIFFRACTION' 2.57 2.66  . . 236 4141 93.50 . . . . 0.2246 . . . . . . . . . . . 0.2845 
'X-RAY DIFFRACTION' 2.66 2.77  . . 197 4125 93.64 . . . . 0.2148 . . . . . . . . . . . 0.2550 
'X-RAY DIFFRACTION' 2.77 2.89  . . 213 4118 92.15 . . . . 0.2092 . . . . . . . . . . . 0.2717 
'X-RAY DIFFRACTION' 2.89 3.05  . . 236 4166 94.06 . . . . 0.1993 . . . . . . . . . . . 0.2058 
'X-RAY DIFFRACTION' 3.05 3.24  . . 192 4245 95.05 . . . . 0.1971 . . . . . . . . . . . 0.2584 
'X-RAY DIFFRACTION' 3.24 3.49  . . 207 4165 94.29 . . . . 0.1835 . . . . . . . . . . . 0.2410 
'X-RAY DIFFRACTION' 3.49 3.84  . . 224 4104 92.16 . . . . 0.1723 . . . . . . . . . . . 0.2222 
'X-RAY DIFFRACTION' 3.84 4.39  . . 207 4224 94.71 . . . . 0.1475 . . . . . . . . . . . 0.1659 
'X-RAY DIFFRACTION' 4.39 5.53  . . 254 4136 92.71 . . . . 0.1409 . . . . . . . . . . . 0.1787 
'X-RAY DIFFRACTION' 5.53 36.80 . . 219 4259 94.31 . . . . 0.1516 . . . . . . . . . . . 0.1638 
# 
loop_
_struct_ncs_oper.id 
_struct_ncs_oper.code 
_struct_ncs_oper.matrix[1][1] 
_struct_ncs_oper.matrix[1][2] 
_struct_ncs_oper.matrix[1][3] 
_struct_ncs_oper.matrix[2][1] 
_struct_ncs_oper.matrix[2][2] 
_struct_ncs_oper.matrix[2][3] 
_struct_ncs_oper.matrix[3][1] 
_struct_ncs_oper.matrix[3][2] 
_struct_ncs_oper.matrix[3][3] 
_struct_ncs_oper.vector[1] 
_struct_ncs_oper.vector[2] 
_struct_ncs_oper.vector[3] 
_struct_ncs_oper.details 
1 given -0.968283704916 -0.249852785779    0.000502228641928 -0.249843838699    0.968262603152  0.00675185908255 -0.00217326001317 
0.00641223639571  -0.99997707982  -58.5942479642 -7.15364372473 -69.8199765367 ? 
2 given 0.999931580934  -0.000135622981736 0.0116967968445   -0.000198644217891 -0.999985470754 0.00538691202724 0.0116958963098   
-0.00538886696081 -0.999917079623 -30.1936418706 -39.1237999936 -65.955559562  ? 
3 given -0.969057595308 -0.246775245202    -0.00541805610539 0.24682071131      -0.969002967314 -0.0106200661439 -0.00262934301647 
-0.0116287442213  0.999928926906  -89.2744435791 -32.3372787212 3.33503576457  ? 
# 
loop_
_struct_ncs_dom.pdbx_ens_id 
_struct_ncs_dom.id 
_struct_ncs_dom.details 
ens_1 d_1 
;(chain "A" and (resid 17 through 218 or resid 220 through 367 or resid 401))
;
ens_1 d_2 
;(chain "B" and (resid 17 through 194 or resid 198 through 218 or resid 220 through 367 or resid 401))
;
ens_1 d_3 
;(chain "C" and (resid 17 through 218 or resid 220 through 401))
;
ens_1 d_4 
;(chain "D" and (resid 17 through 194 or resid 198 through 218 or resid 220 through 367 or resid 401))
;
# 
loop_
_struct_ncs_dom_lim.pdbx_ens_id 
_struct_ncs_dom_lim.dom_id 
_struct_ncs_dom_lim.pdbx_component_id 
_struct_ncs_dom_lim.beg_label_alt_id 
_struct_ncs_dom_lim.beg_label_asym_id 
_struct_ncs_dom_lim.beg_label_comp_id 
_struct_ncs_dom_lim.beg_label_seq_id 
_struct_ncs_dom_lim.end_label_alt_id 
_struct_ncs_dom_lim.end_label_asym_id 
_struct_ncs_dom_lim.end_label_comp_id 
_struct_ncs_dom_lim.end_label_seq_id 
_struct_ncs_dom_lim.beg_auth_asym_id 
_struct_ncs_dom_lim.beg_auth_seq_id 
_struct_ncs_dom_lim.end_auth_asym_id 
_struct_ncs_dom_lim.end_auth_seq_id 
_struct_ncs_dom_lim.pdbx_refine_code 
_struct_ncs_dom_lim.selection_details 
ens_1 d_1 1 . A ARG 11  . A GLY 209 ? ? ? ? ? ? 
ens_1 d_1 2 . A CYS 211 . A ILE 358 ? ? ? ? ? ? 
ens_1 d_2 1 . D ARG 1   . D HIS 178 ? ? ? ? ? ? 
ens_1 d_2 2 . D THR 182 . D GLY 202 ? ? ? ? ? ? 
ens_1 d_2 3 . D CYS 204 . D ILE 351 ? ? ? ? ? ? 
ens_1 d_3 1 . F ARG 11  . F GLY 209 ? ? ? ? ? ? 
ens_1 d_3 2 . F CYS 211 . F ILE 358 ? ? ? ? ? ? 
ens_1 d_4 1 . I ARG 1   . I HIS 178 ? ? ? ? ? ? 
ens_1 d_4 2 . I THR 182 . I GLY 202 ? ? ? ? ? ? 
ens_1 d_4 3 . I CYS 204 . I ILE 351 ? ? ? ? ? ? 
# 
_struct_ncs_ens.id        ens_1 
_struct_ncs_ens.details   ? 
# 
loop_
_struct_ncs_ens_gen.ens_id 
_struct_ncs_ens_gen.dom_id_1 
_struct_ncs_ens_gen.dom_id_2 
_struct_ncs_ens_gen.oper_id 
ens_1 d_2 d_1 1 
ens_1 d_3 d_1 2 
ens_1 d_4 d_1 3 
# 
_struct.entry_id                     8FFU 
_struct.title                        
;Structure of GntC, a PLP-dependent enzyme catalyzing L-enduracididine biosynthesis from (S)-4-hydroxy-L-arginine, with the substrate bound
;
_struct.pdbx_model_details           ? 
_struct.pdbx_formula_weight          ? 
_struct.pdbx_formula_weight_method   ? 
_struct.pdbx_model_type_details      ? 
_struct.pdbx_CASP_flag               N 
# 
_struct_keywords.entry_id        8FFU 
_struct_keywords.text            
;PLP, GntC, cyclodehydration, (S)-4-hydroxy-L-arginine, guanitoxin, L-enduracididine, cyanobacterial blooms, biocatalysis, biosynthesis, cyanobacterium, BIOSYNTHETIC PROTEIN
;
_struct_keywords.pdbx_keywords   'BIOSYNTHETIC PROTEIN' 
# 
loop_
_struct_asym.id 
_struct_asym.pdbx_blank_PDB_chainid_flag 
_struct_asym.pdbx_modified 
_struct_asym.entity_id 
_struct_asym.details 
A N N 1 ? 
B N N 2 ? 
C N N 1 ? 
D N N 2 ? 
E N N 3 ? 
F N N 4 ? 
G N N 3 ? 
H N N 3 ? 
I N N 4 ? 
J N N 3 ? 
K N N 5 ? 
L N N 5 ? 
M N N 5 ? 
N N N 5 ? 
# 
loop_
_struct_conf.conf_type_id 
_struct_conf.id 
_struct_conf.pdbx_PDB_helix_id 
_struct_conf.beg_label_comp_id 
_struct_conf.beg_label_asym_id 
_struct_conf.beg_label_seq_id 
_struct_conf.pdbx_beg_PDB_ins_code 
_struct_conf.end_label_comp_id 
_struct_conf.end_label_asym_id 
_struct_conf.end_label_seq_id 
_struct_conf.pdbx_end_PDB_ins_code 
_struct_conf.beg_auth_comp_id 
_struct_conf.beg_auth_asym_id 
_struct_conf.beg_auth_seq_id 
_struct_conf.end_auth_comp_id 
_struct_conf.end_auth_asym_id 
_struct_conf.end_auth_seq_id 
_struct_conf.pdbx_PDB_helix_class 
_struct_conf.details 
_struct_conf.pdbx_PDB_helix_length 
HELX_P HELX_P1  AA1 LEU A 7   ? TYR A 15  ? LEU A 7   TYR A 15  1 ? 9  
HELX_P HELX_P2  AA2 THR A 31  ? GLY A 40  ? THR A 31  GLY A 40  1 ? 10 
HELX_P HELX_P3  AA3 ASP A 41  ? ASP A 46  ? ASP A 41  ASP A 46  1 ? 6  
HELX_P HELX_P4  AA4 SER A 58  ? SER A 67  ? SER A 58  SER A 67  1 ? 10 
HELX_P HELX_P5  AA5 SER A 73  ? ASP A 75  ? SER A 73  ASP A 75  5 ? 3  
HELX_P HELX_P6  AA6 ALA A 81  ? TYR A 95  ? ALA A 81  TYR A 95  1 ? 15 
HELX_P HELX_P7  AA7 HIS A 109 ? LEU A 118 ? HIS A 109 LEU A 118 1 ? 10 
HELX_P HELX_P8  AA8 ARG A 128 ? GLY A 132 ? ARG A 128 GLY A 132 5 ? 5  
HELX_P HELX_P9  AA9 ASP A 136 ? ALA A 141 ? ASP A 136 ALA A 141 1 ? 6  
HELX_P HELX_P10 AB1 SER A 165 ? ASN A 180 ? SER A 165 ASN A 180 1 ? 16 
HELX_P HELX_P11 AB2 LEU A 204 ? SER A 208 ? LEU A 204 SER A 208 5 ? 5  
HELX_P HELX_P12 AB3 CYS A 223 ? ARG A 227 ? CYS A 223 ARG A 227 5 ? 5  
HELX_P HELX_P13 AB4 ASN A 234 ? ASP A 246 ? ASN A 234 ASP A 246 1 ? 13 
HELX_P HELX_P14 AB5 CYS A 253 ? HIS A 266 ? CYS A 253 HIS A 266 1 ? 14 
HELX_P HELX_P15 AB6 LYS A 267 ? LYS A 269 ? LYS A 267 LYS A 269 5 ? 3  
HELX_P HELX_P16 AB7 ILE A 270 ? ARG A 293 ? ILE A 270 ARG A 293 1 ? 24 
HELX_P HELX_P17 AB8 ASN A 317 ? GLY A 330 ? ASN A 317 GLY A 330 1 ? 14 
HELX_P HELX_P18 AB9 GLU A 337 ? ASP A 340 ? GLU A 337 ASP A 340 5 ? 4  
HELX_P HELX_P19 AC1 GLU A 352 ? THR A 369 ? GLU A 352 THR A 369 1 ? 18 
HELX_P HELX_P20 AC2 THR B 31  ? GLY B 40  ? THR B 31  GLY B 40  1 ? 10 
HELX_P HELX_P21 AC3 ALA B 44  ? LEU B 48  ? ALA B 44  LEU B 48  5 ? 5  
HELX_P HELX_P22 AC4 SER B 58  ? SER B 67  ? SER B 58  SER B 67  1 ? 10 
HELX_P HELX_P23 AC5 SER B 73  ? ASP B 75  ? SER B 73  ASP B 75  5 ? 3  
HELX_P HELX_P24 AC6 ALA B 81  ? TYR B 95  ? ALA B 81  TYR B 95  1 ? 15 
HELX_P HELX_P25 AC7 HIS B 109 ? LEU B 118 ? HIS B 109 LEU B 118 1 ? 10 
HELX_P HELX_P26 AC8 ARG B 128 ? GLY B 132 ? ARG B 128 GLY B 132 5 ? 5  
HELX_P HELX_P27 AC9 ASP B 136 ? ALA B 141 ? ASP B 136 ALA B 141 1 ? 6  
HELX_P HELX_P28 AD1 LYS B 142 ? VAL B 144 ? LYS B 142 VAL B 144 5 ? 3  
HELX_P HELX_P29 AD2 SER B 165 ? ASN B 180 ? SER B 165 ASN B 180 1 ? 16 
HELX_P HELX_P30 AD3 HIS B 188 ? LEU B 192 ? HIS B 188 LEU B 192 5 ? 5  
HELX_P HELX_P31 AD4 LEU B 204 ? SER B 208 ? LEU B 204 SER B 208 5 ? 5  
HELX_P HELX_P32 AD5 CYS B 223 ? ARG B 227 ? CYS B 223 ARG B 227 5 ? 5  
HELX_P HELX_P33 AD6 ASN B 234 ? ASP B 246 ? ASN B 234 ASP B 246 1 ? 13 
HELX_P HELX_P34 AD7 CYS B 253 ? HIS B 266 ? CYS B 253 HIS B 266 1 ? 14 
HELX_P HELX_P35 AD8 LYS B 267 ? LYS B 269 ? LYS B 267 LYS B 269 5 ? 3  
HELX_P HELX_P36 AD9 ILE B 270 ? ARG B 293 ? ILE B 270 ARG B 293 1 ? 24 
HELX_P HELX_P37 AE1 ASN B 317 ? GLY B 330 ? ASN B 317 GLY B 330 1 ? 14 
HELX_P HELX_P38 AE2 GLU B 337 ? ASP B 340 ? GLU B 337 ASP B 340 5 ? 4  
HELX_P HELX_P39 AE3 GLU B 352 ? GLU B 368 ? GLU B 352 GLU B 368 1 ? 17 
HELX_P HELX_P40 AE4 LEU C 8   ? TYR C 15  ? LEU C 8   TYR C 15  1 ? 8  
HELX_P HELX_P41 AE5 THR C 31  ? GLY C 40  ? THR C 31  GLY C 40  1 ? 10 
HELX_P HELX_P42 AE6 ASP C 41  ? ASP C 46  ? ASP C 41  ASP C 46  1 ? 6  
HELX_P HELX_P43 AE7 SER C 58  ? SER C 67  ? SER C 58  SER C 67  1 ? 10 
HELX_P HELX_P44 AE8 SER C 73  ? ASP C 75  ? SER C 73  ASP C 75  5 ? 3  
HELX_P HELX_P45 AE9 ALA C 81  ? TYR C 95  ? ALA C 81  TYR C 95  1 ? 15 
HELX_P HELX_P46 AF1 HIS C 109 ? LEU C 118 ? HIS C 109 LEU C 118 1 ? 10 
HELX_P HELX_P47 AF2 ARG C 128 ? GLY C 132 ? ARG C 128 GLY C 132 5 ? 5  
HELX_P HELX_P48 AF3 ASP C 136 ? ALA C 141 ? ASP C 136 ALA C 141 1 ? 6  
HELX_P HELX_P49 AF4 SER C 165 ? ASN C 180 ? SER C 165 ASN C 180 1 ? 16 
HELX_P HELX_P50 AF5 CYS C 223 ? ARG C 227 ? CYS C 223 ARG C 227 5 ? 5  
HELX_P HELX_P51 AF6 ASN C 234 ? ASP C 246 ? ASN C 234 ASP C 246 1 ? 13 
HELX_P HELX_P52 AF7 CYS C 253 ? HIS C 266 ? CYS C 253 HIS C 266 1 ? 14 
HELX_P HELX_P53 AF8 LYS C 267 ? LYS C 269 ? LYS C 267 LYS C 269 5 ? 3  
HELX_P HELX_P54 AF9 ILE C 270 ? ARG C 293 ? ILE C 270 ARG C 293 1 ? 24 
HELX_P HELX_P55 AG1 ASN C 317 ? GLY C 330 ? ASN C 317 GLY C 330 1 ? 14 
HELX_P HELX_P56 AG2 GLU C 337 ? ASP C 340 ? GLU C 337 ASP C 340 5 ? 4  
HELX_P HELX_P57 AG3 GLU C 352 ? ILE C 367 ? GLU C 352 ILE C 367 1 ? 16 
HELX_P HELX_P58 AG4 THR D 31  ? GLY D 40  ? THR D 31  GLY D 40  1 ? 10 
HELX_P HELX_P59 AG5 ASP D 41  ? ASP D 46  ? ASP D 41  ASP D 46  1 ? 6  
HELX_P HELX_P60 AG6 SER D 58  ? SER D 67  ? SER D 58  SER D 67  1 ? 10 
HELX_P HELX_P61 AG7 SER D 73  ? ASP D 75  ? SER D 73  ASP D 75  5 ? 3  
HELX_P HELX_P62 AG8 ALA D 81  ? TYR D 95  ? ALA D 81  TYR D 95  1 ? 15 
HELX_P HELX_P63 AG9 HIS D 109 ? LEU D 118 ? HIS D 109 LEU D 118 1 ? 10 
HELX_P HELX_P64 AH1 ARG D 128 ? GLY D 132 ? ARG D 128 GLY D 132 5 ? 5  
HELX_P HELX_P65 AH2 ASP D 136 ? ALA D 141 ? ASP D 136 ALA D 141 1 ? 6  
HELX_P HELX_P66 AH3 SER D 165 ? ASN D 180 ? SER D 165 ASN D 180 1 ? 16 
HELX_P HELX_P67 AH4 HIS D 188 ? LEU D 192 ? HIS D 188 LEU D 192 5 ? 5  
HELX_P HELX_P68 AH5 THR D 217 ? GLY D 222 ? THR D 217 GLY D 222 1 ? 6  
HELX_P HELX_P69 AH6 CYS D 223 ? ARG D 227 ? CYS D 223 ARG D 227 5 ? 5  
HELX_P HELX_P70 AH7 ASN D 234 ? LYS D 245 ? ASN D 234 LYS D 245 1 ? 12 
HELX_P HELX_P71 AH8 ASP D 246 ? THR D 248 ? ASP D 246 THR D 248 5 ? 3  
HELX_P HELX_P72 AH9 CYS D 253 ? HIS D 266 ? CYS D 253 HIS D 266 1 ? 14 
HELX_P HELX_P73 AI1 LYS D 267 ? LYS D 269 ? LYS D 267 LYS D 269 5 ? 3  
HELX_P HELX_P74 AI2 ILE D 270 ? ARG D 293 ? ILE D 270 ARG D 293 1 ? 24 
HELX_P HELX_P75 AI3 ASN D 317 ? GLY D 330 ? ASN D 317 GLY D 330 1 ? 14 
HELX_P HELX_P76 AI4 GLU D 337 ? ASP D 340 ? GLU D 337 ASP D 340 5 ? 4  
HELX_P HELX_P77 AI5 GLU D 352 ? THR D 369 ? GLU D 352 THR D 369 1 ? 18 
# 
_struct_conf_type.id          HELX_P 
_struct_conf_type.criteria    ? 
_struct_conf_type.reference   ? 
# 
loop_
_struct_conn.id 
_struct_conn.conn_type_id 
_struct_conn.pdbx_leaving_atom_flag 
_struct_conn.pdbx_PDB_id 
_struct_conn.ptnr1_label_asym_id 
_struct_conn.ptnr1_label_comp_id 
_struct_conn.ptnr1_label_seq_id 
_struct_conn.ptnr1_label_atom_id 
_struct_conn.pdbx_ptnr1_label_alt_id 
_struct_conn.pdbx_ptnr1_PDB_ins_code 
_struct_conn.pdbx_ptnr1_standard_comp_id 
_struct_conn.ptnr1_symmetry 
_struct_conn.ptnr2_label_asym_id 
_struct_conn.ptnr2_label_comp_id 
_struct_conn.ptnr2_label_seq_id 
_struct_conn.ptnr2_label_atom_id 
_struct_conn.pdbx_ptnr2_label_alt_id 
_struct_conn.pdbx_ptnr2_PDB_ins_code 
_struct_conn.ptnr1_auth_asym_id 
_struct_conn.ptnr1_auth_comp_id 
_struct_conn.ptnr1_auth_seq_id 
_struct_conn.ptnr2_auth_asym_id 
_struct_conn.ptnr2_auth_comp_id 
_struct_conn.ptnr2_auth_seq_id 
_struct_conn.ptnr2_symmetry 
_struct_conn.pdbx_ptnr3_label_atom_id 
_struct_conn.pdbx_ptnr3_label_seq_id 
_struct_conn.pdbx_ptnr3_label_comp_id 
_struct_conn.pdbx_ptnr3_label_asym_id 
_struct_conn.pdbx_ptnr3_label_alt_id 
_struct_conn.pdbx_ptnr3_PDB_ins_code 
_struct_conn.details 
_struct_conn.pdbx_dist_value 
_struct_conn.pdbx_value_order 
_struct_conn.pdbx_role 
covale1  covale both ? A GLY 218 C  ? ? ? 1_555 A LLP 219 N  B ? A GLY 218 A LLP 219 1_555 ? ? ? ? ? ? ? 1.329 ? ? 
covale2  covale both ? A LLP 219 C  B ? ? 1_555 A CYS 220 N  ? ? A LLP 219 A CYS 220 1_555 ? ? ? ? ? ? ? 1.330 ? ? 
covale3  covale both ? B GLY 218 C  ? ? ? 1_555 B LLP 219 N  ? ? B GLY 218 B LLP 219 1_555 ? ? ? ? ? ? ? 1.328 ? ? 
covale4  covale both ? B LLP 219 C  ? ? ? 1_555 B CYS 220 N  ? ? B LLP 219 B CYS 220 1_555 ? ? ? ? ? ? ? 1.334 ? ? 
covale5  covale both ? C GLY 218 C  ? ? ? 1_555 C LLP 219 N  B ? C GLY 218 C LLP 219 1_555 ? ? ? ? ? ? ? 1.330 ? ? 
covale6  covale both ? C LLP 219 C  B ? ? 1_555 C CYS 220 N  ? ? C LLP 219 C CYS 220 1_555 ? ? ? ? ? ? ? 1.330 ? ? 
covale7  covale both ? D GLY 218 C  ? ? ? 1_555 D LLP 219 N  ? ? D GLY 218 D LLP 219 1_555 ? ? ? ? ? ? ? 1.330 ? ? 
covale8  covale both ? D LLP 219 C  ? ? ? 1_555 D CYS 220 N  ? ? D LLP 219 D CYS 220 1_555 ? ? ? ? ? ? ? 1.333 ? ? 
metalc1  metalc ?    ? A ALA 66  O  ? ? ? 1_555 E MG  .   MG ? ? A ALA 66  A MG  401 1_555 ? ? ? ? ? ? ? 2.262 ? ? 
metalc2  metalc ?    ? A ASP 69  O  ? ? ? 1_555 E MG  .   MG ? ? A ASP 69  A MG  401 1_555 ? ? ? ? ? ? ? 2.548 ? ? 
metalc3  metalc ?    ? A VAL 72  O  ? ? ? 1_555 E MG  .   MG ? ? A VAL 72  A MG  401 1_555 ? ? ? ? ? ? ? 2.145 ? ? 
metalc4  metalc ?    ? E MG  .   MG ? ? ? 1_555 K HOH .   O  ? ? A MG  401 A HOH 533 1_555 ? ? ? ? ? ? ? 2.620 ? ? 
metalc5  metalc ?    ? E MG  .   MG ? ? ? 1_555 K HOH .   O  ? ? A MG  401 A HOH 534 1_555 ? ? ? ? ? ? ? 2.662 ? ? 
metalc6  metalc ?    ? E MG  .   MG ? ? ? 1_555 K HOH .   O  ? ? A MG  401 A HOH 537 1_555 ? ? ? ? ? ? ? 1.996 ? ? 
metalc7  metalc ?    ? B ALA 66  O  ? ? ? 1_555 G MG  .   MG ? ? B ALA 66  B MG  401 1_555 ? ? ? ? ? ? ? 2.511 ? ? 
metalc8  metalc ?    ? B ASP 69  O  ? ? ? 1_555 G MG  .   MG ? ? B ASP 69  B MG  401 1_555 ? ? ? ? ? ? ? 2.610 ? ? 
metalc9  metalc ?    ? B VAL 72  O  ? ? ? 1_555 G MG  .   MG ? ? B VAL 72  B MG  401 1_555 ? ? ? ? ? ? ? 2.152 ? ? 
metalc10 metalc ?    ? G MG  .   MG ? ? ? 1_555 L HOH .   O  ? ? B MG  401 B HOH 525 1_555 ? ? ? ? ? ? ? 2.153 ? ? 
metalc11 metalc ?    ? G MG  .   MG ? ? ? 1_555 L HOH .   O  ? ? B MG  401 B HOH 535 1_555 ? ? ? ? ? ? ? 2.781 ? ? 
metalc12 metalc ?    ? C ALA 66  O  ? ? ? 1_555 H MG  .   MG ? ? C ALA 66  C MG  401 1_555 ? ? ? ? ? ? ? 2.510 ? ? 
metalc13 metalc ?    ? C ASP 69  O  ? ? ? 1_555 H MG  .   MG ? ? C ASP 69  C MG  401 1_555 ? ? ? ? ? ? ? 2.093 ? ? 
metalc14 metalc ?    ? C VAL 72  O  ? ? ? 1_555 H MG  .   MG ? ? C VAL 72  C MG  401 1_555 ? ? ? ? ? ? ? 2.677 ? ? 
metalc15 metalc ?    ? H MG  .   MG ? ? ? 1_555 M HOH .   O  ? ? C MG  401 C HOH 533 1_555 ? ? ? ? ? ? ? 2.069 ? ? 
metalc16 metalc ?    ? H MG  .   MG ? ? ? 1_555 M HOH .   O  ? ? C MG  401 C HOH 538 1_555 ? ? ? ? ? ? ? 2.940 ? ? 
metalc17 metalc ?    ? D ALA 66  O  ? ? ? 1_555 J MG  .   MG ? ? D ALA 66  D MG  401 1_555 ? ? ? ? ? ? ? 2.335 ? ? 
metalc18 metalc ?    ? D ASP 69  O  ? ? ? 1_555 J MG  .   MG ? ? D ASP 69  D MG  401 1_555 ? ? ? ? ? ? ? 2.567 ? ? 
metalc19 metalc ?    ? D VAL 72  O  ? ? ? 1_555 J MG  .   MG ? ? D VAL 72  D MG  401 1_555 ? ? ? ? ? ? ? 2.661 ? ? 
metalc20 metalc ?    ? J MG  .   MG ? ? ? 1_555 N HOH .   O  ? ? D MG  401 D HOH 546 1_555 ? ? ? ? ? ? ? 2.550 ? ? 
# 
loop_
_struct_conn_type.id 
_struct_conn_type.criteria 
_struct_conn_type.reference 
covale ? ? 
metalc ? ? 
# 
loop_
_struct_mon_prot_cis.pdbx_id 
_struct_mon_prot_cis.label_comp_id 
_struct_mon_prot_cis.label_seq_id 
_struct_mon_prot_cis.label_asym_id 
_struct_mon_prot_cis.label_alt_id 
_struct_mon_prot_cis.pdbx_PDB_ins_code 
_struct_mon_prot_cis.auth_comp_id 
_struct_mon_prot_cis.auth_seq_id 
_struct_mon_prot_cis.auth_asym_id 
_struct_mon_prot_cis.pdbx_label_comp_id_2 
_struct_mon_prot_cis.pdbx_label_seq_id_2 
_struct_mon_prot_cis.pdbx_label_asym_id_2 
_struct_mon_prot_cis.pdbx_PDB_ins_code_2 
_struct_mon_prot_cis.pdbx_auth_comp_id_2 
_struct_mon_prot_cis.pdbx_auth_seq_id_2 
_struct_mon_prot_cis.pdbx_auth_asym_id_2 
_struct_mon_prot_cis.pdbx_PDB_model_num 
_struct_mon_prot_cis.pdbx_omega_angle 
1  VAL 105 A . ? VAL 105 A PRO 106 A ? PRO 106 A 1 2.22  
2  THR 155 A . ? THR 155 A PRO 156 A ? PRO 156 A 1 -2.76 
3  ASN 158 A . ? ASN 158 A PRO 159 A ? PRO 159 A 1 7.94  
4  VAL 105 B . ? VAL 105 B PRO 106 B ? PRO 106 B 1 2.68  
5  THR 155 B . ? THR 155 B PRO 156 B ? PRO 156 B 1 -2.86 
6  ASN 158 B . ? ASN 158 B PRO 159 B ? PRO 159 B 1 8.47  
7  VAL 105 C . ? VAL 105 C PRO 106 C ? PRO 106 C 1 1.28  
8  THR 155 C . ? THR 155 C PRO 156 C ? PRO 156 C 1 -2.17 
9  ASN 158 C . ? ASN 158 C PRO 159 C ? PRO 159 C 1 8.64  
10 VAL 105 D . ? VAL 105 D PRO 106 D ? PRO 106 D 1 1.78  
11 THR 155 D . ? THR 155 D PRO 156 D ? PRO 156 D 1 -2.04 
12 ASN 158 D . ? ASN 158 D PRO 159 D ? PRO 159 D 1 7.78  
# 
loop_
_struct_sheet.id 
_struct_sheet.type 
_struct_sheet.number_strands 
_struct_sheet.details 
AA1 ? 2 ? 
AA2 ? 7 ? 
AA3 ? 2 ? 
AA4 ? 3 ? 
AA5 ? 2 ? 
AA6 ? 7 ? 
AA7 ? 2 ? 
AA8 ? 3 ? 
AA9 ? 2 ? 
AB1 ? 7 ? 
AB2 ? 2 ? 
AB3 ? 3 ? 
AB4 ? 2 ? 
AB5 ? 7 ? 
AB6 ? 2 ? 
AB7 ? 3 ? 
# 
loop_
_struct_sheet_order.sheet_id 
_struct_sheet_order.range_id_1 
_struct_sheet_order.range_id_2 
_struct_sheet_order.offset 
_struct_sheet_order.sense 
AA1 1 2 ? parallel      
AA2 1 2 ? anti-parallel 
AA2 2 3 ? anti-parallel 
AA2 3 4 ? parallel      
AA2 4 5 ? parallel      
AA2 5 6 ? parallel      
AA2 6 7 ? parallel      
AA3 1 2 ? anti-parallel 
AA4 1 2 ? anti-parallel 
AA4 2 3 ? anti-parallel 
AA5 1 2 ? parallel      
AA6 1 2 ? anti-parallel 
AA6 2 3 ? anti-parallel 
AA6 3 4 ? parallel      
AA6 4 5 ? parallel      
AA6 5 6 ? parallel      
AA6 6 7 ? parallel      
AA7 1 2 ? anti-parallel 
AA8 1 2 ? anti-parallel 
AA8 2 3 ? anti-parallel 
AA9 1 2 ? parallel      
AB1 1 2 ? anti-parallel 
AB1 2 3 ? anti-parallel 
AB1 3 4 ? parallel      
AB1 4 5 ? parallel      
AB1 5 6 ? parallel      
AB1 6 7 ? parallel      
AB2 1 2 ? anti-parallel 
AB3 1 2 ? anti-parallel 
AB3 2 3 ? anti-parallel 
AB4 1 2 ? parallel      
AB5 1 2 ? anti-parallel 
AB5 2 3 ? anti-parallel 
AB5 3 4 ? parallel      
AB5 4 5 ? parallel      
AB5 5 6 ? parallel      
AB5 6 7 ? parallel      
AB6 1 2 ? anti-parallel 
AB7 1 2 ? anti-parallel 
AB7 2 3 ? anti-parallel 
# 
loop_
_struct_sheet_range.sheet_id 
_struct_sheet_range.id 
_struct_sheet_range.beg_label_comp_id 
_struct_sheet_range.beg_label_asym_id 
_struct_sheet_range.beg_label_seq_id 
_struct_sheet_range.pdbx_beg_PDB_ins_code 
_struct_sheet_range.end_label_comp_id 
_struct_sheet_range.end_label_asym_id 
_struct_sheet_range.end_label_seq_id 
_struct_sheet_range.pdbx_end_PDB_ins_code 
_struct_sheet_range.beg_auth_comp_id 
_struct_sheet_range.beg_auth_asym_id 
_struct_sheet_range.beg_auth_seq_id 
_struct_sheet_range.end_auth_comp_id 
_struct_sheet_range.end_auth_asym_id 
_struct_sheet_range.end_auth_seq_id 
AA1 1 TYR A 20  ? ASN A 21  ? TYR A 20  ASN A 21  
AA1 2 VAL A 331 ? LEU A 332 ? VAL A 331 LEU A 332 
AA2 1 ILE A 77  ? THR A 80  ? ILE A 77  THR A 80  
AA2 2 GLY A 229 ? ILE A 232 ? GLY A 229 ILE A 232 
AA2 3 ILE A 211 ? SER A 216 ? ILE A 211 SER A 216 
AA2 4 GLU A 182 ? ASP A 186 ? GLU A 182 ASP A 186 
AA2 5 THR A 148 ? ASN A 154 ? THR A 148 ASN A 154 
AA2 6 ASN A 100 ? VAL A 105 ? ASN A 100 VAL A 105 
AA2 7 GLU A 121 ? GLN A 126 ? GLU A 121 GLN A 126 
AA3 1 ILE A 296 ? ASP A 297 ? ILE A 296 ASP A 297 
AA3 2 PHE A 310 ? PHE A 311 ? PHE A 310 PHE A 311 
AA4 1 ILE A 306 ? ALA A 307 ? ILE A 306 ALA A 307 
AA4 2 PHE A 345 ? ALA A 348 ? PHE A 345 ALA A 348 
AA4 3 LEU A 334 ? PRO A 335 ? LEU A 334 PRO A 335 
AA5 1 TYR B 20  ? ASN B 21  ? TYR B 20  ASN B 21  
AA5 2 VAL B 331 ? LEU B 332 ? VAL B 331 LEU B 332 
AA6 1 ILE B 77  ? THR B 80  ? ILE B 77  THR B 80  
AA6 2 GLY B 229 ? ILE B 232 ? GLY B 229 ILE B 232 
AA6 3 ILE B 211 ? SER B 216 ? ILE B 211 SER B 216 
AA6 4 GLU B 182 ? ASP B 186 ? GLU B 182 ASP B 186 
AA6 5 THR B 148 ? ASN B 154 ? THR B 148 ASN B 154 
AA6 6 ASN B 100 ? VAL B 105 ? ASN B 100 VAL B 105 
AA6 7 GLU B 121 ? GLN B 126 ? GLU B 121 GLN B 126 
AA7 1 ILE B 296 ? ASP B 297 ? ILE B 296 ASP B 297 
AA7 2 PHE B 310 ? PHE B 311 ? PHE B 310 PHE B 311 
AA8 1 ILE B 306 ? ALA B 307 ? ILE B 306 ALA B 307 
AA8 2 PHE B 345 ? ALA B 348 ? PHE B 345 ALA B 348 
AA8 3 LEU B 334 ? PRO B 335 ? LEU B 334 PRO B 335 
AA9 1 TYR C 20  ? ASN C 21  ? TYR C 20  ASN C 21  
AA9 2 VAL C 331 ? LEU C 332 ? VAL C 331 LEU C 332 
AB1 1 ILE C 77  ? THR C 80  ? ILE C 77  THR C 80  
AB1 2 GLY C 229 ? ILE C 232 ? GLY C 229 ILE C 232 
AB1 3 ILE C 211 ? SER C 216 ? ILE C 211 SER C 216 
AB1 4 GLU C 182 ? ASP C 186 ? GLU C 182 ASP C 186 
AB1 5 THR C 148 ? ASN C 154 ? THR C 148 ASN C 154 
AB1 6 ASN C 100 ? VAL C 105 ? ASN C 100 VAL C 105 
AB1 7 GLU C 121 ? GLN C 126 ? GLU C 121 GLN C 126 
AB2 1 ILE C 296 ? ASP C 297 ? ILE C 296 ASP C 297 
AB2 2 PHE C 310 ? PHE C 311 ? PHE C 310 PHE C 311 
AB3 1 ILE C 306 ? ALA C 307 ? ILE C 306 ALA C 307 
AB3 2 PHE C 345 ? ALA C 348 ? PHE C 345 ALA C 348 
AB3 3 LEU C 334 ? PRO C 335 ? LEU C 334 PRO C 335 
AB4 1 TYR D 20  ? ASN D 21  ? TYR D 20  ASN D 21  
AB4 2 VAL D 331 ? LEU D 332 ? VAL D 331 LEU D 332 
AB5 1 ILE D 77  ? THR D 80  ? ILE D 77  THR D 80  
AB5 2 GLY D 229 ? ILE D 232 ? GLY D 229 ILE D 232 
AB5 3 ILE D 211 ? SER D 216 ? ILE D 211 SER D 216 
AB5 4 GLU D 182 ? ASP D 186 ? GLU D 182 ASP D 186 
AB5 5 THR D 148 ? ASN D 154 ? THR D 148 ASN D 154 
AB5 6 ASN D 100 ? VAL D 105 ? ASN D 100 VAL D 105 
AB5 7 GLU D 121 ? GLN D 126 ? GLU D 121 GLN D 126 
AB6 1 ILE D 296 ? ASP D 297 ? ILE D 296 ASP D 297 
AB6 2 PHE D 310 ? PHE D 311 ? PHE D 310 PHE D 311 
AB7 1 ILE D 306 ? ALA D 307 ? ILE D 306 ALA D 307 
AB7 2 PHE D 345 ? ALA D 348 ? PHE D 345 ALA D 348 
AB7 3 LEU D 334 ? PRO D 335 ? LEU D 334 PRO D 335 
# 
loop_
_pdbx_struct_sheet_hbond.sheet_id 
_pdbx_struct_sheet_hbond.range_id_1 
_pdbx_struct_sheet_hbond.range_id_2 
_pdbx_struct_sheet_hbond.range_1_label_atom_id 
_pdbx_struct_sheet_hbond.range_1_label_comp_id 
_pdbx_struct_sheet_hbond.range_1_label_asym_id 
_pdbx_struct_sheet_hbond.range_1_label_seq_id 
_pdbx_struct_sheet_hbond.range_1_PDB_ins_code 
_pdbx_struct_sheet_hbond.range_1_auth_atom_id 
_pdbx_struct_sheet_hbond.range_1_auth_comp_id 
_pdbx_struct_sheet_hbond.range_1_auth_asym_id 
_pdbx_struct_sheet_hbond.range_1_auth_seq_id 
_pdbx_struct_sheet_hbond.range_2_label_atom_id 
_pdbx_struct_sheet_hbond.range_2_label_comp_id 
_pdbx_struct_sheet_hbond.range_2_label_asym_id 
_pdbx_struct_sheet_hbond.range_2_label_seq_id 
_pdbx_struct_sheet_hbond.range_2_PDB_ins_code 
_pdbx_struct_sheet_hbond.range_2_auth_atom_id 
_pdbx_struct_sheet_hbond.range_2_auth_comp_id 
_pdbx_struct_sheet_hbond.range_2_auth_asym_id 
_pdbx_struct_sheet_hbond.range_2_auth_seq_id 
AA1 1 2 N TYR A 20  ? N TYR A 20  O LEU A 332 ? O LEU A 332 
AA2 1 2 N THR A 80  ? N THR A 80  O GLY A 229 ? O GLY A 229 
AA2 2 3 O ILE A 232 ? O ILE A 232 N SER A 213 ? N SER A 213 
AA2 3 4 O ILE A 212 ? O ILE A 212 N ILE A 183 ? N ILE A 183 
AA2 4 5 O GLU A 182 ? O GLU A 182 N GLU A 149 ? N GLU A 149 
AA2 5 6 O VAL A 152 ? O VAL A 152 N VAL A 102 ? N VAL A 102 
AA2 6 7 N VAL A 101 ? N VAL A 101 O ARG A 123 ? O ARG A 123 
AA3 1 2 N ASP A 297 ? N ASP A 297 O PHE A 310 ? O PHE A 310 
AA4 1 2 N ALA A 307 ? N ALA A 307 O ILE A 347 ? O ILE A 347 
AA4 2 3 O ARG A 346 ? O ARG A 346 N LEU A 334 ? N LEU A 334 
AA5 1 2 N TYR B 20  ? N TYR B 20  O LEU B 332 ? O LEU B 332 
AA6 1 2 N THR B 80  ? N THR B 80  O GLY B 229 ? O GLY B 229 
AA6 2 3 O ILE B 232 ? O ILE B 232 N SER B 213 ? N SER B 213 
AA6 3 4 O ILE B 212 ? O ILE B 212 N ILE B 183 ? N ILE B 183 
AA6 4 5 O LEU B 184 ? O LEU B 184 N LEU B 153 ? N LEU B 153 
AA6 5 6 O VAL B 152 ? O VAL B 152 N VAL B 102 ? N VAL B 102 
AA6 6 7 N VAL B 101 ? N VAL B 101 O ARG B 123 ? O ARG B 123 
AA7 1 2 N ASP B 297 ? N ASP B 297 O PHE B 310 ? O PHE B 310 
AA8 1 2 N ALA B 307 ? N ALA B 307 O ILE B 347 ? O ILE B 347 
AA8 2 3 O ARG B 346 ? O ARG B 346 N LEU B 334 ? N LEU B 334 
AA9 1 2 N TYR C 20  ? N TYR C 20  O LEU C 332 ? O LEU C 332 
AB1 1 2 N LEU C 78  ? N LEU C 78  O LEU C 231 ? O LEU C 231 
AB1 2 3 O ILE C 232 ? O ILE C 232 N SER C 213 ? N SER C 213 
AB1 3 4 O ILE C 212 ? O ILE C 212 N ILE C 183 ? N ILE C 183 
AB1 4 5 O LEU C 184 ? O LEU C 184 N LEU C 153 ? N LEU C 153 
AB1 5 6 O VAL C 152 ? O VAL C 152 N VAL C 102 ? N VAL C 102 
AB1 6 7 N VAL C 101 ? N VAL C 101 O ARG C 123 ? O ARG C 123 
AB2 1 2 N ASP C 297 ? N ASP C 297 O PHE C 310 ? O PHE C 310 
AB3 1 2 N ALA C 307 ? N ALA C 307 O ILE C 347 ? O ILE C 347 
AB3 2 3 O ARG C 346 ? O ARG C 346 N LEU C 334 ? N LEU C 334 
AB4 1 2 N TYR D 20  ? N TYR D 20  O LEU D 332 ? O LEU D 332 
AB5 1 2 N THR D 80  ? N THR D 80  O GLY D 229 ? O GLY D 229 
AB5 2 3 O ILE D 232 ? O ILE D 232 N SER D 213 ? N SER D 213 
AB5 3 4 O ILE D 212 ? O ILE D 212 N ALA D 185 ? N ALA D 185 
AB5 4 5 O GLU D 182 ? O GLU D 182 N GLU D 149 ? N GLU D 149 
AB5 5 6 O VAL D 152 ? O VAL D 152 N VAL D 102 ? N VAL D 102 
AB5 6 7 N VAL D 101 ? N VAL D 101 O ARG D 123 ? O ARG D 123 
AB6 1 2 N ASP D 297 ? N ASP D 297 O PHE D 310 ? O PHE D 310 
AB7 1 2 N ALA D 307 ? N ALA D 307 O ILE D 347 ? O ILE D 347 
AB7 2 3 O ARG D 346 ? O ARG D 346 N LEU D 334 ? N LEU D 334 
# 
_atom_sites.entry_id                    8FFU 
_atom_sites.Cartn_transf_matrix[1][1]   ? 
_atom_sites.Cartn_transf_matrix[1][2]   ? 
_atom_sites.Cartn_transf_matrix[1][3]   ? 
_atom_sites.Cartn_transf_matrix[2][1]   ? 
_atom_sites.Cartn_transf_matrix[2][2]   ? 
_atom_sites.Cartn_transf_matrix[2][3]   ? 
_atom_sites.Cartn_transf_matrix[3][1]   ? 
_atom_sites.Cartn_transf_matrix[3][2]   ? 
_atom_sites.Cartn_transf_matrix[3][3]   ? 
_atom_sites.Cartn_transf_vector[1]      ? 
_atom_sites.Cartn_transf_vector[2]      ? 
_atom_sites.Cartn_transf_vector[3]      ? 
_atom_sites.fract_transf_matrix[1][1]   0.016377 
_atom_sites.fract_transf_matrix[1][2]   0.000000 
_atom_sites.fract_transf_matrix[1][3]   0.000006 
_atom_sites.fract_transf_matrix[2][1]   0.000000 
_atom_sites.fract_transf_matrix[2][2]   0.006310 
_atom_sites.fract_transf_matrix[2][3]   0.000000 
_atom_sites.fract_transf_matrix[3][1]   0.000000 
_atom_sites.fract_transf_matrix[3][2]   0.000000 
_atom_sites.fract_transf_matrix[3][3]   0.013587 
_atom_sites.fract_transf_vector[1]      0.00000 
_atom_sites.fract_transf_vector[2]      0.00000 
_atom_sites.fract_transf_vector[3]      0.00000 
_atom_sites.solution_primary            ? 
_atom_sites.solution_secondary          ? 
_atom_sites.solution_hydrogens          ? 
_atom_sites.special_details             ? 
# 
loop_
_atom_type.symbol 
_atom_type.scat_dispersion_real 
_atom_type.scat_dispersion_imag 
_atom_type.scat_Cromer_Mann_a1 
_atom_type.scat_Cromer_Mann_a2 
_atom_type.scat_Cromer_Mann_a3 
_atom_type.scat_Cromer_Mann_a4 
_atom_type.scat_Cromer_Mann_b1 
_atom_type.scat_Cromer_Mann_b2 
_atom_type.scat_Cromer_Mann_b3 
_atom_type.scat_Cromer_Mann_b4 
_atom_type.scat_Cromer_Mann_c 
_atom_type.scat_source 
_atom_type.scat_dispersion_source 
C  ? ? 3.54356 2.42580 ? ? 25.62398 1.50364  ? ? 0.0 
;2-Gaussian fit: Grosse-Kunstleve RW, Sauter NK, Adams PD: Newsletter of the IUCr Commission on Crystallographic Computing 2004, 3, 22-31.
;
? 
MG ? ? 9.41153 2.53737 ? ? 2.59044  63.03566 ? ? 0.0 
;2-Gaussian fit: Grosse-Kunstleve RW, Sauter NK, Adams PD: Newsletter of the IUCr Commission on Crystallographic Computing 2004, 3, 22-31.
;
? 
N  ? ? 4.01032 2.96436 ? ? 19.97189 1.75589  ? ? 0.0 
;2-Gaussian fit: Grosse-Kunstleve RW, Sauter NK, Adams PD: Newsletter of the IUCr Commission on Crystallographic Computing 2004, 3, 22-31.
;
? 
O  ? ? 4.49882 3.47563 ? ? 15.80542 1.70748  ? ? 0.0 
;2-Gaussian fit: Grosse-Kunstleve RW, Sauter NK, Adams PD: Newsletter of the IUCr Commission on Crystallographic Computing 2004, 3, 22-31.
;
? 
P  ? ? 9.51135 5.44231 ? ? 1.42069  35.72801 ? ? 0.0 
;2-Gaussian fit: Grosse-Kunstleve RW, Sauter NK, Adams PD: Newsletter of the IUCr Commission on Crystallographic Computing 2004, 3, 22-31.
;
? 
S  ? ? 9.55732 6.39887 ? ? 1.23737  29.19336 ? ? 0.0 
;2-Gaussian fit: Grosse-Kunstleve RW, Sauter NK, Adams PD: Newsletter of the IUCr Commission on Crystallographic Computing 2004, 3, 22-31.
;
? 
# 
loop_
_atom_site.group_PDB 
_atom_site.id 
_atom_site.type_symbol 
_atom_site.label_atom_id 
_atom_site.label_alt_id 
_atom_site.label_comp_id 
_atom_site.label_asym_id 
_atom_site.label_entity_id 
_atom_site.label_seq_id 
_atom_site.pdbx_PDB_ins_code 
_atom_site.Cartn_x 
_atom_site.Cartn_y 
_atom_site.Cartn_z 
_atom_site.occupancy 
_atom_site.B_iso_or_equiv 
_atom_site.pdbx_formal_charge 
_atom_site.auth_seq_id 
_atom_site.auth_comp_id 
_atom_site.auth_asym_id 
_atom_site.auth_atom_id 
_atom_site.pdbx_PDB_model_num 
ATOM   1     N  N     . LEU A 1 7   ? -13.83735 9.36332   -24.55465 1.000 41.04534 ? 7   LEU A N     1 
ATOM   2     C  CA    . LEU A 1 7   ? -12.74386 8.84193   -23.73821 1.000 39.61330 ? 7   LEU A CA    1 
ATOM   3     C  C     . LEU A 1 7   ? -13.00933 7.39708   -23.35369 1.000 38.34272 ? 7   LEU A C     1 
ATOM   4     O  O     . LEU A 1 7   ? -12.09096 6.58516   -23.30362 1.000 39.99743 ? 7   LEU A O     1 
ATOM   5     C  CB    . LEU A 1 7   ? -12.54221 9.69700   -22.48536 1.000 39.43901 ? 7   LEU A CB    1 
ATOM   6     C  CG    . LEU A 1 7   ? -12.03735 11.12239  -22.73067 1.000 44.04341 ? 7   LEU A CG    1 
ATOM   7     C  CD1   . LEU A 1 7   ? -11.95330 11.92514  -21.43326 1.000 39.75296 ? 7   LEU A CD1   1 
ATOM   8     C  CD2   . LEU A 1 7   ? -10.69034 11.09949  -23.44689 1.000 44.09935 ? 7   LEU A CD2   1 
ATOM   9     N  N     . LEU A 1 8   ? -14.27526 7.07892   -23.08079 1.000 37.76577 ? 8   LEU A N     1 
ATOM   10    C  CA    . LEU A 1 8   ? -14.63984 5.69057   -22.83271 1.000 36.90724 ? 8   LEU A CA    1 
ATOM   11    C  C     . LEU A 1 8   ? -14.40150 4.84620   -24.08008 1.000 41.01097 ? 8   LEU A C     1 
ATOM   12    O  O     . LEU A 1 8   ? -13.84579 3.74465   -24.00505 1.000 41.02881 ? 8   LEU A O     1 
ATOM   13    C  CB    . LEU A 1 8   ? -16.09595 5.60932   -22.36882 1.000 33.88848 ? 8   LEU A CB    1 
ATOM   14    C  CG    . LEU A 1 8   ? -16.70030 4.20639   -22.25504 1.000 34.98585 ? 8   LEU A CG    1 
ATOM   15    C  CD1   . LEU A 1 8   ? -15.81856 3.30148   -21.43987 1.000 34.27616 ? 8   LEU A CD1   1 
ATOM   16    C  CD2   . LEU A 1 8   ? -18.08855 4.24300   -21.65477 1.000 35.79972 ? 8   LEU A CD2   1 
ATOM   17    N  N     . GLU A 1 9   ? -14.79485 5.36149   -25.24651 1.000 41.26511 ? 9   GLU A N     1 
ATOM   18    C  CA    . GLU A 1 9   ? -14.50863 4.65945   -26.49237 1.000 40.23583 ? 9   GLU A CA    1 
ATOM   19    C  C     . GLU A 1 9   ? -13.03552 4.76993   -26.86649 1.000 41.45826 ? 9   GLU A C     1 
ATOM   20    O  O     . GLU A 1 9   ? -12.47596 3.84010   -27.45628 1.000 43.16937 ? 9   GLU A O     1 
ATOM   21    C  CB    . GLU A 1 9   ? -15.39609 5.19947   -27.61783 1.000 41.41874 ? 9   GLU A CB    1 
ATOM   22    C  CG    . GLU A 1 9   ? -14.97387 4.79339   -29.03311 1.000 43.26512 ? 9   GLU A CG    1 
ATOM   23    C  CD    . GLU A 1 9   ? -15.45176 3.40587   -29.44263 1.000 42.61417 ? 9   GLU A CD    1 
ATOM   24    O  OE1   . GLU A 1 9   ? -15.77230 2.58609   -28.55606 1.000 42.04678 ? 9   GLU A OE1   1 
ATOM   25    O  OE2   . GLU A 1 9   ? -15.50816 3.14269   -30.66353 1.000 40.09324 ? 9   GLU A OE2   1 
ATOM   26    N  N     . MET A 1 10  ? -12.38025 5.87739   -26.51924 1.000 38.94193 ? 10  MET A N     1 
ATOM   27    C  CA    . MET A 1 10  ? -10.96859 6.01173   -26.86368 1.000 40.27936 ? 10  MET A CA    1 
ATOM   28    C  C     . MET A 1 10  ? -10.11815 4.95585   -26.16852 1.000 41.76779 ? 10  MET A C     1 
ATOM   29    O  O     . MET A 1 10  ? -9.19447  4.39988   -26.77017 1.000 43.83151 ? 10  MET A O     1 
ATOM   30    C  CB    . MET A 1 10  ? -10.46872 7.40872   -26.51424 1.000 41.86043 ? 10  MET A CB    1 
ATOM   31    C  CG    . MET A 1 10  ? -10.82338 8.45327   -27.54577 1.000 46.33297 ? 10  MET A CG    1 
ATOM   32    S  SD    . MET A 1 10  ? -10.04316 10.03824  -27.20691 1.000 57.10748 ? 10  MET A SD    1 
ATOM   33    C  CE    . MET A 1 10  ? -9.63798  10.54906  -28.87236 1.000 51.10764 ? 10  MET A CE    1 
ATOM   34    N  N     . TRP A 1 11  ? -10.41182 4.66001   -24.90421 1.000 40.54541 ? 11  TRP A N     1 
ATOM   35    C  CA    . TRP A 1 11  ? -9.58759  3.70929   -24.16479 1.000 38.30556 ? 11  TRP A CA    1 
ATOM   36    C  C     . TRP A 1 11  ? -9.95156  2.26371   -24.49573 1.000 40.42222 ? 11  TRP A C     1 
ATOM   37    O  O     . TRP A 1 11  ? -9.06764  1.44241   -24.76341 1.000 41.96322 ? 11  TRP A O     1 
ATOM   38    C  CB    . TRP A 1 11  ? -9.71201  3.96443   -22.66007 1.000 37.14850 ? 11  TRP A CB    1 
ATOM   39    C  CG    . TRP A 1 11  ? -8.83671  5.07570   -22.15672 1.000 37.13601 ? 11  TRP A CG    1 
ATOM   40    C  CD1   . TRP A 1 11  ? -9.12697  6.41231   -22.14306 1.000 36.95962 ? 11  TRP A CD1   1 
ATOM   41    C  CD2   . TRP A 1 11  ? -7.52850  4.94435   -21.58404 1.000 36.00458 ? 11  TRP A CD2   1 
ATOM   42    N  NE1   . TRP A 1 11  ? -8.08012  7.11676   -21.59983 1.000 36.14553 ? 11  TRP A NE1   1 
ATOM   43    C  CE2   . TRP A 1 11  ? -7.08651  6.23912   -21.25059 1.000 36.27782 ? 11  TRP A CE2   1 
ATOM   44    C  CE3   . TRP A 1 11  ? -6.68743  3.85671   -21.32265 1.000 36.27944 ? 11  TRP A CE3   1 
ATOM   45    C  CZ2   . TRP A 1 11  ? -5.84163  6.47489   -20.66769 1.000 36.16452 ? 11  TRP A CZ2   1 
ATOM   46    C  CZ3   . TRP A 1 11  ? -5.45003  4.09460   -20.74428 1.000 34.50211 ? 11  TRP A CZ3   1 
ATOM   47    C  CH2   . TRP A 1 11  ? -5.04121  5.39239   -20.42255 1.000 34.36120 ? 11  TRP A CH2   1 
ATOM   48    N  N     . LEU A 1 12  ? -11.24611 1.92975   -24.48264 1.000 39.30693 ? 12  LEU A N     1 
ATOM   49    C  CA    . LEU A 1 12  ? -11.64510 0.53210   -24.61406 1.000 38.05979 ? 12  LEU A CA    1 
ATOM   50    C  C     . LEU A 1 12  ? -11.41370 -0.02164  -26.01594 1.000 42.34490 ? 12  LEU A C     1 
ATOM   51    O  O     . LEU A 1 12  ? -11.33138 -1.24540  -26.17526 1.000 41.60686 ? 12  LEU A O     1 
ATOM   52    C  CB    . LEU A 1 12  ? -13.11300 0.36009   -24.22461 1.000 35.85723 ? 12  LEU A CB    1 
ATOM   53    C  CG    . LEU A 1 12  ? -13.49024 0.62060   -22.76464 1.000 36.28845 ? 12  LEU A CG    1 
ATOM   54    C  CD1   . LEU A 1 12  ? -14.84337 -0.00359  -22.44447 1.000 34.48228 ? 12  LEU A CD1   1 
ATOM   55    C  CD2   . LEU A 1 12  ? -12.42072 0.10273   -21.82133 1.000 33.43527 ? 12  LEU A CD2   1 
ATOM   56    N  N     . SER A 1 13  ? -11.31105 0.84080   -27.03060 1.000 42.34305 ? 13  SER A N     1 
ATOM   57    C  CA    . SER A 1 13  ? -11.02807 0.39448   -28.39111 1.000 42.66424 ? 13  SER A CA    1 
ATOM   58    C  C     . SER A 1 13  ? -9.53323  0.30105   -28.66686 1.000 40.39343 ? 13  SER A C     1 
ATOM   59    O  O     . SER A 1 13  ? -9.08656  -0.62541  -29.35006 1.000 40.65376 ? 13  SER A O     1 
ATOM   60    C  CB    . SER A 1 13  ? -11.67905 1.33723   -29.40504 1.000 42.34872 ? 13  SER A CB    1 
ATOM   61    O  OG    . SER A 1 13  ? -11.18382 2.65656   -29.25789 1.000 44.53119 ? 13  SER A OG    1 
ATOM   62    N  N     . GLU A 1 14  ? -8.75166  1.24622   -28.14151 1.000 42.42711 ? 14  GLU A N     1 
ATOM   63    C  CA    . GLU A 1 14  ? -7.30816  1.21980   -28.34897 1.000 42.13968 ? 14  GLU A CA    1 
ATOM   64    C  C     . GLU A 1 14  ? -6.66568  0.00908   -27.68804 1.000 41.08631 ? 14  GLU A C     1 
ATOM   65    O  O     . GLU A 1 14  ? -5.63649  -0.48587  -28.16200 1.000 41.75349 ? 14  GLU A O     1 
ATOM   66    C  CB    . GLU A 1 14  ? -6.68571  2.50739   -27.81310 1.000 41.19710 ? 14  GLU A CB    1 
ATOM   67    C  CG    . GLU A 1 14  ? -5.17906  2.58948   -27.97462 1.000 41.19091 ? 14  GLU A CG    1 
ATOM   68    C  CD    . GLU A 1 14  ? -4.63036  3.92446   -27.53236 1.000 43.86739 ? 14  GLU A CD    1 
ATOM   69    O  OE1   . GLU A 1 14  ? -5.44053  4.79819   -27.15350 1.000 42.57948 ? 14  GLU A OE1   1 
ATOM   70    O  OE2   . GLU A 1 14  ? -3.39296  4.09911   -27.56227 1.000 46.59630 ? 14  GLU A OE2   1 
ATOM   71    N  N     . TYR A 1 15  ? -7.25476  -0.48277  -26.60340 1.000 42.38940 ? 15  TYR A N     1 
ATOM   72    C  CA    . TYR A 1 15  ? -6.74411  -1.62955  -25.86552 1.000 40.23840 ? 15  TYR A CA    1 
ATOM   73    C  C     . TYR A 1 15  ? -7.76896  -2.75913  -25.83912 1.000 42.55216 ? 15  TYR A C     1 
ATOM   74    O  O     . TYR A 1 15  ? -7.95826  -3.43376  -24.82405 1.000 42.93454 ? 15  TYR A O     1 
ATOM   75    C  CB    . TYR A 1 15  ? -6.34737  -1.22004  -24.45026 1.000 39.16662 ? 15  TYR A CB    1 
ATOM   76    C  CG    . TYR A 1 15  ? -5.31251  -0.12409  -24.40278 1.000 35.27497 ? 15  TYR A CG    1 
ATOM   77    C  CD1   . TYR A 1 15  ? -3.96858  -0.40726  -24.59570 1.000 35.98570 ? 15  TYR A CD1   1 
ATOM   78    C  CD2   . TYR A 1 15  ? -5.67696  1.19256   -24.15882 1.000 36.65173 ? 15  TYR A CD2   1 
ATOM   79    C  CE1   . TYR A 1 15  ? -3.01554  0.58681   -24.54846 1.000 33.81887 ? 15  TYR A CE1   1 
ATOM   80    C  CE2   . TYR A 1 15  ? -4.72712  2.19692   -24.11121 1.000 37.40260 ? 15  TYR A CE2   1 
ATOM   81    C  CZ    . TYR A 1 15  ? -3.39842  1.88319   -24.30758 1.000 34.86140 ? 15  TYR A CZ    1 
ATOM   82    O  OH    . TYR A 1 15  ? -2.44627  2.87034   -24.26347 1.000 39.02369 ? 15  TYR A OH    1 
ATOM   83    N  N     . GLU A 1 16  ? -8.44012  -2.98442  -26.97011 1.000 44.03678 ? 16  GLU A N     1 
ATOM   84    C  CA    . GLU A 1 16  ? -9.49124  -3.99405  -27.01242 1.000 42.88673 ? 16  GLU A CA    1 
ATOM   85    C  C     . GLU A 1 16  ? -8.93234  -5.40313  -26.87730 1.000 41.09271 ? 16  GLU A C     1 
ATOM   86    O  O     . GLU A 1 16  ? -9.62287  -6.29339  -26.37002 1.000 41.84966 ? 16  GLU A O     1 
ATOM   87    C  CB    . GLU A 1 16  ? -10.28801 -3.86613  -28.31097 1.000 44.04897 ? 16  GLU A CB    1 
ATOM   88    N  N     . ARG A 1 17  ? -7.69282  -5.62417  -27.30925 1.000 41.20773 ? 17  ARG A N     1 
ATOM   89    C  CA    . ARG A 1 17  ? -7.12006  -6.96086  -27.38477 1.000 39.58868 ? 17  ARG A CA    1 
ATOM   90    C  C     . ARG A 1 17  ? -6.13069  -7.25986  -26.26609 1.000 39.78437 ? 17  ARG A C     1 
ATOM   91    O  O     . ARG A 1 17  ? -5.47130  -8.30373  -26.30930 1.000 39.69215 ? 17  ARG A O     1 
ATOM   92    C  CB    . ARG A 1 17  ? -6.43848  -7.16372  -28.73901 1.000 42.27568 ? 17  ARG A CB    1 
ATOM   93    N  N     . VAL A 1 18  ? -6.01091  -6.38413  -25.26990 1.000 40.31507 ? 18  VAL A N     1 
ATOM   94    C  CA    . VAL A 1 18  ? -5.10546  -6.63216  -24.14981 1.000 35.12139 ? 18  VAL A CA    1 
ATOM   95    C  C     . VAL A 1 18  ? -5.56205  -7.89991  -23.43829 1.000 33.74636 ? 18  VAL A C     1 
ATOM   96    O  O     . VAL A 1 18  ? -6.76758  -8.18558  -23.38785 1.000 34.55639 ? 18  VAL A O     1 
ATOM   97    C  CB    . VAL A 1 18  ? -5.04768  -5.43185  -23.19135 1.000 36.57618 ? 18  VAL A CB    1 
ATOM   98    C  CG1   . VAL A 1 18  ? -4.54816  -4.20446  -23.92455 1.000 37.98698 ? 18  VAL A CG1   1 
ATOM   99    C  CG2   . VAL A 1 18  ? -6.41068  -5.16633  -22.56589 1.000 34.63253 ? 18  VAL A CG2   1 
ATOM   100   N  N     . PRO A 1 19  ? -4.64308  -8.69897  -22.89493 1.000 31.25653 ? 19  PRO A N     1 
ATOM   101   C  CA    . PRO A 1 19  ? -5.05605  -9.98152  -22.30868 1.000 31.18135 ? 19  PRO A CA    1 
ATOM   102   C  C     . PRO A 1 19  ? -5.79580  -9.84205  -20.99294 1.000 30.71174 ? 19  PRO A C     1 
ATOM   103   O  O     . PRO A 1 19  ? -6.56028  -10.74564 -20.63744 1.000 32.87482 ? 19  PRO A O     1 
ATOM   104   C  CB    . PRO A 1 19  ? -3.72647  -10.72412 -22.12590 1.000 29.79581 ? 19  PRO A CB    1 
ATOM   105   C  CG    . PRO A 1 19  ? -2.71696  -9.63109  -21.98822 1.000 30.05082 ? 19  PRO A CG    1 
ATOM   106   C  CD    . PRO A 1 19  ? -3.18130  -8.52073  -22.87797 1.000 31.11952 ? 19  PRO A CD    1 
ATOM   107   N  N     . TYR A 1 20  ? -5.60640  -8.74358  -20.26785 1.000 30.45852 ? 20  TYR A N     1 
ATOM   108   C  CA    . TYR A 1 20  ? -6.17599  -8.54132  -18.93544 1.000 30.14170 ? 20  TYR A CA    1 
ATOM   109   C  C     . TYR A 1 20  ? -7.02346  -7.27133  -18.95205 1.000 27.76131 ? 20  TYR A C     1 
ATOM   110   O  O     . TYR A 1 20  ? -6.57972  -6.20184  -18.53461 1.000 27.65139 ? 20  TYR A O     1 
ATOM   111   C  CB    . TYR A 1 20  ? -5.04015  -8.48824  -17.91093 1.000 28.41078 ? 20  TYR A CB    1 
ATOM   112   C  CG    . TYR A 1 20  ? -4.04383  -9.61722  -18.09746 1.000 28.56124 ? 20  TYR A CG    1 
ATOM   113   C  CD1   . TYR A 1 20  ? -4.43710  -10.94006 -17.96097 1.000 28.87132 ? 20  TYR A CD1   1 
ATOM   114   C  CD2   . TYR A 1 20  ? -2.72892  -9.36464  -18.45662 1.000 29.45490 ? 20  TYR A CD2   1 
ATOM   115   C  CE1   . TYR A 1 20  ? -3.54361  -11.98027 -18.13879 1.000 29.18091 ? 20  TYR A CE1   1 
ATOM   116   C  CE2   . TYR A 1 20  ? -1.82356  -10.40364 -18.64649 1.000 29.45225 ? 20  TYR A CE2   1 
ATOM   117   C  CZ    . TYR A 1 20  ? -2.23958  -11.70723 -18.48488 1.000 29.39507 ? 20  TYR A CZ    1 
ATOM   118   O  OH    . TYR A 1 20  ? -1.35496  -12.74583 -18.66314 1.000 27.72781 ? 20  TYR A OH    1 
ATOM   119   N  N     . ASN A 1 21  ? -8.25219  -7.39320  -19.44428 1.000 27.87461 ? 21  ASN A N     1 
ATOM   120   C  CA    . ASN A 1 21  ? -9.11114  -6.24210  -19.70026 1.000 27.82899 ? 21  ASN A CA    1 
ATOM   121   C  C     . ASN A 1 21  ? -10.14289 -6.11870  -18.58498 1.000 27.01671 ? 21  ASN A C     1 
ATOM   122   O  O     . ASN A 1 21  ? -11.07884 -6.92060  -18.50085 1.000 27.01707 ? 21  ASN A O     1 
ATOM   123   C  CB    . ASN A 1 21  ? -9.78388  -6.36892  -21.06562 1.000 31.11024 ? 21  ASN A CB    1 
ATOM   124   C  CG    . ASN A 1 21  ? -10.37651 -5.06115  -21.54621 1.000 32.28829 ? 21  ASN A CG    1 
ATOM   125   O  OD1   . ASN A 1 21  ? -10.87335 -4.26015  -20.75134 1.000 32.31922 ? 21  ASN A OD1   1 
ATOM   126   N  ND2   . ASN A 1 21  ? -10.31482 -4.82860  -22.85235 1.000 35.09633 ? 21  ASN A ND2   1 
ATOM   127   N  N     . LEU A 1 22  ? -9.97276  -5.10571  -17.73620 1.000 27.90804 ? 22  LEU A N     1 
ATOM   128   C  CA    . LEU A 1 22  ? -10.91647 -4.79333  -16.66949 1.000 28.50512 ? 22  LEU A CA    1 
ATOM   129   C  C     . LEU A 1 22  ? -11.60812 -3.45057  -16.87505 1.000 27.97723 ? 22  LEU A C     1 
ATOM   130   O  O     . LEU A 1 22  ? -12.19798 -2.91431  -15.93273 1.000 27.99471 ? 22  LEU A O     1 
ATOM   131   C  CB    . LEU A 1 22  ? -10.21567 -4.81753  -15.30904 1.000 26.70732 ? 22  LEU A CB    1 
ATOM   132   C  CG    . LEU A 1 22  ? -9.76931  -6.15826  -14.72244 1.000 27.48545 ? 22  LEU A CG    1 
ATOM   133   C  CD1   . LEU A 1 22  ? -10.94875 -7.09920  -14.69107 1.000 31.94547 ? 22  LEU A CD1   1 
ATOM   134   C  CD2   . LEU A 1 22  ? -8.61533  -6.79418  -15.46569 1.000 29.63139 ? 22  LEU A CD2   1 
ATOM   135   N  N     . GLY A 1 23  ? -11.55742 -2.89930  -18.08425 1.000 28.20458 ? 23  GLY A N     1 
ATOM   136   C  CA    . GLY A 1 23  ? -12.10939 -1.58682  -18.33900 1.000 27.09132 ? 23  GLY A CA    1 
ATOM   137   C  C     . GLY A 1 23  ? -13.52270 -1.55735  -18.86906 1.000 28.19380 ? 23  GLY A C     1 
ATOM   138   O  O     . GLY A 1 23  ? -14.07922 -0.47155  -19.05724 1.000 28.48402 ? 23  GLY A O     1 
ATOM   139   N  N     . GLU A 1 24  ? -14.12529 -2.71485  -19.11301 1.000 27.91093 ? 24  GLU A N     1 
ATOM   140   C  CA    . GLU A 1 24  ? -15.47480 -2.81481  -19.64549 1.000 28.75440 ? 24  GLU A CA    1 
ATOM   141   C  C     . GLU A 1 24  ? -16.48450 -3.07767  -18.53112 1.000 28.94687 ? 24  GLU A C     1 
ATOM   142   O  O     . GLU A 1 24  ? -16.13242 -3.39476  -17.39365 1.000 28.12912 ? 24  GLU A O     1 
ATOM   143   C  CB    . GLU A 1 24  ? -15.53458 -3.91038  -20.70916 1.000 31.20191 ? 24  GLU A CB    1 
ATOM   144   C  CG    . GLU A 1 24  ? -14.52911 -3.69009  -21.82282 1.000 32.60531 ? 24  GLU A CG    1 
ATOM   145   C  CD    . GLU A 1 24  ? -14.67965 -4.67450  -22.95795 1.000 39.08340 ? 24  GLU A CD    1 
ATOM   146   O  OE1   . GLU A 1 24  ? -14.44254 -5.88621  -22.73676 1.000 39.56549 ? 24  GLU A OE1   1 
ATOM   147   O  OE2   . GLU A 1 24  ? -15.03777 -4.23206  -24.07089 1.000 41.38647 ? 24  GLU A OE2   1 
ATOM   148   N  N     . SER A 1 25  ? -17.76292 -2.92403  -18.87234 1.000 28.48109 ? 25  SER A N     1 
ATOM   149   C  CA    . SER A 1 25  ? -18.84826 -3.08084  -17.91433 1.000 26.83661 ? 25  SER A CA    1 
ATOM   150   C  C     . SER A 1 25  ? -19.68467 -4.32914  -18.15173 1.000 27.08679 ? 25  SER A C     1 
ATOM   151   O  O     . SER A 1 25  ? -20.72356 -4.49452  -17.50657 1.000 26.54532 ? 25  SER A O     1 
ATOM   152   C  CB    . SER A 1 25  ? -19.74997 -1.85193  -17.94161 1.000 29.03660 ? 25  SER A CB    1 
ATOM   153   O  OG    . SER A 1 25  ? -20.24446 -1.64487  -19.24744 1.000 31.23863 ? 25  SER A OG    1 
ATOM   154   N  N     . SER A 1 26  ? -19.28065 -5.19434  -19.07082 1.000 27.14898 ? 26  SER A N     1 
ATOM   155   C  CA    . SER A 1 26  ? -19.94847 -6.46824  -19.28049 1.000 26.97004 ? 26  SER A CA    1 
ATOM   156   C  C     . SER A 1 26  ? -19.24430 -7.57077  -18.49822 1.000 25.46637 ? 26  SER A C     1 
ATOM   157   O  O     . SER A 1 26  ? -18.08497 -7.44230  -18.10137 1.000 25.68613 ? 26  SER A O     1 
ATOM   158   C  CB    . SER A 1 26  ? -19.99033 -6.82137  -20.77222 1.000 26.94211 ? 26  SER A CB    1 
ATOM   159   O  OG    . SER A 1 26  ? -18.68701 -6.84874  -21.32764 1.000 29.79458 ? 26  SER A OG    1 
ATOM   160   N  N     . VAL A 1 27  ? -19.96775 -8.66488  -18.27892 1.000 25.70711 ? 27  VAL A N     1 
ATOM   161   C  CA    . VAL A 1 27  ? -19.39361 -9.84243  -17.64516 1.000 26.36963 ? 27  VAL A CA    1 
ATOM   162   C  C     . VAL A 1 27  ? -18.73080 -10.68286 -18.72637 1.000 28.61745 ? 27  VAL A C     1 
ATOM   163   O  O     . VAL A 1 27  ? -18.86980 -10.39454 -19.91951 1.000 29.01981 ? 27  VAL A O     1 
ATOM   164   C  CB    . VAL A 1 27  ? -20.45916 -10.65002 -16.88068 1.000 27.61293 ? 27  VAL A CB    1 
ATOM   165   C  CG1   . VAL A 1 27  ? -21.12567 -9.78953  -15.81563 1.000 25.74659 ? 27  VAL A CG1   1 
ATOM   166   C  CG2   . VAL A 1 27  ? -21.48793 -11.20357 -17.83473 1.000 26.09734 ? 27  VAL A CG2   1 
ATOM   167   N  N     . ASP A 1 28  ? -18.02108 -11.73019 -18.31546 1.000 27.74857 ? 28  ASP A N     1 
ATOM   168   C  CA    . ASP A 1 28  ? -17.33357 -12.61854 -19.24648 1.000 29.05991 ? 28  ASP A CA    1 
ATOM   169   C  C     . ASP A 1 28  ? -18.33144 -13.24692 -20.21856 1.000 28.76862 ? 28  ASP A C     1 
ATOM   170   O  O     . ASP A 1 28  ? -19.22568 -13.99180 -19.80498 1.000 28.18700 ? 28  ASP A O     1 
ATOM   171   C  CB    . ASP A 1 28  ? -16.58937 -13.69237 -18.45367 1.000 31.64837 ? 28  ASP A CB    1 
ATOM   172   C  CG    . ASP A 1 28  ? -15.49035 -14.35227 -19.24679 1.000 32.96531 ? 28  ASP A CG    1 
ATOM   173   O  OD1   . ASP A 1 28  ? -14.49152 -13.66408 -19.53463 1.000 37.66291 ? 28  ASP A OD1   1 
ATOM   174   O  OD2   . ASP A 1 28  ? -15.60699 -15.55548 -19.55937 1.000 34.47215 ? 28  ASP A OD2   1 
ATOM   175   N  N     . ASN A 1 29  ? -18.18173 -12.94069 -21.51051 1.000 28.24411 ? 29  ASN A N     1 
ATOM   176   C  CA    . ASN A 1 29  ? -19.18583 -13.29661 -22.50941 1.000 26.71568 ? 29  ASN A CA    1 
ATOM   177   C  C     . ASN A 1 29  ? -19.06296 -14.75107 -22.95125 1.000 25.59543 ? 29  ASN A C     1 
ATOM   178   O  O     . ASN A 1 29  ? -17.96055 -15.27326 -23.12632 1.000 27.81953 ? 29  ASN A O     1 
ATOM   179   C  CB    . ASN A 1 29  ? -19.06849 -12.37723 -23.72647 1.000 26.29850 ? 29  ASN A CB    1 
ATOM   180   C  CG    . ASN A 1 29  ? -19.41571 -10.93335 -23.40595 1.000 25.89735 ? 29  ASN A CG    1 
ATOM   181   O  OD1   . ASN A 1 29  ? -20.58240 -10.58768 -23.21674 1.000 25.90159 ? 29  ASN A OD1   1 
ATOM   182   N  ND2   . ASN A 1 29  ? -18.39805 -10.08246 -23.33644 1.000 25.80904 ? 29  ASN A ND2   1 
ATOM   183   N  N     . PHE A 1 30  ? -20.21183 -15.40144 -23.12986 1.000 25.94374 ? 30  PHE A N     1 
ATOM   184   C  CA    . PHE A 1 30  ? -20.26345 -16.76653 -23.63337 1.000 25.77537 ? 30  PHE A CA    1 
ATOM   185   C  C     . PHE A 1 30  ? -19.90503 -16.81641 -25.11480 1.000 26.85696 ? 30  PHE A C     1 
ATOM   186   O  O     . PHE A 1 30  ? -19.94937 -15.81180 -25.83129 1.000 23.39350 ? 30  PHE A O     1 
ATOM   187   C  CB    . PHE A 1 30  ? -21.66768 -17.36083 -23.47674 1.000 26.71946 ? 30  PHE A CB    1 
ATOM   188   C  CG    . PHE A 1 30  ? -22.10880 -17.57051 -22.05483 1.000 26.17121 ? 30  PHE A CG    1 
ATOM   189   C  CD1   . PHE A 1 30  ? -21.67833 -18.67230 -21.33523 1.000 27.36456 ? 30  PHE A CD1   1 
ATOM   190   C  CD2   . PHE A 1 30  ? -22.98733 -16.68621 -21.45226 1.000 26.45515 ? 30  PHE A CD2   1 
ATOM   191   C  CE1   . PHE A 1 30  ? -22.10195 -18.87601 -20.02956 1.000 27.72260 ? 30  PHE A CE1   1 
ATOM   192   C  CE2   . PHE A 1 30  ? -23.41648 -16.88650 -20.14932 1.000 26.41561 ? 30  PHE A CE2   1 
ATOM   193   C  CZ    . PHE A 1 30  ? -22.96980 -17.98237 -19.43773 1.000 24.65908 ? 30  PHE A CZ    1 
ATOM   194   N  N     . THR A 1 31  ? -19.57948 -18.01795 -25.58028 1.000 26.92340 ? 31  THR A N     1 
ATOM   195   C  CA    . THR A 1 31  ? -19.73663 -18.28610 -26.99645 1.000 25.94857 ? 31  THR A CA    1 
ATOM   196   C  C     . THR A 1 31  ? -21.18268 -18.67536 -27.26806 1.000 26.82315 ? 31  THR A C     1 
ATOM   197   O  O     . THR A 1 31  ? -21.95520 -18.97540 -26.35344 1.000 26.42699 ? 31  THR A O     1 
ATOM   198   C  CB    . THR A 1 31  ? -18.80068 -19.39885 -27.46794 1.000 25.18900 ? 31  THR A CB    1 
ATOM   199   O  OG1   . THR A 1 31  ? -19.22490 -20.64600 -26.91186 1.000 27.38194 ? 31  THR A OG1   1 
ATOM   200   C  CG2   . THR A 1 31  ? -17.35854 -19.11780 -27.06223 1.000 23.65604 ? 31  THR A CG2   1 
ATOM   201   N  N     . LEU A 1 32  ? -21.55264 -18.67402 -28.54799 1.000 27.51275 ? 32  LEU A N     1 
ATOM   202   C  CA    . LEU A 1 32  ? -22.91967 -19.03649 -28.89811 1.000 25.89163 ? 32  LEU A CA    1 
ATOM   203   C  C     . LEU A 1 32  ? -23.22373 -20.47059 -28.49050 1.000 26.65236 ? 32  LEU A C     1 
ATOM   204   O  O     . LEU A 1 32  ? -24.32041 -20.76566 -28.00476 1.000 27.42679 ? 32  LEU A O     1 
ATOM   205   C  CB    . LEU A 1 32  ? -23.15216 -18.84785 -30.39405 1.000 24.72458 ? 32  LEU A CB    1 
ATOM   206   C  CG    . LEU A 1 32  ? -24.58082 -19.18679 -30.80578 1.000 25.51924 ? 32  LEU A CG    1 
ATOM   207   C  CD1   . LEU A 1 32  ? -25.53579 -18.16797 -30.20559 1.000 27.14482 ? 32  LEU A CD1   1 
ATOM   208   C  CD2   . LEU A 1 32  ? -24.73252 -19.25253 -32.31436 1.000 26.41443 ? 32  LEU A CD2   1 
ATOM   209   N  N     . GLY A 1 33  ? -22.25768 -21.37367 -28.67053 1.000 28.20112 ? 33  GLY A N     1 
ATOM   210   C  CA    . GLY A 1 33  ? -22.47303 -22.76314 -28.29911 1.000 28.73845 ? 33  GLY A CA    1 
ATOM   211   C  C     . GLY A 1 33  ? -22.62186 -22.95534 -26.80198 1.000 27.72803 ? 33  GLY A C     1 
ATOM   212   O  O     . GLY A 1 33  ? -23.44669 -23.75256 -26.34905 1.000 27.22642 ? 33  GLY A O     1 
ATOM   213   N  N     . GLU A 1 34  ? -21.81978 -22.23630 -26.01520 1.000 28.30804 ? 34  GLU A N     1 
ATOM   214   C  CA    . GLU A 1 34  ? -21.92921 -22.32177 -24.56196 1.000 28.00490 ? 34  GLU A CA    1 
ATOM   215   C  C     . GLU A 1 34  ? -23.30099 -21.85900 -24.08864 1.000 28.14452 ? 34  GLU A C     1 
ATOM   216   O  O     . GLU A 1 34  ? -23.95565 -22.53491 -23.28743 1.000 27.30823 ? 34  GLU A O     1 
ATOM   217   C  CB    . GLU A 1 34  ? -20.83232 -21.47890 -23.91812 1.000 26.41556 ? 34  GLU A CB    1 
ATOM   218   C  CG    . GLU A 1 34  ? -19.45115 -22.07299 -24.01810 1.000 25.86768 ? 34  GLU A CG    1 
ATOM   219   C  CD    . GLU A 1 34  ? -18.38105 -21.03573 -23.78880 1.000 26.73071 ? 34  GLU A CD    1 
ATOM   220   O  OE1   . GLU A 1 34  ? -18.72686 -19.83985 -23.72519 1.000 28.13757 ? 34  GLU A OE1   1 
ATOM   221   O  OE2   . GLU A 1 34  ? -17.19778 -21.40848 -23.67291 1.000 31.51130 ? 34  GLU A OE2   1 
ATOM   222   N  N     . LEU A 1 35  ? -23.76822 -20.72086 -24.60699 1.000 26.72760 ? 35  LEU A N     1 
ATOM   223   C  CA    . LEU A 1 35  ? -25.05232 -20.18227 -24.17482 1.000 25.52216 ? 35  LEU A CA    1 
ATOM   224   C  C     . LEU A 1 35  ? -26.20569 -21.08956 -24.59106 1.000 28.51152 ? 35  LEU A C     1 
ATOM   225   O  O     . LEU A 1 35  ? -27.15487 -21.28398 -23.82289 1.000 29.21322 ? 35  LEU A O     1 
ATOM   226   C  CB    . LEU A 1 35  ? -25.23452 -18.77337 -24.73455 1.000 25.67737 ? 35  LEU A CB    1 
ATOM   227   C  CG    . LEU A 1 35  ? -26.47014 -17.97899 -24.31486 1.000 24.22467 ? 35  LEU A CG    1 
ATOM   228   C  CD1   . LEU A 1 35  ? -26.49070 -17.77295 -22.81207 1.000 28.04111 ? 35  LEU A CD1   1 
ATOM   229   C  CD2   . LEU A 1 35  ? -26.50087 -16.64855 -25.03005 1.000 25.27498 ? 35  LEU A CD2   1 
ATOM   230   N  N     . LEU A 1 36  ? -26.13842 -21.66906 -25.79422 1.000 27.39658 ? 36  LEU A N     1 
ATOM   231   C  CA    . LEU A 1 36  ? -27.21961 -22.53870 -26.24913 1.000 26.91970 ? 36  LEU A CA    1 
ATOM   232   C  C     . LEU A 1 36  ? -27.26596 -23.83755 -25.45937 1.000 25.81176 ? 36  LEU A C     1 
ATOM   233   O  O     . LEU A 1 36  ? -28.32847 -24.45737 -25.35498 1.000 26.87922 ? 36  LEU A O     1 
ATOM   234   C  CB    . LEU A 1 36  ? -27.07826 -22.83560 -27.74295 1.000 28.25559 ? 36  LEU A CB    1 
ATOM   235   C  CG    . LEU A 1 36  ? -27.36508 -21.67942 -28.69885 1.000 27.09433 ? 36  LEU A CG    1 
ATOM   236   C  CD1   . LEU A 1 36  ? -27.10901 -22.10166 -30.14037 1.000 29.03819 ? 36  LEU A CD1   1 
ATOM   237   C  CD2   . LEU A 1 36  ? -28.79202 -21.19558 -28.52492 1.000 24.34022 ? 36  LEU A CD2   1 
ATOM   238   N  N     . ASN A 1 37  ? -26.12993 -24.28362 -24.92493 1.000 28.14662 ? 37  ASN A N     1 
ATOM   239   C  CA    . ASN A 1 37  ? -26.13982 -25.45536 -24.05826 1.000 28.95212 ? 37  ASN A CA    1 
ATOM   240   C  C     . ASN A 1 37  ? -26.85896 -25.19125 -22.74056 1.000 27.97174 ? 37  ASN A C     1 
ATOM   241   O  O     . ASN A 1 37  ? -27.29258 -26.14288 -22.08432 1.000 29.53928 ? 37  ASN A O     1 
ATOM   242   C  CB    . ASN A 1 37  ? -24.71070 -25.92956 -23.79504 1.000 30.73358 ? 37  ASN A CB    1 
ATOM   243   C  CG    . ASN A 1 37  ? -24.02775 -26.43962 -25.05201 1.000 33.17381 ? 37  ASN A CG    1 
ATOM   244   O  OD1   . ASN A 1 37  ? -24.68635 -26.91415 -25.97646 1.000 36.12249 ? 37  ASN A OD1   1 
ATOM   245   N  ND2   . ASN A 1 37  ? -22.70284 -26.34380 -25.09228 1.000 34.82887 ? 37  ASN A ND2   1 
ATOM   246   N  N     . LEU A 1 38  ? -27.01123 -23.92595 -22.35272 1.000 28.03910 ? 38  LEU A N     1 
ATOM   247   C  CA    . LEU A 1 38  ? -27.73217 -23.56642 -21.13849 1.000 29.90155 ? 38  LEU A CA    1 
ATOM   248   C  C     . LEU A 1 38  ? -29.19939 -23.25518 -21.39870 1.000 28.62110 ? 38  LEU A C     1 
ATOM   249   O  O     . LEU A 1 38  ? -30.05051 -23.55422 -20.55560 1.000 29.91858 ? 38  LEU A O     1 
ATOM   250   C  CB    . LEU A 1 38  ? -27.07715 -22.35462 -20.47403 1.000 28.58601 ? 38  LEU A CB    1 
ATOM   251   C  CG    . LEU A 1 38  ? -25.66965 -22.52060 -19.91390 1.000 28.09958 ? 38  LEU A CG    1 
ATOM   252   C  CD1   . LEU A 1 38  ? -25.17193 -21.16830 -19.45012 1.000 27.86691 ? 38  LEU A CD1   1 
ATOM   253   C  CD2   . LEU A 1 38  ? -25.65649 -23.52680 -18.78029 1.000 28.96949 ? 38  LEU A CD2   1 
ATOM   254   N  N     . THR A 1 39  ? -29.51587 -22.64714 -22.54119 1.000 27.97099 ? 39  THR A N     1 
ATOM   255   C  CA    . THR A 1 39  ? -30.89340 -22.28197 -22.84177 1.000 26.63005 ? 39  THR A CA    1 
ATOM   256   C  C     . THR A 1 39  ? -31.64741 -23.34820 -23.62594 1.000 28.62972 ? 39  THR A C     1 
ATOM   257   O  O     . THR A 1 39  ? -32.88257 -23.35398 -23.59761 1.000 29.01603 ? 39  THR A O     1 
ATOM   258   C  CB    . THR A 1 39  ? -30.93751 -20.96015 -23.61429 1.000 28.09534 ? 39  THR A CB    1 
ATOM   259   O  OG1   . THR A 1 39  ? -30.40072 -21.14975 -24.92895 1.000 26.32423 ? 39  THR A OG1   1 
ATOM   260   C  CG2   . THR A 1 39  ? -30.13124 -19.89084 -22.88868 1.000 27.01236 ? 39  THR A CG2   1 
ATOM   261   N  N     . GLY A 1 40  ? -30.94722 -24.24056 -24.32535 1.000 29.29486 ? 40  GLY A N     1 
ATOM   262   C  CA    . GLY A 1 40  ? -31.62199 -25.28791 -25.06457 1.000 27.41281 ? 40  GLY A CA    1 
ATOM   263   C  C     . GLY A 1 40  ? -32.32607 -24.83715 -26.32359 1.000 27.56503 ? 40  GLY A C     1 
ATOM   264   O  O     . GLY A 1 40  ? -33.18175 -25.56163 -26.83150 1.000 30.52715 ? 40  GLY A O     1 
ATOM   265   N  N     . ASP A 1 41  ? -31.99900 -23.65688 -26.84397 1.000 29.29289 ? 41  ASP A N     1 
ATOM   266   C  CA    . ASP A 1 41  ? -32.69228 -23.09350 -27.99621 1.000 28.84878 ? 41  ASP A CA    1 
ATOM   267   C  C     . ASP A 1 41  ? -32.06506 -23.47370 -29.34041 1.000 30.99671 ? 41  ASP A C     1 
ATOM   268   O  O     . ASP A 1 41  ? -32.47891 -22.93188 -30.36757 1.000 31.51788 ? 41  ASP A O     1 
ATOM   269   C  CB    . ASP A 1 41  ? -32.74484 -21.56539 -27.87538 1.000 26.86768 ? 41  ASP A CB    1 
ATOM   270   C  CG    . ASP A 1 41  ? -33.84776 -21.08508 -26.94249 1.000 27.19200 ? 41  ASP A CG    1 
ATOM   271   O  OD1   . ASP A 1 41  ? -34.71301 -21.90121 -26.57392 1.000 28.82185 ? 41  ASP A OD1   1 
ATOM   272   O  OD2   . ASP A 1 41  ? -33.85334 -19.88874 -26.57938 1.000 26.66264 ? 41  ASP A OD2   1 
ATOM   273   N  N     . ARG A 1 42  ? -31.09364 -24.39086 -29.36696 1.000 31.59412 ? 42  ARG A N     1 
ATOM   274   C  CA    . ARG A 1 42  ? -30.33175 -24.62244 -30.59464 1.000 29.84350 ? 42  ARG A CA    1 
ATOM   275   C  C     . ARG A 1 42  ? -31.19221 -25.23319 -31.69672 1.000 31.61975 ? 42  ARG A C     1 
ATOM   276   O  O     . ARG A 1 42  ? -31.22414 -24.72218 -32.82154 1.000 33.90976 ? 42  ARG A O     1 
ATOM   277   C  CB    . ARG A 1 42  ? -29.11835 -25.50792 -30.30954 1.000 31.10611 ? 42  ARG A CB    1 
ATOM   278   C  CG    . ARG A 1 42  ? -28.28519 -25.83344 -31.54781 1.000 32.03480 ? 42  ARG A CG    1 
ATOM   279   C  CD    . ARG A 1 42  ? -27.08800 -26.72186 -31.22063 1.000 30.36377 ? 42  ARG A CD    1 
ATOM   280   N  NE    . ARG A 1 42  ? -25.97526 -25.96675 -30.65259 1.000 31.32616 ? 42  ARG A NE    1 
ATOM   281   C  CZ    . ARG A 1 42  ? -25.66175 -25.94041 -29.36317 1.000 31.56594 ? 42  ARG A CZ    1 
ATOM   282   N  NH1   . ARG A 1 42  ? -26.35666 -26.62259 -28.46779 1.000 33.19148 ? 42  ARG A NH1   1 
ATOM   283   N  NH2   . ARG A 1 42  ? -24.62284 -25.21345 -28.96211 1.000 30.44876 ? 42  ARG A NH2   1 
ATOM   284   N  N     . ASP A 1 43  ? -31.89820 -26.32754 -31.39770 1.000 31.67195 ? 43  ASP A N     1 
ATOM   285   C  CA    . ASP A 1 43  ? -32.63237 -27.04185 -32.43967 1.000 33.39506 ? 43  ASP A CA    1 
ATOM   286   C  C     . ASP A 1 43  ? -33.78282 -26.22419 -33.01637 1.000 33.16561 ? 43  ASP A C     1 
ATOM   287   O  O     . ASP A 1 43  ? -34.25975 -26.53355 -34.11254 1.000 34.30449 ? 43  ASP A O     1 
ATOM   288   C  CB    . ASP A 1 43  ? -33.14274 -28.38656 -31.91045 1.000 35.07768 ? 43  ASP A CB    1 
ATOM   289   C  CG    . ASP A 1 43  ? -33.97495 -28.25038 -30.64878 1.000 38.51796 ? 43  ASP A CG    1 
ATOM   290   O  OD1   . ASP A 1 43  ? -34.37423 -27.11664 -30.30316 1.000 38.62881 ? 43  ASP A OD1   1 
ATOM   291   O  OD2   . ASP A 1 43  ? -34.22757 -29.28842 -29.99519 1.000 40.12597 ? 43  ASP A OD2   1 
ATOM   292   N  N     . ALA A 1 44  ? -34.25656 -25.21136 -32.29839 1.000 32.31813 ? 44  ALA A N     1 
ATOM   293   C  CA    . ALA A 1 44  ? -35.35124 -24.38251 -32.78183 1.000 30.99795 ? 44  ALA A CA    1 
ATOM   294   C  C     . ALA A 1 44  ? -34.89175 -23.28322 -33.72764 1.000 28.27121 ? 44  ALA A C     1 
ATOM   295   O  O     . ALA A 1 44  ? -35.73524 -22.66948 -34.38516 1.000 29.78876 ? 44  ALA A O     1 
ATOM   296   C  CB    . ALA A 1 44  ? -36.09884 -23.75538 -31.60504 1.000 30.40185 ? 44  ALA A CB    1 
ATOM   297   N  N     . LEU A 1 45  ? -33.58682 -23.01024 -33.79787 1.000 28.81744 ? 45  LEU A N     1 
ATOM   298   C  CA    . LEU A 1 45  ? -33.10292 -21.85275 -34.54766 1.000 28.30337 ? 45  LEU A CA    1 
ATOM   299   C  C     . LEU A 1 45  ? -33.25081 -22.03283 -36.05549 1.000 26.94953 ? 45  LEU A C     1 
ATOM   300   O  O     . LEU A 1 45  ? -33.55262 -21.07114 -36.76803 1.000 26.40998 ? 45  LEU A O     1 
ATOM   301   C  CB    . LEU A 1 45  ? -31.64066 -21.58164 -34.20095 1.000 28.36021 ? 45  LEU A CB    1 
ATOM   302   C  CG    . LEU A 1 45  ? -31.32412 -21.12571 -32.77720 1.000 30.20856 ? 45  LEU A CG    1 
ATOM   303   C  CD1   . LEU A 1 45  ? -29.82885 -20.84943 -32.63253 1.000 27.52469 ? 45  LEU A CD1   1 
ATOM   304   C  CD2   . LEU A 1 45  ? -32.14662 -19.90120 -32.41334 1.000 26.82746 ? 45  LEU A CD2   1 
ATOM   305   N  N     . ASP A 1 46  ? -33.04418 -23.25015 -36.56250 1.000 28.43203 ? 46  ASP A N     1 
ATOM   306   C  CA    . ASP A 1 46  ? -33.03285 -23.45704 -38.00784 1.000 28.56141 ? 46  ASP A CA    1 
ATOM   307   C  C     . ASP A 1 46  ? -34.39764 -23.25886 -38.64969 1.000 28.54946 ? 46  ASP A C     1 
ATOM   308   O  O     . ASP A 1 46  ? -34.46525 -23.00503 -39.85599 1.000 28.85679 ? 46  ASP A O     1 
ATOM   309   C  CB    . ASP A 1 46  ? -32.50291 -24.85211 -38.33891 1.000 28.43473 ? 46  ASP A CB    1 
ATOM   310   C  CG    . ASP A 1 46  ? -30.98502 -24.90846 -38.36560 1.000 29.33209 ? 46  ASP A CG    1 
ATOM   311   O  OD1   . ASP A 1 46  ? -30.34064 -23.85758 -38.14328 1.000 28.70119 ? 46  ASP A OD1   1 
ATOM   312   O  OD2   . ASP A 1 46  ? -30.43680 -26.00459 -38.61066 1.000 29.70856 ? 46  ASP A OD2   1 
ATOM   313   N  N     . GLN A 1 47  ? -35.47773 -23.37895 -37.88820 1.000 30.13025 ? 47  GLN A N     1 
ATOM   314   C  CA    . GLN A 1 47  ? -36.81968 -23.17114 -38.41395 1.000 27.28777 ? 47  GLN A CA    1 
ATOM   315   C  C     . GLN A 1 47  ? -37.27736 -21.72674 -38.31198 1.000 27.20525 ? 47  GLN A C     1 
ATOM   316   O  O     . GLN A 1 47  ? -38.41375 -21.42627 -38.68755 1.000 30.24732 ? 47  GLN A O     1 
ATOM   317   C  CB    . GLN A 1 47  ? -37.81022 -24.08594 -37.69723 1.000 28.14585 ? 47  GLN A CB    1 
ATOM   318   C  CG    . GLN A 1 47  ? -37.68989 -25.53394 -38.12924 1.000 30.67241 ? 47  GLN A CG    1 
ATOM   319   C  CD    . GLN A 1 47  ? -36.50366 -26.23173 -37.49307 1.000 35.06654 ? 47  GLN A CD    1 
ATOM   320   O  OE1   . GLN A 1 47  ? -35.89535 -27.12117 -38.09508 1.000 37.09438 ? 47  GLN A OE1   1 
ATOM   321   N  NE2   . GLN A 1 47  ? -36.16179 -25.82734 -36.27064 1.000 34.35379 ? 47  GLN A NE2   1 
ATOM   322   N  N     . LEU A 1 48  ? -36.44001 -20.83849 -37.78467 1.000 28.42518 ? 48  LEU A N     1 
ATOM   323   C  CA    . LEU A 1 48  ? -36.79124 -19.43038 -37.66746 1.000 27.21287 ? 48  LEU A CA    1 
ATOM   324   C  C     . LEU A 1 48  ? -36.67662 -18.77115 -39.03452 1.000 25.74175 ? 48  LEU A C     1 
ATOM   325   O  O     . LEU A 1 48  ? -35.69095 -18.97805 -39.74611 1.000 26.37121 ? 48  LEU A O     1 
ATOM   326   C  CB    . LEU A 1 48  ? -35.87765 -18.73932 -36.65634 1.000 27.00279 ? 48  LEU A CB    1 
ATOM   327   C  CG    . LEU A 1 48  ? -36.06667 -19.21747 -35.21324 1.000 27.81139 ? 48  LEU A CG    1 
ATOM   328   C  CD1   . LEU A 1 48  ? -35.12491 -18.50676 -34.26211 1.000 25.50253 ? 48  LEU A CD1   1 
ATOM   329   C  CD2   . LEU A 1 48  ? -37.51024 -19.01579 -34.78354 1.000 29.69649 ? 48  LEU A CD2   1 
ATOM   330   N  N     . SER A 1 49  ? -37.68583 -17.98820 -39.40477 1.000 25.65768 ? 49  SER A N     1 
ATOM   331   C  CA    . SER A 1 49  ? -37.69183 -17.32405 -40.70136 1.000 26.58567 ? 49  SER A CA    1 
ATOM   332   C  C     . SER A 1 49  ? -36.83837 -16.06384 -40.67733 1.000 26.43176 ? 49  SER A C     1 
ATOM   333   O  O     . SER A 1 49  ? -36.86176 -15.29981 -39.70849 1.000 26.35698 ? 49  SER A O     1 
ATOM   334   C  CB    . SER A 1 49  ? -39.12165 -16.96868 -41.10814 1.000 27.94300 ? 49  SER A CB    1 
ATOM   335   O  OG    . SER A 1 49  ? -39.13019 -16.14248 -42.25958 1.000 31.81901 ? 49  SER A OG    1 
ATOM   336   N  N     . LEU A 1 50  ? -36.09209 -15.84053 -41.75852 1.000 24.96591 ? 50  LEU A N     1 
ATOM   337   C  CA    . LEU A 1 50  ? -35.25989 -14.65229 -41.88008 1.000 25.34640 ? 50  LEU A CA    1 
ATOM   338   C  C     . LEU A 1 50  ? -36.00169 -13.48731 -42.51603 1.000 25.61586 ? 50  LEU A C     1 
ATOM   339   O  O     . LEU A 1 50  ? -35.37724 -12.48760 -42.88380 1.000 26.25067 ? 50  LEU A O     1 
ATOM   340   C  CB    . LEU A 1 50  ? -33.99274 -14.97332 -42.67061 1.000 24.64454 ? 50  LEU A CB    1 
ATOM   341   C  CG    . LEU A 1 50  ? -33.07430 -15.92775 -41.91219 1.000 25.15335 ? 50  LEU A CG    1 
ATOM   342   C  CD1   . LEU A 1 50  ? -31.79444 -16.20210 -42.66731 1.000 25.54395 ? 50  LEU A CD1   1 
ATOM   343   C  CD2   . LEU A 1 50  ? -32.76628 -15.34701 -40.55740 1.000 25.80860 ? 50  LEU A CD2   1 
ATOM   344   N  N     . MET A 1 51  ? -37.32082 -13.58136 -42.61642 1.000 24.59471 ? 51  MET A N     1 
ATOM   345   C  CA    . MET A 1 51  ? -38.13156 -12.42149 -42.91807 1.000 26.91739 ? 51  MET A CA    1 
ATOM   346   C  C     . MET A 1 51  ? -38.07734 -11.44914 -41.73950 1.000 29.04727 ? 51  MET A C     1 
ATOM   347   O  O     . MET A 1 51  ? -37.48138 -11.72968 -40.69409 1.000 28.24619 ? 51  MET A O     1 
ATOM   348   C  CB    . MET A 1 51  ? -39.56559 -12.84974 -43.23438 1.000 27.47019 ? 51  MET A CB    1 
ATOM   349   C  CG    . MET A 1 51  ? -40.37226 -13.30463 -42.03330 1.000 29.75423 ? 51  MET A CG    1 
ATOM   350   S  SD    . MET A 1 51  ? -42.11452 -13.63809 -42.39184 1.000 38.54785 ? 51  MET A SD    1 
ATOM   351   C  CE    . MET A 1 51  ? -41.96825 -14.67514 -43.84544 1.000 30.36437 ? 51  MET A CE    1 
ATOM   352   N  N     . ASN A 1 52  ? -38.65786 -10.26873 -41.93415 1.000 27.87466 ? 52  ASN A N     1 
ATOM   353   C  CA    . ASN A 1 52  ? -38.65070 -9.26464  -40.87971 1.000 27.68967 ? 52  ASN A CA    1 
ATOM   354   C  C     . ASN A 1 52  ? -39.31762 -9.79022  -39.61275 1.000 27.42887 ? 52  ASN A C     1 
ATOM   355   O  O     . ASN A 1 52  ? -40.37027 -10.43198 -39.65888 1.000 27.54070 ? 52  ASN A O     1 
ATOM   356   C  CB    . ASN A 1 52  ? -39.34838 -7.99329  -41.35855 1.000 28.06018 ? 52  ASN A CB    1 
ATOM   357   C  CG    . ASN A 1 52  ? -38.43414 -7.11045  -42.17858 1.000 29.18397 ? 52  ASN A CG    1 
ATOM   358   O  OD1   . ASN A 1 52  ? -37.21184 -7.14679  -42.01465 1.000 30.50557 ? 52  ASN A OD1   1 
ATOM   359   N  ND2   . ASN A 1 52  ? -39.01495 -6.31838  -43.06973 1.000 26.35964 ? 52  ASN A ND2   1 
ATOM   360   N  N     . ASN A 1 53  ? -38.68094 -9.51449  -38.47703 1.000 30.22234 ? 53  ASN A N     1 
ATOM   361   C  CA    . ASN A 1 53  ? -39.21889 -9.83254  -37.16545 1.000 26.80649 ? 53  ASN A CA    1 
ATOM   362   C  C     . ASN A 1 53  ? -40.42666 -8.94503  -36.87775 1.000 25.78020 ? 53  ASN A C     1 
ATOM   363   O  O     . ASN A 1 53  ? -40.68308 -7.95358  -37.56883 1.000 24.90320 ? 53  ASN A O     1 
ATOM   364   C  CB    . ASN A 1 53  ? -38.12901 -9.63359  -36.10649 1.000 27.41370 ? 53  ASN A CB    1 
ATOM   365   C  CG    . ASN A 1 53  ? -38.51644 -10.15158 -34.73257 1.000 27.23968 ? 53  ASN A CG    1 
ATOM   366   O  OD1   . ASN A 1 53  ? -39.37973 -11.01452 -34.59186 1.000 30.05286 ? 53  ASN A OD1   1 
ATOM   367   N  ND2   . ASN A 1 53  ? -37.86063 -9.62719  -33.70823 1.000 27.93611 ? 53  ASN A ND2   1 
ATOM   368   N  N     . ASP A 1 54  ? -41.19896 -9.33299  -35.86702 1.000 25.26144 ? 54  ASP A N     1 
ATOM   369   C  CA    . ASP A 1 54  ? -42.18446 -8.42654  -35.29938 1.000 24.49893 ? 54  ASP A CA    1 
ATOM   370   C  C     . ASP A 1 54  ? -41.50306 -7.10747  -34.96471 1.000 24.95846 ? 54  ASP A C     1 
ATOM   371   O  O     . ASP A 1 54  ? -40.45724 -7.08662  -34.31207 1.000 26.10193 ? 54  ASP A O     1 
ATOM   372   C  CB    . ASP A 1 54  ? -42.80826 -9.05485  -34.05008 1.000 26.18376 ? 54  ASP A CB    1 
ATOM   373   C  CG    . ASP A 1 54  ? -44.03140 -8.30418  -33.55538 1.000 26.42761 ? 54  ASP A CG    1 
ATOM   374   O  OD1   . ASP A 1 54  ? -44.07027 -7.05938  -33.64757 1.000 29.29872 ? 54  ASP A OD1   1 
ATOM   375   O  OD2   . ASP A 1 54  ? -44.96829 -8.96984  -33.07346 1.000 30.34126 ? 54  ASP A OD2   1 
ATOM   376   N  N     . THR A 1 55  ? -42.09936 -6.00061  -35.41270 1.000 24.72977 ? 55  THR A N     1 
ATOM   377   C  CA    . THR A 1 55  ? -41.44226 -4.70780  -35.25754 1.000 25.39967 ? 55  THR A CA    1 
ATOM   378   C  C     . THR A 1 55  ? -41.45157 -4.20873  -33.81658 1.000 24.92412 ? 55  THR A C     1 
ATOM   379   O  O     . THR A 1 55  ? -40.82324 -3.18443  -33.52686 1.000 24.01930 ? 55  THR A O     1 
ATOM   380   C  CB    . THR A 1 55  ? -42.07969 -3.67423  -36.19056 1.000 25.35179 ? 55  THR A CB    1 
ATOM   381   O  OG1   . THR A 1 55  ? -43.49139 -3.60627  -35.95417 1.000 26.29457 ? 55  THR A OG1   1 
ATOM   382   C  CG2   . THR A 1 55  ? -41.83608 -4.06089  -37.63994 1.000 25.01172 ? 55  THR A CG2   1 
ATOM   383   N  N     . HIS A 1 56  ? -42.14027 -4.90361  -32.91629 1.000 25.94639 ? 56  HIS A N     1 
ATOM   384   C  CA    . HIS A 1 56  ? -42.03807 -4.66034  -31.48648 1.000 25.50167 ? 56  HIS A CA    1 
ATOM   385   C  C     . HIS A 1 56  ? -41.08297 -5.62798  -30.80455 1.000 25.12326 ? 56  HIS A C     1 
ATOM   386   O  O     . HIS A 1 56  ? -40.82750 -5.48972  -29.60574 1.000 23.78742 ? 56  HIS A O     1 
ATOM   387   C  CB    . HIS A 1 56  ? -43.42100 -4.76855  -30.83980 1.000 24.97246 ? 56  HIS A CB    1 
ATOM   388   C  CG    . HIS A 1 56  ? -44.36823 -3.68759  -31.25043 1.000 25.25140 ? 56  HIS A CG    1 
ATOM   389   N  ND1   . HIS A 1 56  ? -44.33598 -2.42209  -30.70521 1.000 29.25768 ? 56  HIS A ND1   1 
ATOM   390   C  CD2   . HIS A 1 56  ? -45.37613 -3.68244  -32.15338 1.000 26.62739 ? 56  HIS A CD2   1 
ATOM   391   C  CE1   . HIS A 1 56  ? -45.28462 -1.68448  -31.25293 1.000 27.90588 ? 56  HIS A CE1   1 
ATOM   392   N  NE2   . HIS A 1 56  ? -45.92956 -2.42592  -32.13556 1.000 27.70215 ? 56  HIS A NE2   1 
ATOM   393   N  N     . GLY A 1 57  ? -40.52704 -6.57078  -31.54450 1.000 24.42620 ? 57  GLY A N     1 
ATOM   394   C  CA    . GLY A 1 57  ? -39.92893 -7.74680  -30.94361 1.000 24.37265 ? 57  GLY A CA    1 
ATOM   395   C  C     . GLY A 1 57  ? -40.93114 -8.87749  -30.85527 1.000 24.50432 ? 57  GLY A C     1 
ATOM   396   O  O     . GLY A 1 57  ? -42.13847 -8.67227  -30.75310 1.000 26.43444 ? 57  GLY A O     1 
ATOM   397   N  N     . SER A 1 58  ? -40.42342 -10.10107 -30.92579 1.000 25.80042 ? 58  SER A N     1 
ATOM   398   C  CA    . SER A 1 58  ? -41.31353 -11.25034 -30.90911 1.000 25.51200 ? 58  SER A CA    1 
ATOM   399   C  C     . SER A 1 58  ? -42.06423 -11.31940 -29.58036 1.000 28.31917 ? 58  SER A C     1 
ATOM   400   O  O     . SER A 1 58  ? -41.62476 -10.78601 -28.55824 1.000 28.05200 ? 58  SER A O     1 
ATOM   401   C  CB    . SER A 1 58  ? -40.53319 -12.54210 -31.15058 1.000 26.39609 ? 58  SER A CB    1 
ATOM   402   O  OG    . SER A 1 58  ? -39.79115 -12.92586 -30.00758 1.000 29.81836 ? 58  SER A OG    1 
ATOM   403   N  N     . LEU A 1 59  ? -43.22893 -11.97145 -29.61290 1.000 27.12743 ? 59  LEU A N     1 
ATOM   404   C  CA    . LEU A 1 59  ? -44.00909 -12.16597 -28.39420 1.000 28.23193 ? 59  LEU A CA    1 
ATOM   405   C  C     . LEU A 1 59  ? -43.22925 -12.97114 -27.36180 1.000 28.69495 ? 59  LEU A C     1 
ATOM   406   O  O     . LEU A 1 59  ? -43.30793 -12.69640 -26.15829 1.000 28.88650 ? 59  LEU A O     1 
ATOM   407   C  CB    . LEU A 1 59  ? -45.32453 -12.86801 -28.72061 1.000 28.86365 ? 59  LEU A CB    1 
ATOM   408   C  CG    . LEU A 1 59  ? -46.25433 -13.08616 -27.52861 1.000 29.14141 ? 59  LEU A CG    1 
ATOM   409   C  CD1   . LEU A 1 59  ? -46.87919 -11.77430 -27.07457 1.000 28.88384 ? 59  LEU A CD1   1 
ATOM   410   C  CD2   . LEU A 1 59  ? -47.31231 -14.12577 -27.85635 1.000 30.22849 ? 59  LEU A CD2   1 
ATOM   411   N  N     . ARG A 1 60  ? -42.47277 -13.97181 -27.81790 1.000 27.79716 ? 60  ARG A N     1 
ATOM   412   C  CA    . ARG A 1 60  ? -41.67308 -14.78858 -26.91063 1.000 28.96816 ? 60  ARG A CA    1 
ATOM   413   C  C     . ARG A 1 60  ? -40.72232 -13.94117 -26.07442 1.000 28.06267 ? 60  ARG A C     1 
ATOM   414   O  O     . ARG A 1 60  ? -40.60093 -14.14837 -24.86227 1.000 28.31451 ? 60  ARG A O     1 
ATOM   415   C  CB    . ARG A 1 60  ? -40.89970 -15.83589 -27.70940 1.000 25.60663 ? 60  ARG A CB    1 
ATOM   416   C  CG    . ARG A 1 60  ? -40.03904 -16.74800 -26.86898 1.000 27.52892 ? 60  ARG A CG    1 
ATOM   417   C  CD    . ARG A 1 60  ? -39.40658 -17.81463 -27.73278 1.000 26.25774 ? 60  ARG A CD    1 
ATOM   418   N  NE    . ARG A 1 60  ? -38.66956 -18.80727 -26.96100 1.000 26.46498 ? 60  ARG A NE    1 
ATOM   419   C  CZ    . ARG A 1 60  ? -37.34737 -18.85860 -26.88791 1.000 28.92887 ? 60  ARG A CZ    1 
ATOM   420   N  NH1   . ARG A 1 60  ? -36.58793 -17.97852 -27.51875 1.000 30.05315 ? 60  ARG A NH1   1 
ATOM   421   N  NH2   . ARG A 1 60  ? -36.77211 -19.81786 -26.16840 1.000 28.57261 ? 60  ARG A NH2   1 
ATOM   422   N  N     . LEU A 1 61  ? -40.04221 -12.97908 -26.69791 1.000 27.73507 ? 61  LEU A N     1 
ATOM   423   C  CA    . LEU A 1 61  ? -39.13230 -12.12249 -25.94312 1.000 26.25290 ? 61  LEU A CA    1 
ATOM   424   C  C     . LEU A 1 61  ? -39.89554 -11.15444 -25.04947 1.000 27.03155 ? 61  LEU A C     1 
ATOM   425   O  O     . LEU A 1 61  ? -39.50631 -10.92350 -23.90004 1.000 27.67180 ? 61  LEU A O     1 
ATOM   426   C  CB    . LEU A 1 61  ? -38.20700 -11.36508 -26.89673 1.000 26.67508 ? 61  LEU A CB    1 
ATOM   427   C  CG    . LEU A 1 61  ? -37.22678 -10.38320 -26.25101 1.000 27.61140 ? 61  LEU A CG    1 
ATOM   428   C  CD1   . LEU A 1 61  ? -36.40184 -11.08044 -25.18176 1.000 26.63499 ? 61  LEU A CD1   1 
ATOM   429   C  CD2   . LEU A 1 61  ? -36.31600 -9.76529  -27.29582 1.000 25.72089 ? 61  LEU A CD2   1 
ATOM   430   N  N     . ARG A 1 62  ? -40.98424 -10.58074 -25.55903 1.000 26.26076 ? 62  ARG A N     1 
ATOM   431   C  CA    . ARG A 1 62  ? -41.74537 -9.61157  -24.78338 1.000 26.60751 ? 62  ARG A CA    1 
ATOM   432   C  C     . ARG A 1 62  ? -42.45812 -10.26245 -23.60117 1.000 26.84218 ? 62  ARG A C     1 
ATOM   433   O  O     . ARG A 1 62  ? -42.63783 -9.61842  -22.56253 1.000 25.70361 ? 62  ARG A O     1 
ATOM   434   C  CB    . ARG A 1 62  ? -42.73593 -8.89817  -25.70192 1.000 26.51785 ? 62  ARG A CB    1 
ATOM   435   C  CG    . ARG A 1 62  ? -42.07178 -7.89007  -26.63546 1.000 26.41307 ? 62  ARG A CG    1 
ATOM   436   C  CD    . ARG A 1 62  ? -43.03067 -7.38444  -27.70395 1.000 25.69298 ? 62  ARG A CD    1 
ATOM   437   N  NE    . ARG A 1 62  ? -44.42248 -7.60945  -27.33260 1.000 31.77552 ? 62  ARG A NE    1 
ATOM   438   C  CZ    . ARG A 1 62  ? -45.27840 -8.34480  -28.02762 1.000 28.69728 ? 62  ARG A CZ    1 
ATOM   439   N  NH1   . ARG A 1 62  ? -44.92491 -8.93507  -29.15685 1.000 27.50171 ? 62  ARG A NH1   1 
ATOM   440   N  NH2   . ARG A 1 62  ? -46.52120 -8.49016  -27.57786 1.000 32.72976 ? 62  ARG A NH2   1 
ATOM   441   N  N     . GLU A 1 63  ? -42.86227 -11.53022 -23.73317 1.000 27.19496 ? 63  GLU A N     1 
ATOM   442   C  CA    . GLU A 1 63  ? -43.45192 -12.24602 -22.60272 1.000 27.99317 ? 63  GLU A CA    1 
ATOM   443   C  C     . GLU A 1 63  ? -42.40894 -12.56548 -21.53603 1.000 28.00441 ? 63  GLU A C     1 
ATOM   444   O  O     . GLU A 1 63  ? -42.68334 -12.44273 -20.33592 1.000 29.25904 ? 63  GLU A O     1 
ATOM   445   C  CB    . GLU A 1 63  ? -44.12361 -13.53262 -23.08498 1.000 27.14106 ? 63  GLU A CB    1 
ATOM   446   C  CG    . GLU A 1 63  ? -45.36907 -13.32137 -23.93659 1.000 31.37435 ? 63  GLU A CG    1 
ATOM   447   C  CD    . GLU A 1 63  ? -46.65125 -13.33666 -23.12800 1.000 36.10278 ? 63  GLU A CD    1 
ATOM   448   O  OE1   . GLU A 1 63  ? -46.59620 -13.04667 -21.91232 1.000 39.60007 ? 63  GLU A OE1   1 
ATOM   449   O  OE2   . GLU A 1 63  ? -47.71704 -13.63912 -23.71029 1.000 37.62402 ? 63  GLU A OE2   1 
ATOM   450   N  N     . ALA A 1 64  ? -41.20835 -12.97762 -21.95408 1.000 27.49760 ? 64  ALA A N     1 
ATOM   451   C  CA    . ALA A 1 64  ? -40.14135 -13.26293 -20.99902 1.000 27.05254 ? 64  ALA A CA    1 
ATOM   452   C  C     . ALA A 1 64  ? -39.72916 -12.00729 -20.24141 1.000 28.58256 ? 64  ALA A C     1 
ATOM   453   O  O     . ALA A 1 64  ? -39.40631 -12.07161 -19.05029 1.000 28.29835 ? 64  ALA A O     1 
ATOM   454   C  CB    . ALA A 1 64  ? -38.94195 -13.87897 -21.71627 1.000 24.86067 ? 64  ALA A CB    1 
ATOM   455   N  N     . ILE A 1 65  ? -39.70910 -10.85976 -20.92294 1.000 27.31790 ? 65  ILE A N     1 
ATOM   456   C  CA    . ILE A 1 65  ? -39.43390 -9.59558  -20.24919 1.000 26.85397 ? 65  ILE A CA    1 
ATOM   457   C  C     . ILE A 1 65  ? -40.58069 -9.24055  -19.31026 1.000 28.53096 ? 65  ILE A C     1 
ATOM   458   O  O     . ILE A 1 65  ? -40.36759 -8.85559  -18.15379 1.000 27.03265 ? 65  ILE A O     1 
ATOM   459   C  CB    . ILE A 1 65  ? -39.19519 -8.48426  -21.28368 1.000 23.59238 ? 65  ILE A CB    1 
ATOM   460   C  CG1   . ILE A 1 65  ? -37.99846 -8.82202  -22.16227 1.000 25.84246 ? 65  ILE A CG1   1 
ATOM   461   C  CG2   . ILE A 1 65  ? -38.94473 -7.16526  -20.59259 1.000 24.15492 ? 65  ILE A CG2   1 
ATOM   462   C  CD1   . ILE A 1 65  ? -37.93449 -7.97803  -23.41871 1.000 25.97235 ? 65  ILE A CD1   1 
ATOM   463   N  N     . ALA A 1 66  ? -41.81772 -9.35542  -19.80204 1.000 28.50140 ? 66  ALA A N     1 
ATOM   464   C  CA    . ALA A 1 66  ? -42.97379 -8.99670  -18.99061 1.000 27.83286 ? 66  ALA A CA    1 
ATOM   465   C  C     . ALA A 1 66  ? -43.11606 -9.91063  -17.78432 1.000 28.34736 ? 66  ALA A C     1 
ATOM   466   O  O     . ALA A 1 66  ? -43.60767 -9.47989  -16.73662 1.000 30.26332 ? 66  ALA A O     1 
ATOM   467   C  CB    . ALA A 1 66  ? -44.24418 -9.03534  -19.83764 1.000 28.95284 ? 66  ALA A CB    1 
ATOM   468   N  N     . SER A 1 67  ? -42.71044 -11.17479 -17.91283 1.000 28.00249 ? 67  SER A N     1 
ATOM   469   C  CA    . SER A 1 67  ? -42.85306 -12.11093 -16.80642 1.000 28.22356 ? 67  SER A CA    1 
ATOM   470   C  C     . SER A 1 67  ? -41.99376 -11.73551 -15.60715 1.000 28.51668 ? 67  SER A C     1 
ATOM   471   O  O     . SER A 1 67  ? -42.26354 -12.21041 -14.50102 1.000 31.74685 ? 67  SER A O     1 
ATOM   472   C  CB    . SER A 1 67  ? -42.49772 -13.52446 -17.26190 1.000 28.86570 ? 67  SER A CB    1 
ATOM   473   O  OG    . SER A 1 67  ? -41.09431 -13.65992 -17.42004 1.000 31.95192 ? 67  SER A OG    1 
ATOM   474   N  N     . LEU A 1 68  ? -40.98072 -10.88725 -15.79392 1.000 28.19340 ? 68  LEU A N     1 
ATOM   475   C  CA    . LEU A 1 68  ? -40.07814 -10.53543 -14.70241 1.000 27.94712 ? 68  LEU A CA    1 
ATOM   476   C  C     . LEU A 1 68  ? -40.72589 -9.62130  -13.67063 1.000 30.59135 ? 68  LEU A C     1 
ATOM   477   O  O     . LEU A 1 68  ? -40.23996 -9.54712  -12.53845 1.000 32.46367 ? 68  LEU A O     1 
ATOM   478   C  CB    . LEU A 1 68  ? -38.81678 -9.86765  -15.25044 1.000 29.57715 ? 68  LEU A CB    1 
ATOM   479   C  CG    . LEU A 1 68  ? -37.96982 -10.63801 -16.26522 1.000 29.66830 ? 68  LEU A CG    1 
ATOM   480   C  CD1   . LEU A 1 68  ? -36.81117 -9.77769  -16.74591 1.000 27.81335 ? 68  LEU A CD1   1 
ATOM   481   C  CD2   . LEU A 1 68  ? -37.45991 -11.93611 -15.66778 1.000 30.32564 ? 68  LEU A CD2   1 
ATOM   482   N  N     . ASP A 1 69  ? -41.78221 -8.90179  -14.03502 1.000 29.76826 ? 69  ASP A N     1 
ATOM   483   C  CA    . ASP A 1 69  ? -42.41277 -7.95977  -13.12429 1.000 29.70812 ? 69  ASP A CA    1 
ATOM   484   C  C     . ASP A 1 69  ? -43.91756 -7.98631  -13.32644 1.000 31.42041 ? 69  ASP A C     1 
ATOM   485   O  O     . ASP A 1 69  ? -44.39403 -7.95802  -14.46533 1.000 31.11622 ? 69  ASP A O     1 
ATOM   486   C  CB    . ASP A 1 69  ? -41.88657 -6.53801  -13.34518 1.000 29.18458 ? 69  ASP A CB    1 
ATOM   487   C  CG    . ASP A 1 69  ? -40.40848 -6.41185  -13.04846 1.000 32.89564 ? 69  ASP A CG    1 
ATOM   488   O  OD1   . ASP A 1 69  ? -39.59828 -6.85467  -13.88627 1.000 34.22467 ? 69  ASP A OD1   1 
ATOM   489   O  OD2   . ASP A 1 69  ? -40.04951 -5.88000  -11.97727 1.000 32.05820 ? 69  ASP A OD2   1 
ATOM   490   N  N     . LYS A 1 70  ? -44.66149 -8.02763  -12.21821 1.000 30.97878 ? 70  LYS A N     1 
ATOM   491   C  CA    . LYS A 1 70  ? -46.11661 -8.02239  -12.30960 1.000 30.60569 ? 70  LYS A CA    1 
ATOM   492   C  C     . LYS A 1 70  ? -46.63087 -6.70868  -12.87744 1.000 29.31219 ? 70  LYS A C     1 
ATOM   493   O  O     . LYS A 1 70  ? -47.69933 -6.67515  -13.49497 1.000 32.36578 ? 70  LYS A O     1 
ATOM   494   C  CB    . LYS A 1 70  ? -46.72741 -8.29524  -10.93168 1.000 33.46636 ? 70  LYS A CB    1 
ATOM   495   C  CG    . LYS A 1 70  ? -48.25553 -8.18382  -10.85079 1.000 33.58868 ? 70  LYS A CG    1 
ATOM   496   C  CD    . LYS A 1 70  ? -48.97429 -8.98369  -11.94246 1.000 33.64369 ? 70  LYS A CD    1 
ATOM   497   C  CE    . LYS A 1 70  ? -48.60288 -10.45858 -11.93040 1.000 36.06353 ? 70  LYS A CE    1 
ATOM   498   N  NZ    . LYS A 1 70  ? -48.90972 -11.08618 -13.24683 1.000 35.68402 ? 70  LYS A NZ    1 
ATOM   499   N  N     . SER A 1 71  ? -45.87425 -5.62923  -12.71497 1.000 29.85316 ? 71  SER A N     1 
ATOM   500   C  CA    . SER A 1 71  ? -46.27818 -4.33997  -13.25278 1.000 30.79500 ? 71  SER A CA    1 
ATOM   501   C  C     . SER A 1 71  ? -46.09506 -4.23205  -14.76252 1.000 29.31685 ? 71  SER A C     1 
ATOM   502   O  O     . SER A 1 71  ? -46.51830 -3.23008  -15.34559 1.000 29.98813 ? 71  SER A O     1 
ATOM   503   C  CB    . SER A 1 71  ? -45.49486 -3.22713  -12.55478 1.000 33.16415 ? 71  SER A CB    1 
ATOM   504   O  OG    . SER A 1 71  ? -44.09607 -3.39099  -12.74863 1.000 35.87109 ? 71  SER A OG    1 
ATOM   505   N  N     . VAL A 1 72  ? -45.48297 -5.22333  -15.40664 1.000 30.43152 ? 72  VAL A N     1 
ATOM   506   C  CA    . VAL A 1 72  ? -45.14923 -5.16270  -16.82613 1.000 28.90887 ? 72  VAL A CA    1 
ATOM   507   C  C     . VAL A 1 72  ? -45.98289 -6.18844  -17.58129 1.000 28.65968 ? 72  VAL A C     1 
ATOM   508   O  O     . VAL A 1 72  ? -46.04122 -7.36151  -17.19270 1.000 28.53427 ? 72  VAL A O     1 
ATOM   509   C  CB    . VAL A 1 72  ? -43.64781 -5.39164  -17.06800 1.000 28.13817 ? 72  VAL A CB    1 
ATOM   510   C  CG1   . VAL A 1 72  ? -43.33812 -5.30481  -18.55710 1.000 27.84825 ? 72  VAL A CG1   1 
ATOM   511   C  CG2   . VAL A 1 72  ? -42.82988 -4.36708  -16.29723 1.000 27.88832 ? 72  VAL A CG2   1 
ATOM   512   N  N     . SER A 1 73  ? -46.62659 -5.74206  -18.66394 1.000 27.83403 ? 73  SER A N     1 
ATOM   513   C  CA    . SER A 1 73  ? -47.36998 -6.58313  -19.58194 1.000 27.06048 ? 73  SER A CA    1 
ATOM   514   C  C     . SER A 1 73  ? -46.63877 -6.67178  -20.92271 1.000 29.00330 ? 73  SER A C     1 
ATOM   515   O  O     . SER A 1 73  ? -45.86369 -5.77449  -21.26800 1.000 29.40165 ? 73  SER A O     1 
ATOM   516   C  CB    . SER A 1 73  ? -48.78110 -6.01722  -19.78068 1.000 28.40454 ? 73  SER A CB    1 
ATOM   517   O  OG    . SER A 1 73  ? -49.37795 -6.48919  -20.97235 1.000 34.65381 ? 73  SER A OG    1 
ATOM   518   N  N     . PRO A 1 74  ? -46.84542 -7.74368  -21.69459 1.000 28.17080 ? 74  PRO A N     1 
ATOM   519   C  CA    . PRO A 1 74  ? -46.09577 -7.88873  -22.95595 1.000 29.38023 ? 74  PRO A CA    1 
ATOM   520   C  C     . PRO A 1 74  ? -46.27802 -6.74277  -23.93998 1.000 29.07447 ? 74  PRO A C     1 
ATOM   521   O  O     . PRO A 1 74  ? -45.35262 -6.46374  -24.71156 1.000 27.97821 ? 74  PRO A O     1 
ATOM   522   C  CB    . PRO A 1 74  ? -46.63063 -9.20922  -23.52516 1.000 30.89498 ? 74  PRO A CB    1 
ATOM   523   C  CG    . PRO A 1 74  ? -47.07429 -9.96653  -22.33583 1.000 30.91847 ? 74  PRO A CG    1 
ATOM   524   C  CD    . PRO A 1 74  ? -47.61651 -8.95671  -21.37523 1.000 29.21680 ? 74  PRO A CD    1 
ATOM   525   N  N     . ASP A 1 75  ? -47.42658 -6.06539  -23.93982 1.000 30.49377 ? 75  ASP A N     1 
ATOM   526   C  CA    . ASP A 1 75  ? -47.66307 -4.96617  -24.87295 1.000 29.72979 ? 75  ASP A CA    1 
ATOM   527   C  C     . ASP A 1 75  ? -47.01845 -3.65479  -24.44708 1.000 28.84321 ? 75  ASP A C     1 
ATOM   528   O  O     . ASP A 1 75  ? -47.12355 -2.67404  -25.18988 1.000 28.75401 ? 75  ASP A O     1 
ATOM   529   C  CB    . ASP A 1 75  ? -49.16124 -4.73593  -25.08174 1.000 30.58790 ? 75  ASP A CB    1 
ATOM   530   C  CG    . ASP A 1 75  ? -49.83098 -5.88162  -25.80611 1.000 34.55440 ? 75  ASP A CG    1 
ATOM   531   O  OD1   . ASP A 1 75  ? -49.19030 -6.46903  -26.70900 1.000 33.22600 ? 75  ASP A OD1   1 
ATOM   532   O  OD2   . ASP A 1 75  ? -51.00592 -6.17588  -25.49098 1.000 37.84212 ? 75  ASP A OD2   1 
ATOM   533   N  N     . ASP A 1 76  ? -46.37599 -3.59897  -23.28130 1.000 28.63109 ? 76  ASP A N     1 
ATOM   534   C  CA    . ASP A 1 76  ? -45.71654 -2.38191  -22.82453 1.000 27.54105 ? 76  ASP A CA    1 
ATOM   535   C  C     . ASP A 1 76  ? -44.29092 -2.26282  -23.33917 1.000 25.04783 ? 76  ASP A C     1 
ATOM   536   O  O     . ASP A 1 76  ? -43.62941 -1.26187  -23.05660 1.000 26.31917 ? 76  ASP A O     1 
ATOM   537   C  CB    . ASP A 1 76  ? -45.68538 -2.32284  -21.28843 1.000 28.71474 ? 76  ASP A CB    1 
ATOM   538   C  CG    . ASP A 1 76  ? -47.06195 -2.39830  -20.66169 1.000 27.66186 ? 76  ASP A CG    1 
ATOM   539   O  OD1   . ASP A 1 76  ? -47.97478 -1.68414  -21.12205 1.000 30.12916 ? 76  ASP A OD1   1 
ATOM   540   O  OD2   . ASP A 1 76  ? -47.22826 -3.17517  -19.69969 1.000 29.10234 ? 76  ASP A OD2   1 
ATOM   541   N  N     . ILE A 1 77  ? -43.81214 -3.24332  -24.09638 1.000 25.66212 ? 77  ILE A N     1 
ATOM   542   C  CA    . ILE A 1 77  ? -42.39144 -3.41767  -24.36848 1.000 26.71969 ? 77  ILE A CA    1 
ATOM   543   C  C     . ILE A 1 77  ? -42.10990 -3.19118  -25.84844 1.000 26.64809 ? 77  ILE A C     1 
ATOM   544   O  O     . ILE A 1 77  ? -42.85730 -3.65759  -26.71787 1.000 24.57649 ? 77  ILE A O     1 
ATOM   545   C  CB    . ILE A 1 77  ? -41.93170 -4.82378  -23.93694 1.000 26.67679 ? 77  ILE A CB    1 
ATOM   546   C  CG1   . ILE A 1 77  ? -42.31066 -5.07412  -22.47506 1.000 26.33217 ? 77  ILE A CG1   1 
ATOM   547   C  CG2   . ILE A 1 77  ? -40.42913 -4.99819  -24.15411 1.000 25.75902 ? 77  ILE A CG2   1 
ATOM   548   C  CD1   . ILE A 1 77  ? -42.26585 -6.51415  -22.08422 1.000 25.75021 ? 77  ILE A CD1   1 
ATOM   549   N  N     . LEU A 1 78  ? -41.01102 -2.49067  -26.12741 1.000 25.79392 ? 78  LEU A N     1 
ATOM   550   C  CA    . LEU A 1 78  ? -40.49455 -2.30239  -27.48073 1.000 25.81539 ? 78  LEU A CA    1 
ATOM   551   C  C     . LEU A 1 78  ? -39.03708 -2.73863  -27.49623 1.000 22.26751 ? 78  LEU A C     1 
ATOM   552   O  O     . LEU A 1 78  ? -38.17482 -2.04030  -26.95818 1.000 24.86624 ? 78  LEU A O     1 
ATOM   553   C  CB    . LEU A 1 78  ? -40.63166 -0.84761  -27.92740 1.000 24.93810 ? 78  LEU A CB    1 
ATOM   554   C  CG    . LEU A 1 78  ? -40.17495 -0.50219  -29.34486 1.000 26.98654 ? 78  LEU A CG    1 
ATOM   555   C  CD1   . LEU A 1 78  ? -41.11451 -1.08609  -30.38515 1.000 26.20749 ? 78  LEU A CD1   1 
ATOM   556   C  CD2   . LEU A 1 78  ? -40.07014 1.00455   -29.50365 1.000 26.26766 ? 78  LEU A CD2   1 
ATOM   557   N  N     . VAL A 1 79  ? -38.76056 -3.88519  -28.11526 1.000 22.68385 ? 79  VAL A N     1 
ATOM   558   C  CA    . VAL A 1 79  ? -37.39454 -4.38851  -28.19651 1.000 21.65928 ? 79  VAL A CA    1 
ATOM   559   C  C     . VAL A 1 79  ? -36.58994 -3.53887  -29.17166 1.000 23.53889 ? 79  VAL A C     1 
ATOM   560   O  O     . VAL A 1 79  ? -37.08617 -3.13960  -30.23388 1.000 23.75821 ? 79  VAL A O     1 
ATOM   561   C  CB    . VAL A 1 79  ? -37.39737 -5.86673  -28.61783 1.000 22.69989 ? 79  VAL A CB    1 
ATOM   562   C  CG1   . VAL A 1 79  ? -35.97562 -6.39023  -28.77875 1.000 22.47492 ? 79  VAL A CG1   1 
ATOM   563   C  CG2   . VAL A 1 79  ? -38.17920 -6.69938  -27.61443 1.000 24.21485 ? 79  VAL A CG2   1 
ATOM   564   N  N     . THR A 1 80  ? -35.34594 -3.23488  -28.80212 1.000 22.68977 ? 80  THR A N     1 
ATOM   565   C  CA    . THR A 1 80  ? -34.47143 -2.38167  -29.59053 1.000 22.37409 ? 80  THR A CA    1 
ATOM   566   C  C     . THR A 1 80  ? -33.11322 -3.05609  -29.73900 1.000 24.01738 ? 80  THR A C     1 
ATOM   567   O  O     . THR A 1 80  ? -32.82543 -4.07676  -29.11027 1.000 23.14134 ? 80  THR A O     1 
ATOM   568   C  CB    . THR A 1 80  ? -34.29753 -0.99197  -28.95040 1.000 25.67830 ? 80  THR A CB    1 
ATOM   569   O  OG1   . THR A 1 80  ? -33.71232 -1.12622  -27.64891 1.000 25.75523 ? 80  THR A OG1   1 
ATOM   570   C  CG2   . THR A 1 80  ? -35.64021 -0.27947  -28.81567 1.000 25.89000 ? 80  THR A CG2   1 
ATOM   571   N  N     . ALA A 1 81  ? -32.26329 -2.46833  -30.58151 1.000 26.25761 ? 81  ALA A N     1 
ATOM   572   C  CA    . ALA A 1 81  ? -30.91685 -2.99310  -30.79645 1.000 25.24938 ? 81  ALA A CA    1 
ATOM   573   C  C     . ALA A 1 81  ? -30.02894 -2.43310  -29.69233 1.000 23.91428 ? 81  ALA A C     1 
ATOM   574   O  O     . ALA A 1 81  ? -29.27934 -1.47041  -29.86771 1.000 26.26539 ? 81  ALA A O     1 
ATOM   575   C  CB    . ALA A 1 81  ? -30.40473 -2.62777  -32.18168 1.000 23.16781 ? 81  ALA A CB    1 
ATOM   576   N  N     . GLY A 1 82  ? -30.12067 -3.06019  -28.52570 1.000 24.98189 ? 82  GLY A N     1 
ATOM   577   C  CA    . GLY A 1 82  ? -29.49957 -2.51210  -27.34053 1.000 23.14326 ? 82  GLY A CA    1 
ATOM   578   C  C     . GLY A 1 82  ? -30.27864 -1.32972  -26.80869 1.000 24.04226 ? 82  GLY A C     1 
ATOM   579   O  O     . GLY A 1 82  ? -31.15253 -0.79448  -27.49426 1.000 24.51819 ? 82  GLY A O     1 
ATOM   580   N  N     . THR A 1 83  ? -29.99662 -0.92281  -25.57366 1.000 25.59677 ? 83  THR A N     1 
ATOM   581   C  CA    . THR A 1 83  ? -30.60538 0.29612   -25.06449 1.000 24.36463 ? 83  THR A CA    1 
ATOM   582   C  C     . THR A 1 83  ? -30.00908 1.54137   -25.70528 1.000 24.80584 ? 83  THR A C     1 
ATOM   583   O  O     . THR A 1 83  ? -30.57991 2.62425   -25.55359 1.000 25.95806 ? 83  THR A O     1 
ATOM   584   C  CB    . THR A 1 83  ? -30.46618 0.36878   -23.53966 1.000 23.62376 ? 83  THR A CB    1 
ATOM   585   O  OG1   . THR A 1 83  ? -29.08929 0.51996   -23.18880 1.000 26.44448 ? 83  THR A OG1   1 
ATOM   586   C  CG2   . THR A 1 83  ? -30.97684 -0.90177  -22.90400 1.000 22.77211 ? 83  THR A CG2   1 
ATOM   587   N  N     . THR A 1 84  ? -28.87445 1.42003   -26.40268 1.000 26.65660 ? 84  THR A N     1 
ATOM   588   C  CA    . THR A 1 84  ? -28.32970 2.56593   -27.12687 1.000 24.80611 ? 84  THR A CA    1 
ATOM   589   C  C     . THR A 1 84  ? -29.32831 3.08544   -28.15501 1.000 24.56908 ? 84  THR A C     1 
ATOM   590   O  O     . THR A 1 84  ? -29.49798 4.30021   -28.30931 1.000 24.50245 ? 84  THR A O     1 
ATOM   591   C  CB    . THR A 1 84  ? -27.01774 2.19153   -27.81332 1.000 25.25940 ? 84  THR A CB    1 
ATOM   592   O  OG1   . THR A 1 84  ? -26.09736 1.66282   -26.85502 1.000 24.91679 ? 84  THR A OG1   1 
ATOM   593   C  CG2   . THR A 1 84  ? -26.39809 3.41681   -28.44969 1.000 26.10485 ? 84  THR A CG2   1 
ATOM   594   N  N     . GLU A 1 85  ? -29.99002 2.17785   -28.87873 1.000 25.19547 ? 85  GLU A N     1 
ATOM   595   C  CA    . GLU A 1 85  ? -31.03914 2.59324   -29.80718 1.000 25.97932 ? 85  GLU A CA    1 
ATOM   596   C  C     . GLU A 1 85  ? -32.25816 3.11779   -29.05933 1.000 24.07018 ? 85  GLU A C     1 
ATOM   597   O  O     . GLU A 1 85  ? -32.86091 4.11560   -29.46776 1.000 24.94077 ? 85  GLU A O     1 
ATOM   598   C  CB    . GLU A 1 85  ? -31.43473 1.42766   -30.72296 1.000 25.38084 ? 85  GLU A CB    1 
ATOM   599   C  CG    . GLU A 1 85  ? -32.45716 1.79795   -31.79296 1.000 25.02734 ? 85  GLU A CG    1 
ATOM   600   C  CD    . GLU A 1 85  ? -32.92605 0.61103   -32.62543 1.000 26.91554 ? 85  GLU A CD    1 
ATOM   601   O  OE1   . GLU A 1 85  ? -33.05165 -0.50245  -32.07679 1.000 27.38641 ? 85  GLU A OE1   1 
ATOM   602   O  OE2   . GLU A 1 85  ? -33.17829 0.79317   -33.83675 1.000 28.23768 ? 85  GLU A OE2   1 
ATOM   603   N  N     . ALA A 1 86  ? -32.62435 2.46401   -27.95180 1.000 26.00902 ? 86  ALA A N     1 
ATOM   604   C  CA    . ALA A 1 86  ? -33.79201 2.88225   -27.18018 1.000 26.12090 ? 86  ALA A CA    1 
ATOM   605   C  C     . ALA A 1 86  ? -33.61569 4.28354   -26.61195 1.000 23.82144 ? 86  ALA A C     1 
ATOM   606   O  O     . ALA A 1 86  ? -34.55864 5.08332   -26.60548 1.000 23.96479 ? 86  ALA A O     1 
ATOM   607   C  CB    . ALA A 1 86  ? -34.06347 1.87424   -26.06148 1.000 26.01317 ? 86  ALA A CB    1 
ATOM   608   N  N     . ILE A 1 87  ? -32.41335 4.59999   -26.13435 1.000 23.53177 ? 87  ILE A N     1 
ATOM   609   C  CA    . ILE A 1 87  ? -32.13560 5.94521   -25.63836 1.000 24.41255 ? 87  ILE A CA    1 
ATOM   610   C  C     . ILE A 1 87  ? -32.30098 6.96714   -26.75765 1.000 24.45968 ? 87  ILE A C     1 
ATOM   611   O  O     . ILE A 1 87  ? -32.87829 8.04294   -26.55647 1.000 22.91858 ? 87  ILE A O     1 
ATOM   612   C  CB    . ILE A 1 87  ? -30.72318 5.99497   -25.01866 1.000 24.20464 ? 87  ILE A CB    1 
ATOM   613   C  CG1   . ILE A 1 87  ? -30.65797 5.11122   -23.76660 1.000 22.89868 ? 87  ILE A CG1   1 
ATOM   614   C  CG2   . ILE A 1 87  ? -30.32196 7.41817   -24.69365 1.000 21.36867 ? 87  ILE A CG2   1 
ATOM   615   C  CD1   . ILE A 1 87  ? -29.25188 4.75006   -23.32637 1.000 22.71457 ? 87  ILE A CD1   1 
ATOM   616   N  N     . LEU A 1 88  ? -31.81457 6.63462   -27.95996 1.000 24.98744 ? 88  LEU A N     1 
ATOM   617   C  CA    . LEU A 1 88  ? -31.87141 7.56194   -29.08852 1.000 24.30878 ? 88  LEU A CA    1 
ATOM   618   C  C     . LEU A 1 88  ? -33.30747 7.85686   -29.50242 1.000 24.44927 ? 88  LEU A C     1 
ATOM   619   O  O     . LEU A 1 88  ? -33.68854 9.02056   -29.67652 1.000 26.37535 ? 88  LEU A O     1 
ATOM   620   C  CB    . LEU A 1 88  ? -31.08738 6.98752   -30.26699 1.000 26.03433 ? 88  LEU A CB    1 
ATOM   621   C  CG    . LEU A 1 88  ? -31.14477 7.77942   -31.56897 1.000 24.90736 ? 88  LEU A CG    1 
ATOM   622   C  CD1   . LEU A 1 88  ? -30.54408 9.15900   -31.37739 1.000 22.80103 ? 88  LEU A CD1   1 
ATOM   623   C  CD2   . LEU A 1 88  ? -30.42356 7.01826   -32.66891 1.000 25.51529 ? 88  LEU A CD2   1 
ATOM   624   N  N     . ILE A 1 89  ? -34.12111 6.81241   -29.67064 1.000 24.80298 ? 89  ILE A N     1 
ATOM   625   C  CA    . ILE A 1 89  ? -35.49032 7.01637   -30.13060 1.000 22.93939 ? 89  ILE A CA    1 
ATOM   626   C  C     . ILE A 1 89  ? -36.31047 7.73231   -29.06477 1.000 25.30265 ? 89  ILE A C     1 
ATOM   627   O  O     . ILE A 1 89  ? -37.11971 8.61386   -29.37798 1.000 25.54500 ? 89  ILE A O     1 
ATOM   628   C  CB    . ILE A 1 89  ? -36.12823 5.67977   -30.55378 1.000 23.35393 ? 89  ILE A CB    1 
ATOM   629   C  CG1   . ILE A 1 89  ? -36.19700 4.69916   -29.38549 1.000 23.88235 ? 89  ILE A CG1   1 
ATOM   630   C  CG2   . ILE A 1 89  ? -35.35061 5.06268   -31.70555 1.000 24.32173 ? 89  ILE A CG2   1 
ATOM   631   C  CD1   . ILE A 1 89  ? -36.86792 3.39477   -29.72546 1.000 24.50011 ? 89  ILE A CD1   1 
ATOM   632   N  N     . TYR A 1 90  ? -36.10766 7.37812   -27.78989 1.000 26.48650 ? 90  TYR A N     1 
ATOM   633   C  CA    . TYR A 1 90  ? -36.87721 7.99685   -26.71396 1.000 25.68257 ? 90  TYR A CA    1 
ATOM   634   C  C     . TYR A 1 90  ? -36.62158 9.49799   -26.64509 1.000 23.25044 ? 90  TYR A C     1 
ATOM   635   O  O     . TYR A 1 90  ? -37.56438 10.29282  -26.57234 1.000 25.01753 ? 90  TYR A O     1 
ATOM   636   C  CB    . TYR A 1 90  ? -36.55524 7.34413   -25.36552 1.000 25.80389 ? 90  TYR A CB    1 
ATOM   637   C  CG    . TYR A 1 90  ? -37.23676 8.06827   -24.22443 1.000 25.47844 ? 90  TYR A CG    1 
ATOM   638   C  CD1   . TYR A 1 90  ? -38.59008 7.87158   -23.96955 1.000 28.56618 ? 90  TYR A CD1   1 
ATOM   639   C  CD2   . TYR A 1 90  ? -36.55042 8.98936   -23.44307 1.000 25.61204 ? 90  TYR A CD2   1 
ATOM   640   C  CE1   . TYR A 1 90  ? -39.23373 8.54873   -22.95170 1.000 28.42786 ? 90  TYR A CE1   1 
ATOM   641   C  CE2   . TYR A 1 90  ? -37.18826 9.67377   -22.42364 1.000 27.24698 ? 90  TYR A CE2   1 
ATOM   642   C  CZ    . TYR A 1 90  ? -38.52919 9.44496   -22.18406 1.000 27.24762 ? 90  TYR A CZ    1 
ATOM   643   O  OH    . TYR A 1 90  ? -39.17390 10.11690  -21.17848 1.000 27.60349 ? 90  TYR A OH    1 
ATOM   644   N  N     . PHE A 1 91  ? -35.34751 9.90611   -26.63890 1.000 24.19507 ? 91  PHE A N     1 
ATOM   645   C  CA    . PHE A 1 91  ? -35.03535 11.33370  -26.59175 1.000 25.80646 ? 91  PHE A CA    1 
ATOM   646   C  C     . PHE A 1 91  ? -35.47315 12.05857  -27.85941 1.000 27.24124 ? 91  PHE A C     1 
ATOM   647   O  O     . PHE A 1 91  ? -35.84765 13.23619  -27.79817 1.000 26.90088 ? 91  PHE A O     1 
ATOM   648   C  CB    . PHE A 1 91  ? -33.54200 11.55504  -26.34779 1.000 27.59964 ? 91  PHE A CB    1 
ATOM   649   C  CG    . PHE A 1 91  ? -33.14147 11.46529  -24.90029 1.000 24.58943 ? 91  PHE A CG    1 
ATOM   650   C  CD1   . PHE A 1 91  ? -33.67675 12.33891  -23.97119 1.000 25.57893 ? 91  PHE A CD1   1 
ATOM   651   C  CD2   . PHE A 1 91  ? -32.21854 10.52347  -24.47571 1.000 25.44619 ? 91  PHE A CD2   1 
ATOM   652   C  CE1   . PHE A 1 91  ? -33.31316 12.27081  -22.63471 1.000 26.52486 ? 91  PHE A CE1   1 
ATOM   653   C  CE2   . PHE A 1 91  ? -31.84482 10.44670  -23.14328 1.000 27.53207 ? 91  PHE A CE2   1 
ATOM   654   C  CZ    . PHE A 1 91  ? -32.39584 11.32440  -22.21956 1.000 26.48110 ? 91  PHE A CZ    1 
ATOM   655   N  N     . LYS A 1 92  ? -35.44071 11.38451  -29.01108 1.000 27.67460 ? 92  LYS A N     1 
ATOM   656   C  CA    . LYS A 1 92  ? -35.93960 12.01107  -30.23063 1.000 26.11442 ? 92  LYS A CA    1 
ATOM   657   C  C     . LYS A 1 92  ? -37.42227 12.32305  -30.09228 1.000 25.84376 ? 92  LYS A C     1 
ATOM   658   O  O     . LYS A 1 92  ? -37.85978 13.45085  -30.34423 1.000 28.41590 ? 92  LYS A O     1 
ATOM   659   C  CB    . LYS A 1 92  ? -35.67404 11.10542  -31.43781 1.000 27.01554 ? 92  LYS A CB    1 
ATOM   660   C  CG    . LYS A 1 92  ? -36.29721 11.58626  -32.74729 1.000 27.20850 ? 92  LYS A CG    1 
ATOM   661   C  CD    . LYS A 1 92  ? -35.74444 12.92533  -33.21857 1.000 26.58565 ? 92  LYS A CD    1 
ATOM   662   C  CE    . LYS A 1 92  ? -36.47394 13.39708  -34.47642 1.000 28.45120 ? 92  LYS A CE    1 
ATOM   663   N  NZ    . LYS A 1 92  ? -36.06765 14.75914  -34.92648 1.000 31.11705 ? 92  LYS A NZ    1 
ATOM   664   N  N     . VAL A 1 93  ? -38.20090 11.34531  -29.62660 1.000 27.04834 ? 93  VAL A N     1 
ATOM   665   C  CA    . VAL A 1 93  ? -39.64639 11.51136  -29.52079 1.000 26.95273 ? 93  VAL A CA    1 
ATOM   666   C  C     . VAL A 1 93  ? -40.01345 12.59624  -28.51245 1.000 28.29184 ? 93  VAL A C     1 
ATOM   667   O  O     . VAL A 1 93  ? -40.99287 13.32580  -28.70578 1.000 28.84864 ? 93  VAL A O     1 
ATOM   668   C  CB    . VAL A 1 93  ? -40.28657 10.15674  -29.15757 1.000 28.08245 ? 93  VAL A CB    1 
ATOM   669   C  CG1   . VAL A 1 93  ? -41.71460 10.34819  -28.68490 1.000 29.66177 ? 93  VAL A CG1   1 
ATOM   670   C  CG2   . VAL A 1 93  ? -40.22851 9.20850   -30.34751 1.000 27.84764 ? 93  VAL A CG2   1 
ATOM   671   N  N     . ARG A 1 94  ? -39.23180 12.74646  -27.44324 1.000 28.53955 ? 94  ARG A N     1 
ATOM   672   C  CA    . ARG A 1 94  ? -39.55265 13.71160  -26.39770 1.000 29.75931 ? 94  ARG A CA    1 
ATOM   673   C  C     . ARG A 1 94  ? -39.01391 15.10911  -26.67311 1.000 30.02617 ? 94  ARG A C     1 
ATOM   674   O  O     . ARG A 1 94  ? -39.36896 16.04237  -25.94542 1.000 30.98525 ? 94  ARG A O     1 
ATOM   675   C  CB    . ARG A 1 94  ? -39.01950 13.22643  -25.04452 1.000 28.19770 ? 94  ARG A CB    1 
ATOM   676   C  CG    . ARG A 1 94  ? -39.83549 12.10973  -24.41180 1.000 29.08134 ? 94  ARG A CG    1 
ATOM   677   C  CD    . ARG A 1 94  ? -41.24277 12.56174  -24.02663 1.000 31.51907 ? 94  ARG A CD    1 
ATOM   678   N  NE    . ARG A 1 94  ? -41.22438 13.45496  -22.87163 1.000 33.62376 ? 94  ARG A NE    1 
ATOM   679   C  CZ    . ARG A 1 94  ? -42.30362 13.89534  -22.23762 1.000 33.96200 ? 94  ARG A CZ    1 
ATOM   680   N  NH1   . ARG A 1 94  ? -43.52247 13.53362  -22.60784 1.000 34.92977 ? 94  ARG A NH1   1 
ATOM   681   N  NH2   . ARG A 1 94  ? -42.15711 14.72411  -21.20923 1.000 34.04712 ? 94  ARG A NH2   1 
ATOM   682   N  N     . TYR A 1 95  ? -38.17974 15.28775  -27.69371 1.000 29.97895 ? 95  TYR A N     1 
ATOM   683   C  CA    . TYR A 1 95  ? -37.56432 16.58916  -27.90037 1.000 29.14008 ? 95  TYR A CA    1 
ATOM   684   C  C     . TYR A 1 95  ? -38.59885 17.62600  -28.30774 1.000 29.17902 ? 95  TYR A C     1 
ATOM   685   O  O     . TYR A 1 95  ? -39.48133 17.36571  -29.12833 1.000 31.69888 ? 95  TYR A O     1 
ATOM   686   C  CB    . TYR A 1 95  ? -36.47034 16.53043  -28.96589 1.000 28.46703 ? 95  TYR A CB    1 
ATOM   687   C  CG    . TYR A 1 95  ? -35.89708 17.90321  -29.25184 1.000 30.24359 ? 95  TYR A CG    1 
ATOM   688   C  CD1   . TYR A 1 95  ? -34.94371 18.46895  -28.41954 1.000 29.50318 ? 95  TYR A CD1   1 
ATOM   689   C  CD2   . TYR A 1 95  ? -36.34551 18.65288  -30.33270 1.000 31.96925 ? 95  TYR A CD2   1 
ATOM   690   C  CE1   . TYR A 1 95  ? -34.43694 19.73330  -28.66816 1.000 30.38235 ? 95  TYR A CE1   1 
ATOM   691   C  CE2   . TYR A 1 95  ? -35.84876 19.91477  -30.58608 1.000 29.27581 ? 95  TYR A CE2   1 
ATOM   692   C  CZ    . TYR A 1 95  ? -34.89487 20.45067  -29.75357 1.000 31.34825 ? 95  TYR A CZ    1 
ATOM   693   O  OH    . TYR A 1 95  ? -34.40009 21.71024  -30.01430 1.000 34.34287 ? 95  TYR A OH    1 
ATOM   694   N  N     . ARG A 1 96  ? -38.47677 18.81040  -27.71969 1.000 28.72495 ? 96  ARG A N     1 
ATOM   695   C  CA    . ARG A 1 96  ? -39.17537 19.99622  -28.17785 1.000 29.13677 ? 96  ARG A CA    1 
ATOM   696   C  C     . ARG A 1 96  ? -38.25053 21.17143  -27.91088 1.000 32.72202 ? 96  ARG A C     1 
ATOM   697   O  O     . ARG A 1 96  ? -37.32192 21.07592  -27.10482 1.000 33.12578 ? 96  ARG A O     1 
ATOM   698   C  CB    . ARG A 1 96  ? -40.51979 20.19441  -27.47252 1.000 29.39752 ? 96  ARG A CB    1 
ATOM   699   C  CG    . ARG A 1 96  ? -40.38932 20.35572  -25.97157 1.000 31.98918 ? 96  ARG A CG    1 
ATOM   700   C  CD    . ARG A 1 96  ? -41.72313 20.65891  -25.32545 1.000 32.35614 ? 96  ARG A CD    1 
ATOM   701   N  NE    . ARG A 1 96  ? -41.58344 20.91307  -23.89653 1.000 32.77140 ? 96  ARG A NE    1 
ATOM   702   C  CZ    . ARG A 1 96  ? -41.23940 22.08533  -23.38081 1.000 34.21710 ? 96  ARG A CZ    1 
ATOM   703   N  NH1   . ARG A 1 96  ? -40.97583 23.12815  -24.15096 1.000 35.18068 ? 96  ARG A NH1   1 
ATOM   704   N  NH2   . ARG A 1 96  ? -41.15161 22.21402  -22.05993 1.000 36.59338 ? 96  ARG A NH2   1 
ATOM   705   N  N     . SER A 1 97  ? -38.50206 22.28159  -28.59627 1.000 32.12583 ? 97  SER A N     1 
ATOM   706   C  CA    . SER A 1 97  ? -37.63718 23.44195  -28.44634 1.000 32.65628 ? 97  SER A CA    1 
ATOM   707   C  C     . SER A 1 97  ? -37.76184 24.00348  -27.03591 1.000 31.91406 ? 97  SER A C     1 
ATOM   708   O  O     . SER A 1 97  ? -38.86500 24.12009  -26.49518 1.000 32.54485 ? 97  SER A O     1 
ATOM   709   C  CB    . SER A 1 97  ? -37.98261 24.50163  -29.48865 1.000 33.87982 ? 97  SER A CB    1 
ATOM   710   O  OG    . SER A 1 97  ? -39.37309 24.75904  -29.49434 1.000 38.69979 ? 97  SER A OG    1 
ATOM   711   N  N     . GLY A 1 98  ? -36.62332 24.32045  -26.42910 1.000 31.57763 ? 98  GLY A N     1 
ATOM   712   C  CA    . GLY A 1 98  ? -36.61309 24.81395  -25.07116 1.000 31.36684 ? 98  GLY A CA    1 
ATOM   713   C  C     . GLY A 1 98  ? -36.67262 23.74879  -24.00138 1.000 33.29069 ? 98  GLY A C     1 
ATOM   714   O  O     . GLY A 1 98  ? -36.82313 24.08955  -22.82454 1.000 36.42330 ? 98  GLY A O     1 
ATOM   715   N  N     . ALA A 1 99  ? -36.57226 22.47309  -24.36535 1.000 33.49342 ? 99  ALA A N     1 
ATOM   716   C  CA    . ALA A 1 99  ? -36.61054 21.40056  -23.38201 1.000 33.42514 ? 99  ALA A CA    1 
ATOM   717   C  C     . ALA A 1 99  ? -35.22666 21.16075  -22.79561 1.000 31.22645 ? 99  ALA A C     1 
ATOM   718   O  O     . ALA A 1 99  ? -34.20525 21.34401  -23.46450 1.000 29.33629 ? 99  ALA A O     1 
ATOM   719   C  CB    . ALA A 1 99  ? -37.13105 20.10718  -24.00990 1.000 31.56754 ? 99  ALA A CB    1 
ATOM   720   N  N     . ASN A 1 100 ? -35.19997 20.72617  -21.53715 1.000 31.10252 ? 100 ASN A N     1 
ATOM   721   C  CA    . ASN A 1 100 ? -33.95785 20.32261  -20.89938 1.000 29.46834 ? 100 ASN A CA    1 
ATOM   722   C  C     . ASN A 1 100 ? -34.12542 18.93852  -20.28981 1.000 28.28367 ? 100 ASN A C     1 
ATOM   723   O  O     . ASN A 1 100 ? -35.24229 18.44139  -20.12098 1.000 27.62387 ? 100 ASN A O     1 
ATOM   724   C  CB    . ASN A 1 100 ? -33.48341 21.33308  -19.83559 1.000 30.31746 ? 100 ASN A CB    1 
ATOM   725   C  CG    . ASN A 1 100 ? -34.41017 21.42250  -18.64149 1.000 32.12729 ? 100 ASN A CG    1 
ATOM   726   O  OD1   . ASN A 1 100 ? -34.33339 20.60974  -17.72102 1.000 32.82092 ? 100 ASN A OD1   1 
ATOM   727   N  ND2   . ASN A 1 100 ? -35.26057 22.44057  -18.62694 1.000 31.56290 ? 100 ASN A ND2   1 
ATOM   728   N  N     . VAL A 1 101 ? -32.98960 18.29998  -20.00757 1.000 27.26802 ? 101 VAL A N     1 
ATOM   729   C  CA    . VAL A 1 101 ? -32.95450 17.01682  -19.31942 1.000 26.58775 ? 101 VAL A CA    1 
ATOM   730   C  C     . VAL A 1 101 ? -31.94867 17.09711  -18.18259 1.000 26.86200 ? 101 VAL A C     1 
ATOM   731   O  O     . VAL A 1 101 ? -30.94177 17.80593  -18.26697 1.000 27.46553 ? 101 VAL A O     1 
ATOM   732   C  CB    . VAL A 1 101 ? -32.59811 15.84292  -20.25331 1.000 27.44036 ? 101 VAL A CB    1 
ATOM   733   C  CG1   . VAL A 1 101 ? -33.66326 15.66546  -21.30896 1.000 29.69405 ? 101 VAL A CG1   1 
ATOM   734   C  CG2   . VAL A 1 101 ? -31.23392 16.05513  -20.88037 1.000 29.66462 ? 101 VAL A CG2   1 
ATOM   735   N  N     . VAL A 1 102 ? -32.23086 16.36182  -17.11069 1.000 26.78969 ? 102 VAL A N     1 
ATOM   736   C  CA    . VAL A 1 102 ? -31.37231 16.30684  -15.93338 1.000 27.05356 ? 102 VAL A CA    1 
ATOM   737   C  C     . VAL A 1 102 ? -30.67039 14.95484  -15.92230 1.000 24.15848 ? 102 VAL A C     1 
ATOM   738   O  O     . VAL A 1 102 ? -31.32395 13.90586  -15.94801 1.000 22.20267 ? 102 VAL A O     1 
ATOM   739   C  CB    . VAL A 1 102 ? -32.17003 16.52716  -14.63985 1.000 26.05090 ? 102 VAL A CB    1 
ATOM   740   C  CG1   . VAL A 1 102 ? -31.24700 16.47006  -13.44472 1.000 27.49189 ? 102 VAL A CG1   1 
ATOM   741   C  CG2   . VAL A 1 102 ? -32.89666 17.85496  -14.68923 1.000 26.36194 ? 102 VAL A CG2   1 
ATOM   742   N  N     . VAL A 1 103 ? -29.34189 14.98006  -15.88567 1.000 25.82061 ? 103 VAL A N     1 
ATOM   743   C  CA    . VAL A 1 103 ? -28.54274 13.76012  -15.94218 1.000 26.49651 ? 103 VAL A CA    1 
ATOM   744   C  C     . VAL A 1 103 ? -27.56400 13.74042  -14.77453 1.000 27.25272 ? 103 VAL A C     1 
ATOM   745   O  O     . VAL A 1 103 ? -26.63680 14.56167  -14.73110 1.000 27.20340 ? 103 VAL A O     1 
ATOM   746   C  CB    . VAL A 1 103 ? -27.78349 13.64323  -17.27402 1.000 25.84400 ? 103 VAL A CB    1 
ATOM   747   C  CG1   . VAL A 1 103 ? -27.03874 12.31340  -17.33870 1.000 24.53004 ? 103 VAL A CG1   1 
ATOM   748   C  CG2   . VAL A 1 103 ? -28.72737 13.79529  -18.45444 1.000 26.01191 ? 103 VAL A CG2   1 
ATOM   749   N  N     . PRO A 1 104 ? -27.72298 12.83192  -13.81731 1.000 25.84153 ? 104 PRO A N     1 
ATOM   750   C  CA    . PRO A 1 104 ? -26.68895 12.65885  -12.79405 1.000 26.17446 ? 104 PRO A CA    1 
ATOM   751   C  C     . PRO A 1 104 ? -25.42862 12.05344  -13.38893 1.000 26.31447 ? 104 PRO A C     1 
ATOM   752   O  O     . PRO A 1 104 ? -25.48403 11.11744  -14.18780 1.000 26.68164 ? 104 PRO A O     1 
ATOM   753   C  CB    . PRO A 1 104 ? -27.34101 11.70635  -11.78376 1.000 26.69279 ? 104 PRO A CB    1 
ATOM   754   C  CG    . PRO A 1 104 ? -28.80574 11.82367  -12.02960 1.000 28.17167 ? 104 PRO A CG    1 
ATOM   755   C  CD    . PRO A 1 104 ? -28.94102 12.07212  -13.50305 1.000 26.91228 ? 104 PRO A CD    1 
ATOM   756   N  N     . VAL A 1 105 ? -24.28601 12.60977  -13.00733 1.000 26.07259 ? 105 VAL A N     1 
ATOM   757   C  CA    . VAL A 1 105 ? -22.99744 12.10283  -13.46916 1.000 26.43789 ? 105 VAL A CA    1 
ATOM   758   C  C     . VAL A 1 105 ? -22.13066 11.82369  -12.24694 1.000 25.57088 ? 105 VAL A C     1 
ATOM   759   O  O     . VAL A 1 105 ? -22.29232 12.49061  -11.21853 1.000 28.06628 ? 105 VAL A O     1 
ATOM   760   C  CB    . VAL A 1 105 ? -22.31682 13.08530  -14.43383 1.000 26.95962 ? 105 VAL A CB    1 
ATOM   761   C  CG1   . VAL A 1 105 ? -23.05182 13.10176  -15.76892 1.000 26.63045 ? 105 VAL A CG1   1 
ATOM   762   C  CG2   . VAL A 1 105 ? -22.25785 14.47477  -13.82254 1.000 28.57869 ? 105 VAL A CG2   1 
ATOM   763   N  N     . PRO A 1 106 ? -21.20399 10.86116  -12.29964 1.000 25.67667 ? 106 PRO A N     1 
ATOM   764   C  CA    . PRO A 1 106 ? -20.83388 9.99867   -13.43645 1.000 26.32534 ? 106 PRO A CA    1 
ATOM   765   C  C     . PRO A 1 106 ? -21.90874 9.01366   -13.88211 1.000 25.25223 ? 106 PRO A C     1 
ATOM   766   O  O     . PRO A 1 106 ? -22.61640 8.41430   -13.07713 1.000 23.45702 ? 106 PRO A O     1 
ATOM   767   C  CB    . PRO A 1 106 ? -19.61285 9.23454   -12.90497 1.000 27.77386 ? 106 PRO A CB    1 
ATOM   768   C  CG    . PRO A 1 106 ? -19.75198 9.26728   -11.41850 1.000 26.41358 ? 106 PRO A CG    1 
ATOM   769   C  CD    . PRO A 1 106 ? -20.35545 10.60619  -11.12853 1.000 26.09418 ? 106 PRO A CD    1 
ATOM   770   N  N     . THR A 1 107 ? -22.02983 8.83537   -15.19352 1.000 25.69296 ? 107 THR A N     1 
ATOM   771   C  CA    . THR A 1 107 ? -22.93867 7.85198   -15.76218 1.000 25.41278 ? 107 THR A CA    1 
ATOM   772   C  C     . THR A 1 107 ? -22.42305 7.47421   -17.14430 1.000 26.10968 ? 107 THR A C     1 
ATOM   773   O  O     . THR A 1 107 ? -21.37446 7.94747   -17.58874 1.000 26.42872 ? 107 THR A O     1 
ATOM   774   C  CB    . THR A 1 107 ? -24.37609 8.37855   -15.82033 1.000 22.82644 ? 107 THR A CB    1 
ATOM   775   O  OG1   . THR A 1 107 ? -25.25864 7.29845   -16.13524 1.000 24.48740 ? 107 THR A OG1   1 
ATOM   776   C  CG2   . THR A 1 107 ? -24.51763 9.46317   -16.87005 1.000 23.93435 ? 107 THR A CG2   1 
ATOM   777   N  N     . PHE A 1 108 ? -23.17813 6.61885   -17.82390 1.000 25.94493 ? 108 PHE A N     1 
ATOM   778   C  CA    . PHE A 1 108 ? -22.86418 6.26154   -19.19947 1.000 25.62655 ? 108 PHE A CA    1 
ATOM   779   C  C     . PHE A 1 108 ? -23.00455 7.47215   -20.11519 1.000 24.86293 ? 108 PHE A C     1 
ATOM   780   O  O     . PHE A 1 108 ? -24.03115 8.15602   -20.10428 1.000 24.80395 ? 108 PHE A O     1 
ATOM   781   C  CB    . PHE A 1 108 ? -23.77065 5.12655   -19.65929 1.000 26.64503 ? 108 PHE A CB    1 
ATOM   782   C  CG    . PHE A 1 108 ? -23.45320 4.63414   -21.02621 1.000 27.53056 ? 108 PHE A CG    1 
ATOM   783   C  CD1   . PHE A 1 108 ? -22.16498 4.26502   -21.35187 1.000 28.63793 ? 108 PHE A CD1   1 
ATOM   784   C  CD2   . PHE A 1 108 ? -24.44558 4.50714   -21.97797 1.000 28.35153 ? 108 PHE A CD2   1 
ATOM   785   C  CE1   . PHE A 1 108 ? -21.86304 3.81567   -22.61520 1.000 31.19426 ? 108 PHE A CE1   1 
ATOM   786   C  CE2   . PHE A 1 108 ? -24.15283 4.03211   -23.23905 1.000 28.44270 ? 108 PHE A CE2   1 
ATOM   787   C  CZ    . PHE A 1 108 ? -22.85993 3.69081   -23.56095 1.000 29.49866 ? 108 PHE A CZ    1 
ATOM   788   N  N     . HIS A 1 109 ? -21.96114 7.73460   -20.90961 1.000 28.35968 ? 109 HIS A N     1 
ATOM   789   C  CA    . HIS A 1 109 ? -21.86186 9.00099   -21.63446 1.000 26.04234 ? 109 HIS A CA    1 
ATOM   790   C  C     . HIS A 1 109 ? -23.01978 9.21463   -22.60777 1.000 25.38428 ? 109 HIS A C     1 
ATOM   791   O  O     . HIS A 1 109 ? -23.40919 10.36018  -22.86202 1.000 26.21565 ? 109 HIS A O     1 
ATOM   792   C  CB    . HIS A 1 109 ? -20.52267 9.08028   -22.37045 1.000 26.60987 ? 109 HIS A CB    1 
ATOM   793   C  CG    . HIS A 1 109 ? -20.35163 8.04169   -23.43259 1.000 27.72338 ? 109 HIS A CG    1 
ATOM   794   N  ND1   . HIS A 1 109 ? -20.45636 8.33059   -24.77572 1.000 28.97752 ? 109 HIS A ND1   1 
ATOM   795   C  CD2   . HIS A 1 109 ? -20.08737 6.71694   -23.35244 1.000 29.12369 ? 109 HIS A CD2   1 
ATOM   796   C  CE1   . HIS A 1 109 ? -20.26456 7.22759   -25.47721 1.000 28.41776 ? 109 HIS A CE1   1 
ATOM   797   N  NE2   . HIS A 1 109 ? -20.03878 6.23404   -24.63753 1.000 30.06115 ? 109 HIS A NE2   1 
ATOM   798   N  N     . VAL A 1 110 ? -23.58916 8.13825   -23.15214 1.000 25.31060 ? 110 VAL A N     1 
ATOM   799   C  CA    . VAL A 1 110 ? -24.67411 8.27996   -24.12114 1.000 26.10139 ? 110 VAL A CA    1 
ATOM   800   C  C     . VAL A 1 110 ? -25.88961 8.95880   -23.50316 1.000 26.93637 ? 110 VAL A C     1 
ATOM   801   O  O     . VAL A 1 110 ? -26.62606 9.67880   -24.19328 1.000 27.22608 ? 110 VAL A O     1 
ATOM   802   C  CB    . VAL A 1 110 ? -25.02624 6.89925   -24.71049 1.000 26.28132 ? 110 VAL A CB    1 
ATOM   803   C  CG1   . VAL A 1 110 ? -26.36725 6.92532   -25.41375 1.000 26.78951 ? 110 VAL A CG1   1 
ATOM   804   C  CG2   . VAL A 1 110 ? -23.93808 6.44419   -25.66297 1.000 25.80303 ? 110 VAL A CG2   1 
ATOM   805   N  N     . LEU A 1 111 ? -26.09902 8.77920   -22.19349 1.000 26.74799 ? 111 LEU A N     1 
ATOM   806   C  CA    . LEU A 1 111 ? -27.29688 9.30015   -21.53926 1.000 23.89290 ? 111 LEU A CA    1 
ATOM   807   C  C     . LEU A 1 111 ? -27.36097 10.82343  -21.55716 1.000 24.42736 ? 111 LEU A C     1 
ATOM   808   O  O     . LEU A 1 111 ? -28.45646 11.39562  -21.51316 1.000 24.74091 ? 111 LEU A O     1 
ATOM   809   C  CB    . LEU A 1 111 ? -27.36306 8.77527   -20.10507 1.000 26.85015 ? 111 LEU A CB    1 
ATOM   810   C  CG    . LEU A 1 111 ? -27.72204 7.29272   -20.00051 1.000 23.57815 ? 111 LEU A CG    1 
ATOM   811   C  CD1   . LEU A 1 111 ? -27.45395 6.75362   -18.61097 1.000 26.39365 ? 111 LEU A CD1   1 
ATOM   812   C  CD2   . LEU A 1 111 ? -29.18279 7.12352   -20.35327 1.000 22.61179 ? 111 LEU A CD2   1 
ATOM   813   N  N     . TYR A 1 112 ? -26.21677 11.50219  -21.63186 1.000 24.33220 ? 112 TYR A N     1 
ATOM   814   C  CA    . TYR A 1 112 ? -26.21807 12.95033  -21.78776 1.000 26.14554 ? 112 TYR A CA    1 
ATOM   815   C  C     . TYR A 1 112 ? -25.68184 13.43472  -23.13096 1.000 25.85434 ? 112 TYR A C     1 
ATOM   816   O  O     . TYR A 1 112 ? -25.93608 14.58652  -23.49634 1.000 24.53717 ? 112 TYR A O     1 
ATOM   817   C  CB    . TYR A 1 112 ? -25.42683 13.61656  -20.65183 1.000 26.11928 ? 112 TYR A CB    1 
ATOM   818   C  CG    . TYR A 1 112 ? -24.02828 13.08918  -20.47862 1.000 26.34373 ? 112 TYR A CG    1 
ATOM   819   C  CD1   . TYR A 1 112 ? -23.78465 11.98876  -19.67453 1.000 25.05517 ? 112 TYR A CD1   1 
ATOM   820   C  CD2   . TYR A 1 112 ? -22.95054 13.69388  -21.11100 1.000 26.13226 ? 112 TYR A CD2   1 
ATOM   821   C  CE1   . TYR A 1 112 ? -22.51810 11.50303  -19.50856 1.000 26.60129 ? 112 TYR A CE1   1 
ATOM   822   C  CE2   . TYR A 1 112 ? -21.67339 13.20850  -20.95211 1.000 26.03153 ? 112 TYR A CE2   1 
ATOM   823   C  CZ    . TYR A 1 112 ? -21.46499 12.11272  -20.14846 1.000 25.04109 ? 112 TYR A CZ    1 
ATOM   824   O  OH    . TYR A 1 112 ? -20.19519 11.61820  -19.97660 1.000 29.61780 ? 112 TYR A OH    1 
ATOM   825   N  N     . GLU A 1 113 ? -24.94023 12.60464  -23.86464 1.000 26.43465 ? 113 GLU A N     1 
ATOM   826   C  CA    . GLU A 1 113 ? -24.41713 13.05025  -25.15151 1.000 26.10875 ? 113 GLU A CA    1 
ATOM   827   C  C     . GLU A 1 113 ? -25.46315 12.94152  -26.25626 1.000 27.03068 ? 113 GLU A C     1 
ATOM   828   O  O     . GLU A 1 113 ? -25.55220 13.82769  -27.11321 1.000 29.35668 ? 113 GLU A O     1 
ATOM   829   C  CB    . GLU A 1 113 ? -23.14919 12.27620  -25.49857 1.000 26.32026 ? 113 GLU A CB    1 
ATOM   830   C  CG    . GLU A 1 113 ? -21.94598 12.80271  -24.73616 1.000 25.22641 ? 113 GLU A CG    1 
ATOM   831   C  CD    . GLU A 1 113 ? -20.66117 12.11566  -25.11132 1.000 25.65110 ? 113 GLU A CD    1 
ATOM   832   O  OE1   . GLU A 1 113 ? -20.71535 10.93567  -25.50864 1.000 27.18211 ? 113 GLU A OE1   1 
ATOM   833   O  OE2   . GLU A 1 113 ? -19.59592 12.76249  -25.01428 1.000 27.94166 ? 113 GLU A OE2   1 
ATOM   834   N  N     . THR A 1 114 ? -26.26576 11.87845  -26.25419 1.000 27.30089 ? 114 THR A N     1 
ATOM   835   C  CA    . THR A 1 114 ? -27.36245 11.79222  -27.21743 1.000 26.18616 ? 114 THR A CA    1 
ATOM   836   C  C     . THR A 1 114 ? -28.32811 12.96619  -27.10703 1.000 28.45739 ? 114 THR A C     1 
ATOM   837   O  O     . THR A 1 114 ? -28.66050 13.55593  -28.15042 1.000 28.72420 ? 114 THR A O     1 
ATOM   838   C  CB    . THR A 1 114 ? -28.09400 10.45273  -27.05974 1.000 24.23435 ? 114 THR A CB    1 
ATOM   839   O  OG1   . THR A 1 114 ? -27.26505 9.39168   -27.53616 1.000 26.88629 ? 114 THR A OG1   1 
ATOM   840   C  CG2   . THR A 1 114 ? -29.39798 10.45225  -27.82669 1.000 24.07812 ? 114 THR A CG2   1 
ATOM   841   N  N     . PRO A 1 115 ? -28.80149 13.37105  -25.91655 1.000 26.80083 ? 115 PRO A N     1 
ATOM   842   C  CA    . PRO A 1 115 ? -29.66706 14.55962  -25.85384 1.000 26.83474 ? 115 PRO A CA    1 
ATOM   843   C  C     . PRO A 1 115 ? -28.98997 15.83134  -26.32681 1.000 27.65414 ? 115 PRO A C     1 
ATOM   844   O  O     . PRO A 1 115 ? -29.66454 16.71878  -26.86247 1.000 29.15003 ? 115 PRO A O     1 
ATOM   845   C  CB    . PRO A 1 115 ? -30.04464 14.64160  -24.36811 1.000 27.84972 ? 115 PRO A CB    1 
ATOM   846   C  CG    . PRO A 1 115 ? -29.87269 13.28522  -23.85614 1.000 25.61091 ? 115 PRO A CG    1 
ATOM   847   C  CD    . PRO A 1 115 ? -28.71094 12.71445  -24.60007 1.000 27.16812 ? 115 PRO A CD    1 
ATOM   848   N  N     . ALA A 1 116 ? -27.67794 15.95766  -26.13338 1.000 27.60354 ? 116 ALA A N     1 
ATOM   849   C  CA    . ALA A 1 116 ? -26.98170 17.13707  -26.62916 1.000 29.40012 ? 116 ALA A CA    1 
ATOM   850   C  C     . ALA A 1 116 ? -26.98088 17.15639  -28.15325 1.000 30.00146 ? 116 ALA A C     1 
ATOM   851   O  O     . ALA A 1 116 ? -27.17881 18.21037  -28.77003 1.000 27.83583 ? 116 ALA A O     1 
ATOM   852   C  CB    . ALA A 1 116 ? -25.55735 17.17572  -26.07684 1.000 27.11480 ? 116 ALA A CB    1 
ATOM   853   N  N     . PHE A 1 117 ? -26.78247 15.98873  -28.77132 1.000 30.26273 ? 117 PHE A N     1 
ATOM   854   C  CA    . PHE A 1 117 ? -26.86264 15.88018  -30.22232 1.000 28.50722 ? 117 PHE A CA    1 
ATOM   855   C  C     . PHE A 1 117 ? -28.24499 16.25887  -30.73089 1.000 29.84920 ? 117 PHE A C     1 
ATOM   856   O  O     . PHE A 1 117 ? -28.37333 16.80867  -31.83035 1.000 31.18405 ? 117 PHE A O     1 
ATOM   857   C  CB    . PHE A 1 117 ? -26.52940 14.45476  -30.65587 1.000 28.47338 ? 117 PHE A CB    1 
ATOM   858   C  CG    . PHE A 1 117 ? -25.09983 14.07529  -30.43827 1.000 29.11949 ? 117 PHE A CG    1 
ATOM   859   C  CD1   . PHE A 1 117 ? -24.09168 15.01974  -30.55306 1.000 30.79447 ? 117 PHE A CD1   1 
ATOM   860   C  CD2   . PHE A 1 117 ? -24.75765 12.76925  -30.13701 1.000 27.19198 ? 117 PHE A CD2   1 
ATOM   861   C  CE1   . PHE A 1 117 ? -22.76907 14.66688  -30.35382 1.000 30.17468 ? 117 PHE A CE1   1 
ATOM   862   C  CE2   . PHE A 1 117 ? -23.43859 12.41215  -29.94005 1.000 26.68284 ? 117 PHE A CE2   1 
ATOM   863   C  CZ    . PHE A 1 117 ? -22.44414 13.35879  -30.04608 1.000 27.61145 ? 117 PHE A CZ    1 
ATOM   864   N  N     . LEU A 1 118 ? -29.28789 15.94148  -29.96427 1.000 29.98457 ? 118 LEU A N     1 
ATOM   865   C  CA    . LEU A 1 118 ? -30.66599 16.22314  -30.34359 1.000 29.41452 ? 118 LEU A CA    1 
ATOM   866   C  C     . LEU A 1 118 ? -31.12295 17.63179  -29.98521 1.000 28.34549 ? 118 LEU A C     1 
ATOM   867   O  O     . LEU A 1 118 ? -32.28868 17.95964  -30.22227 1.000 30.35040 ? 118 LEU A O     1 
ATOM   868   C  CB    . LEU A 1 118 ? -31.59513 15.19875  -29.69508 1.000 27.48755 ? 118 LEU A CB    1 
ATOM   869   C  CG    . LEU A 1 118 ? -31.24925 13.78162  -30.13527 1.000 29.60830 ? 118 LEU A CG    1 
ATOM   870   C  CD1   . LEU A 1 118 ? -32.13510 12.76301  -29.45179 1.000 28.08569 ? 118 LEU A CD1   1 
ATOM   871   C  CD2   . LEU A 1 118 ? -31.35507 13.66792  -31.64590 1.000 30.06839 ? 118 LEU A CD2   1 
ATOM   872   N  N     . GLY A 1 119 ? -30.25945 18.46863  -29.41826 1.000 29.70281 ? 119 GLY A N     1 
ATOM   873   C  CA    . GLY A 1 119 ? -30.61973 19.84475  -29.13302 1.000 30.89716 ? 119 GLY A CA    1 
ATOM   874   C  C     . GLY A 1 119 ? -31.11629 20.12968  -27.72793 1.000 29.93913 ? 119 GLY A C     1 
ATOM   875   O  O     . GLY A 1 119 ? -31.43502 21.28828  -27.43196 1.000 28.74673 ? 119 GLY A O     1 
ATOM   876   N  N     . TYR A 1 120 ? -31.20188 19.11867  -26.86179 1.000 30.79031 ? 120 TYR A N     1 
ATOM   877   C  CA    . TYR A 1 120 ? -31.61656 19.32876  -25.47794 1.000 27.74455 ? 120 TYR A CA    1 
ATOM   878   C  C     . TYR A 1 120 ? -30.63153 20.21803  -24.72698 1.000 28.24424 ? 120 TYR A C     1 
ATOM   879   O  O     . TYR A 1 120 ? -29.43059 20.22977  -25.00656 1.000 27.86939 ? 120 TYR A O     1 
ATOM   880   C  CB    . TYR A 1 120 ? -31.70338 17.99681  -24.73411 1.000 28.01026 ? 120 TYR A CB    1 
ATOM   881   C  CG    . TYR A 1 120 ? -32.89547 17.11399  -25.00829 1.000 27.70680 ? 120 TYR A CG    1 
ATOM   882   C  CD1   . TYR A 1 120 ? -34.07337 17.27233  -24.29213 1.000 28.37932 ? 120 TYR A CD1   1 
ATOM   883   C  CD2   . TYR A 1 120 ? -32.83324 16.09736  -25.94668 1.000 27.57597 ? 120 TYR A CD2   1 
ATOM   884   C  CE1   . TYR A 1 120 ? -35.15500 16.45322  -24.50870 1.000 27.36959 ? 120 TYR A CE1   1 
ATOM   885   C  CE2   . TYR A 1 120 ? -33.91461 15.27501  -26.17452 1.000 27.08567 ? 120 TYR A CE2   1 
ATOM   886   C  CZ    . TYR A 1 120 ? -35.07306 15.45804  -25.45344 1.000 28.27182 ? 120 TYR A CZ    1 
ATOM   887   O  OH    . TYR A 1 120 ? -36.15649 14.64200  -25.67587 1.000 27.42948 ? 120 TYR A OH    1 
ATOM   888   N  N     . GLU A 1 121 ? -31.15256 20.96103  -23.75230 1.000 28.08017 ? 121 GLU A N     1 
ATOM   889   C  CA    . GLU A 1 121 ? -30.32108 21.52246  -22.69559 1.000 28.58458 ? 121 GLU A CA    1 
ATOM   890   C  C     . GLU A 1 121 ? -30.06150 20.44347  -21.64911 1.000 27.74092 ? 121 GLU A C     1 
ATOM   891   O  O     . GLU A 1 121 ? -31.00188 19.82801  -21.14528 1.000 30.64493 ? 121 GLU A O     1 
ATOM   892   C  CB    . GLU A 1 121 ? -31.01678 22.72069  -22.04993 1.000 30.06525 ? 121 GLU A CB    1 
ATOM   893   C  CG    . GLU A 1 121 ? -30.23927 23.33394  -20.89493 1.000 33.71450 ? 121 GLU A CG    1 
ATOM   894   C  CD    . GLU A 1 121 ? -31.08411 24.25200  -20.01652 1.000 36.14673 ? 121 GLU A CD    1 
ATOM   895   O  OE1   . GLU A 1 121 ? -32.14585 24.73129  -20.47394 1.000 36.88672 ? 121 GLU A OE1   1 
ATOM   896   O  OE2   . GLU A 1 121 ? -30.67452 24.49823  -18.86063 1.000 36.87510 ? 121 GLU A OE2   1 
ATOM   897   N  N     . VAL A 1 122 ? -28.79657 20.19103  -21.32874 1.000 27.34418 ? 122 VAL A N     1 
ATOM   898   C  CA    . VAL A 1 122 ? -28.43970 19.12184  -20.39768 1.000 29.00086 ? 122 VAL A CA    1 
ATOM   899   C  C     . VAL A 1 122 ? -27.93647 19.73261  -19.09724 1.000 27.39274 ? 122 VAL A C     1 
ATOM   900   O  O     . VAL A 1 122 ? -26.95278 20.48148  -19.09213 1.000 27.13058 ? 122 VAL A O     1 
ATOM   901   C  CB    . VAL A 1 122 ? -27.40906 18.15597  -20.99494 1.000 29.57675 ? 122 VAL A CB    1 
ATOM   902   C  CG1   . VAL A 1 122 ? -27.21305 16.98057  -20.05352 1.000 28.42466 ? 122 VAL A CG1   1 
ATOM   903   C  CG2   . VAL A 1 122 ? -27.88443 17.66319  -22.35316 1.000 26.72429 ? 122 VAL A CG2   1 
ATOM   904   N  N     . ARG A 1 123 ? -28.60624 19.39330  -17.99665 1.000 30.72545 ? 123 ARG A N     1 
ATOM   905   C  CA    . ARG A 1 123 ? -28.27331 19.85797  -16.65322 1.000 26.50594 ? 123 ARG A CA    1 
ATOM   906   C  C     . ARG A 1 123 ? -27.69132 18.70523  -15.84639 1.000 26.25189 ? 123 ARG A C     1 
ATOM   907   O  O     . ARG A 1 123 ? -28.36582 17.69294  -15.63256 1.000 26.89972 ? 123 ARG A O     1 
ATOM   908   C  CB    . ARG A 1 123 ? -29.51919 20.40927  -15.96778 1.000 27.19256 ? 123 ARG A CB    1 
ATOM   909   C  CG    . ARG A 1 123 ? -30.07180 21.64802  -16.62173 1.000 28.44805 ? 123 ARG A CG    1 
ATOM   910   C  CD    . ARG A 1 123 ? -31.36031 22.05962  -15.97408 1.000 30.09454 ? 123 ARG A CD    1 
ATOM   911   N  NE    . ARG A 1 123 ? -31.91749 23.25227  -16.59602 1.000 31.39035 ? 123 ARG A NE    1 
ATOM   912   C  CZ    . ARG A 1 123 ? -33.11741 23.74024  -16.31742 1.000 33.18581 ? 123 ARG A CZ    1 
ATOM   913   N  NH1   . ARG A 1 123 ? -33.91225 23.15422  -15.43937 1.000 32.46127 ? 123 ARG A NH1   1 
ATOM   914   N  NH2   . ARG A 1 123 ? -33.53010 24.84279  -16.93492 1.000 32.67745 ? 123 ARG A NH2   1 
ATOM   915   N  N     . TYR A 1 124 ? -26.45399 18.86360  -15.38577 1.000 26.71480 ? 124 TYR A N     1 
ATOM   916   C  CA    . TYR A 1 124 ? -25.74010 17.79729  -14.69649 1.000 28.25104 ? 124 TYR A CA    1 
ATOM   917   C  C     . TYR A 1 124 ? -25.88358 17.92054  -13.18683 1.000 28.55066 ? 124 TYR A C     1 
ATOM   918   O  O     . TYR A 1 124 ? -25.66196 18.99447  -12.61812 1.000 26.52354 ? 124 TYR A O     1 
ATOM   919   C  CB    . TYR A 1 124 ? -24.25616 17.79818  -15.06370 1.000 30.12291 ? 124 TYR A CB    1 
ATOM   920   C  CG    . TYR A 1 124 ? -23.99127 17.60761  -16.52765 1.000 28.76868 ? 124 TYR A CG    1 
ATOM   921   C  CD1   . TYR A 1 124 ? -24.06844 16.34618  -17.10284 1.000 30.59805 ? 124 TYR A CD1   1 
ATOM   922   C  CD2   . TYR A 1 124 ? -23.66313 18.68120  -17.33780 1.000 29.66972 ? 124 TYR A CD2   1 
ATOM   923   C  CE1   . TYR A 1 124 ? -23.82691 16.15843  -18.45523 1.000 31.32244 ? 124 TYR A CE1   1 
ATOM   924   C  CE2   . TYR A 1 124 ? -23.41863 18.50643  -18.69102 1.000 31.58982 ? 124 TYR A CE2   1 
ATOM   925   C  CZ    . TYR A 1 124 ? -23.50577 17.24499  -19.24281 1.000 31.65007 ? 124 TYR A CZ    1 
ATOM   926   O  OH    . TYR A 1 124 ? -23.26198 17.07000  -20.58322 1.000 34.44102 ? 124 TYR A OH    1 
ATOM   927   N  N     . LEU A 1 125 ? -26.23515 16.80751  -12.54768 1.000 29.49627 ? 125 LEU A N     1 
ATOM   928   C  CA    . LEU A 1 125 ? -26.20365 16.66989  -11.09646 1.000 27.94458 ? 125 LEU A CA    1 
ATOM   929   C  C     . LEU A 1 125 ? -24.95151 15.87135  -10.76990 1.000 27.45222 ? 125 LEU A C     1 
ATOM   930   O  O     . LEU A 1 125 ? -24.91581 14.65280  -10.94971 1.000 28.17320 ? 125 LEU A O     1 
ATOM   931   C  CB    . LEU A 1 125 ? -27.45657 15.98393  -10.56653 1.000 27.80041 ? 125 LEU A CB    1 
ATOM   932   C  CG    . LEU A 1 125 ? -27.39629 15.71472  -9.05725  1.000 29.20419 ? 125 LEU A CG    1 
ATOM   933   C  CD1   . LEU A 1 125 ? -27.33299 17.02188  -8.28832  1.000 27.68622 ? 125 LEU A CD1   1 
ATOM   934   C  CD2   . LEU A 1 125 ? -28.57675 14.86750  -8.58993  1.000 28.46926 ? 125 LEU A CD2   1 
ATOM   935   N  N     . GLN A 1 126 ? -23.91094 16.56894  -10.33137 1.000 27.96211 ? 126 GLN A N     1 
ATOM   936   C  CA    . GLN A 1 126 ? -22.63136 15.94020  -10.03214 1.000 28.40231 ? 126 GLN A CA    1 
ATOM   937   C  C     . GLN A 1 126 ? -22.76841 15.07560  -8.78732  1.000 29.00508 ? 126 GLN A C     1 
ATOM   938   O  O     . GLN A 1 126 ? -22.98936 15.59352  -7.68937  1.000 29.62459 ? 126 GLN A O     1 
ATOM   939   C  CB    . GLN A 1 126 ? -21.56333 17.00921  -9.83110  1.000 30.05735 ? 126 GLN A CB    1 
ATOM   940   C  CG    . GLN A 1 126 ? -21.49752 18.02013  -10.94707 1.000 28.75022 ? 126 GLN A CG    1 
ATOM   941   C  CD    . GLN A 1 126 ? -20.90260 17.43282  -12.19714 1.000 32.16685 ? 126 GLN A CD    1 
ATOM   942   O  OE1   . GLN A 1 126 ? -20.23607 16.39829  -12.14993 1.000 32.06004 ? 126 GLN A OE1   1 
ATOM   943   N  NE2   . GLN A 1 126 ? -21.14455 18.08091  -13.33125 1.000 33.46440 ? 126 GLN A NE2   1 
ATOM   944   N  N     . LEU A 1 127 ? -22.63627 13.76422  -8.94990  1.000 28.37856 ? 127 LEU A N     1 
ATOM   945   C  CA    . LEU A 1 127 ? -22.57720 12.85389  -7.81770  1.000 29.38879 ? 127 LEU A CA    1 
ATOM   946   C  C     . LEU A 1 127 ? -21.12995 12.71011  -7.36688  1.000 30.88011 ? 127 LEU A C     1 
ATOM   947   O  O     . LEU A 1 127 ? -20.20168 12.77813  -8.17624  1.000 32.04884 ? 127 LEU A O     1 
ATOM   948   C  CB    . LEU A 1 127 ? -23.15901 11.48514  -8.17638  1.000 27.09259 ? 127 LEU A CB    1 
ATOM   949   C  CG    . LEU A 1 127 ? -24.57376 11.47428  -8.76011  1.000 28.35459 ? 127 LEU A CG    1 
ATOM   950   C  CD1   . LEU A 1 127 ? -25.04214 10.04834  -8.98259  1.000 28.73447 ? 127 LEU A CD1   1 
ATOM   951   C  CD2   . LEU A 1 127 ? -25.55257 12.23419  -7.87491  1.000 28.62161 ? 127 LEU A CD2   1 
ATOM   952   N  N     . ARG A 1 128 ? -20.94085 12.50961  -6.06242  1.000 31.00123 ? 128 ARG A N     1 
ATOM   953   C  CA    . ARG A 1 128 ? -19.60638 12.52376  -5.48154  1.000 30.14831 ? 128 ARG A CA    1 
ATOM   954   C  C     . ARG A 1 128 ? -19.42988 11.35581  -4.52695  1.000 29.25767 ? 128 ARG A C     1 
ATOM   955   O  O     . ARG A 1 128 ? -20.37626 10.92073  -3.86619  1.000 30.26076 ? 128 ARG A O     1 
ATOM   956   C  CB    . ARG A 1 128 ? -19.33869 13.84035  -4.74733  1.000 32.13637 ? 128 ARG A CB    1 
ATOM   957   C  CG    . ARG A 1 128 ? -19.21765 15.04281  -5.66968  1.000 34.87491 ? 128 ARG A CG    1 
ATOM   958   C  CD    . ARG A 1 128 ? -17.75726 15.32021  -6.02943  1.000 34.33221 ? 128 ARG A CD    1 
ATOM   959   N  NE    . ARG A 1 128 ? -17.62311 16.00575  -7.31077  1.000 35.40906 ? 128 ARG A NE    1 
ATOM   960   C  CZ    . ARG A 1 128 ? -17.96103 17.26990  -7.52383  1.000 37.09500 ? 128 ARG A CZ    1 
ATOM   961   N  NH1   . ARG A 1 128 ? -18.47044 18.02157  -6.56112  1.000 37.86924 ? 128 ARG A NH1   1 
ATOM   962   N  NH2   . ARG A 1 128 ? -17.78226 17.79439  -8.73284  1.000 37.32731 ? 128 ARG A NH2   1 
ATOM   963   N  N     . ALA A 1 129 ? -18.19875 10.83899  -4.48228  1.000 29.79557 ? 129 ALA A N     1 
ATOM   964   C  CA    . ALA A 1 129 ? -17.90402 9.69905   -3.62322  1.000 30.05674 ? 129 ALA A CA    1 
ATOM   965   C  C     . ALA A 1 129 ? -18.01680 10.06723  -2.14952  1.000 31.07575 ? 129 ALA A C     1 
ATOM   966   O  O     . ALA A 1 129 ? -18.36378 9.21231   -1.32547  1.000 30.44194 ? 129 ALA A O     1 
ATOM   967   C  CB    . ALA A 1 129 ? -16.50808 9.15689   -3.93091  1.000 28.16756 ? 129 ALA A CB    1 
ATOM   968   N  N     . GLU A 1 130 ? -17.71571 11.32462  -1.80371  1.000 31.13026 ? 130 GLU A N     1 
ATOM   969   C  CA    . GLU A 1 130 ? -17.91371 11.79501  -0.43664  1.000 30.38837 ? 130 GLU A CA    1 
ATOM   970   C  C     . GLU A 1 130 ? -19.34991 11.57333  0.02130   1.000 31.80730 ? 130 GLU A C     1 
ATOM   971   O  O     . GLU A 1 130 ? -19.58843 11.20531  1.17584   1.000 33.82685 ? 130 GLU A O     1 
ATOM   972   C  CB    . GLU A 1 130 ? -17.52326 13.26906  -0.31331  1.000 29.95984 ? 130 GLU A CB    1 
ATOM   973   C  CG    . GLU A 1 130 ? -17.74869 14.10849  -1.55840  1.000 32.96942 ? 130 GLU A CG    1 
ATOM   974   C  CD    . GLU A 1 130 ? -16.50425 14.22216  -2.42081  1.000 34.69717 ? 130 GLU A CD    1 
ATOM   975   O  OE1   . GLU A 1 130 ? -15.82157 13.19568  -2.63958  1.000 33.61913 ? 130 GLU A OE1   1 
ATOM   976   O  OE2   . GLU A 1 130 ? -16.20226 15.34664  -2.86971  1.000 37.18435 ? 130 GLU A OE2   1 
ATOM   977   N  N     . ASN A 1 131 ? -20.31949 11.78741  -0.86897  1.000 29.84731 ? 131 ASN A N     1 
ATOM   978   C  CA    . ASN A 1 131 ? -21.72781 11.58769  -0.56272  1.000 27.42310 ? 131 ASN A CA    1 
ATOM   979   C  C     . ASN A 1 131 ? -22.22100 10.20469  -0.97589  1.000 28.11079 ? 131 ASN A C     1 
ATOM   980   O  O     . ASN A 1 131 ? -23.43126 10.00628  -1.12706  1.000 26.80065 ? 131 ASN A O     1 
ATOM   981   C  CB    . ASN A 1 131 ? -22.57331 12.66048  -1.25386  1.000 29.18947 ? 131 ASN A CB    1 
ATOM   982   C  CG    . ASN A 1 131 ? -22.03307 14.06725  -1.03904  1.000 33.02037 ? 131 ASN A CG    1 
ATOM   983   O  OD1   . ASN A 1 131 ? -21.68721 14.76346  -1.99894  1.000 34.96254 ? 131 ASN A OD1   1 
ATOM   984   N  ND2   . ASN A 1 131 ? -21.96669 14.49626  0.21810   1.000 33.44602 ? 131 ASN A ND2   1 
ATOM   985   N  N     . GLY A 1 132 ? -21.31085 9.24883   -1.15868  1.000 29.51444 ? 132 GLY A N     1 
ATOM   986   C  CA    . GLY A 1 132 ? -21.68301 7.90120   -1.54124  1.000 29.33023 ? 132 GLY A CA    1 
ATOM   987   C  C     . GLY A 1 132 ? -22.25797 7.76904   -2.93365  1.000 28.91424 ? 132 GLY A C     1 
ATOM   988   O  O     . GLY A 1 132 ? -22.93478 6.77779   -3.21844  1.000 28.61731 ? 132 GLY A O     1 
ATOM   989   N  N     . PHE A 1 133 ? -21.99918 8.73855   -3.81450  1.000 28.39221 ? 133 PHE A N     1 
ATOM   990   C  CA    . PHE A 1 133 ? -22.57400 8.76619   -5.16219  1.000 29.09321 ? 133 PHE A CA    1 
ATOM   991   C  C     . PHE A 1 133 ? -24.09714 8.69773   -5.13108  1.000 29.51372 ? 133 PHE A C     1 
ATOM   992   O  O     . PHE A 1 133 ? -24.72443 8.14561   -6.03700  1.000 30.73237 ? 133 PHE A O     1 
ATOM   993   C  CB    . PHE A 1 133 ? -22.01830 7.64482   -6.04600  1.000 27.47665 ? 133 PHE A CB    1 
ATOM   994   C  CG    . PHE A 1 133 ? -20.60004 7.85548   -6.46382  1.000 27.69590 ? 133 PHE A CG    1 
ATOM   995   C  CD1   . PHE A 1 133 ? -20.24963 8.95264   -7.22962  1.000 28.57631 ? 133 PHE A CD1   1 
ATOM   996   C  CD2   . PHE A 1 133 ? -19.61643 6.95927   -6.09319  1.000 27.06813 ? 133 PHE A CD2   1 
ATOM   997   C  CE1   . PHE A 1 133 ? -18.94285 9.15291   -7.61429  1.000 28.79065 ? 133 PHE A CE1   1 
ATOM   998   C  CE2   . PHE A 1 133 ? -18.30952 7.15215   -6.47346  1.000 26.17910 ? 133 PHE A CE2   1 
ATOM   999   C  CZ    . PHE A 1 133 ? -17.97269 8.24808   -7.23653  1.000 28.61899 ? 133 PHE A CZ    1 
ATOM   1000  N  N     . ARG A 1 134 ? -24.71553 9.25402   -4.10055  1.000 29.13244 ? 134 ARG A N     1 
ATOM   1001  C  CA    . ARG A 1 134 ? -26.16031 9.19136   -3.98396  1.000 28.92627 ? 134 ARG A CA    1 
ATOM   1002  C  C     . ARG A 1 134 ? -26.79524 10.47983  -4.48318  1.000 29.33746 ? 134 ARG A C     1 
ATOM   1003  O  O     . ARG A 1 134 ? -26.18737 11.55299  -4.44855  1.000 27.60930 ? 134 ARG A O     1 
ATOM   1004  C  CB    . ARG A 1 134 ? -26.57504 8.92870   -2.53640  1.000 29.97651 ? 134 ARG A CB    1 
ATOM   1005  C  CG    . ARG A 1 134 ? -25.89994 7.71265   -1.93099  1.000 30.99560 ? 134 ARG A CG    1 
ATOM   1006  C  CD    . ARG A 1 134 ? -26.76932 7.09864   -0.85417  1.000 32.36071 ? 134 ARG A CD    1 
ATOM   1007  N  NE    . ARG A 1 134 ? -27.96593 6.48415   -1.41640  1.000 31.15885 ? 134 ARG A NE    1 
ATOM   1008  C  CZ    . ARG A 1 134 ? -28.06942 5.20546   -1.74792  1.000 30.32533 ? 134 ARG A CZ    1 
ATOM   1009  N  NH1   . ARG A 1 134 ? -27.06272 4.36418   -1.58008  1.000 29.75295 ? 134 ARG A NH1   1 
ATOM   1010  N  NH2   . ARG A 1 134 ? -29.21348 4.75909   -2.25746  1.000 30.89412 ? 134 ARG A NH2   1 
ATOM   1011  N  N     . ILE A 1 135 ? -28.01958 10.35037  -4.97862  1.000 31.25847 ? 135 ILE A N     1 
ATOM   1012  C  CA    . ILE A 1 135 ? -28.78017 11.48125  -5.49282  1.000 33.21868 ? 135 ILE A CA    1 
ATOM   1013  C  C     . ILE A 1 135 ? -29.50261 12.15142  -4.33280  1.000 32.58705 ? 135 ILE A C     1 
ATOM   1014  O  O     . ILE A 1 135 ? -30.35239 11.53758  -3.67933  1.000 33.03462 ? 135 ILE A O     1 
ATOM   1015  C  CB    . ILE A 1 135 ? -29.76751 11.03876  -6.58157  1.000 29.96212 ? 135 ILE A CB    1 
ATOM   1016  C  CG1   . ILE A 1 135 ? -29.00114 10.46343  -7.77261  1.000 31.60278 ? 135 ILE A CG1   1 
ATOM   1017  C  CG2   . ILE A 1 135 ? -30.66539 12.19051  -6.99252  1.000 31.57603 ? 135 ILE A CG2   1 
ATOM   1018  C  CD1   . ILE A 1 135 ? -29.88758 9.95676   -8.87384  1.000 31.37750 ? 135 ILE A CD1   1 
ATOM   1019  N  N     . ASP A 1 136 ? -29.18582 13.42017  -4.09729  1.000 33.39648 ? 136 ASP A N     1 
ATOM   1020  C  CA    . ASP A 1 136 ? -29.86987 14.20664  -3.08374  1.000 35.23409 ? 136 ASP A CA    1 
ATOM   1021  C  C     . ASP A 1 136 ? -31.08060 14.87595  -3.71915  1.000 36.90155 ? 136 ASP A C     1 
ATOM   1022  O  O     . ASP A 1 136 ? -30.90730 15.77914  -4.55091  1.000 36.69919 ? 136 ASP A O     1 
ATOM   1023  C  CB    . ASP A 1 136 ? -28.93472 15.24690  -2.48983  1.000 35.55634 ? 136 ASP A CB    1 
ATOM   1024  C  CG    . ASP A 1 136 ? -29.51600 15.91039  -1.26478  1.000 38.19222 ? 136 ASP A CG    1 
ATOM   1025  O  OD1   . ASP A 1 136 ? -30.65372 15.55663  -0.88820  1.000 37.27706 ? 136 ASP A OD1   1 
ATOM   1026  O  OD2   . ASP A 1 136 ? -28.83845 16.78220  -0.67779  1.000 41.43346 ? 136 ASP A OD2   1 
ATOM   1027  N  N     . PRO A 1 137 ? -32.30885 14.48581  -3.36469  1.000 37.45763 ? 137 PRO A N     1 
ATOM   1028  C  CA    . PRO A 1 137 ? -33.48160 15.04246  -4.05620  1.000 35.28956 ? 137 PRO A CA    1 
ATOM   1029  C  C     . PRO A 1 137 ? -33.62632 16.54446  -3.90680  1.000 37.60393 ? 137 PRO A C     1 
ATOM   1030  O  O     . PRO A 1 137 ? -34.20506 17.18558  -4.79354  1.000 39.54664 ? 137 PRO A O     1 
ATOM   1031  C  CB    . PRO A 1 137 ? -34.65159 14.29208  -3.40884  1.000 36.21272 ? 137 PRO A CB    1 
ATOM   1032  C  CG    . PRO A 1 137 ? -34.04561 13.03360  -2.88766  1.000 35.17168 ? 137 PRO A CG    1 
ATOM   1033  C  CD    . PRO A 1 137 ? -32.68496 13.42861  -2.41414  1.000 36.99671 ? 137 PRO A CD    1 
ATOM   1034  N  N     . GLN A 1 138 ? -33.11396 17.13484  -2.82380  1.000 39.22453 ? 138 GLN A N     1 
ATOM   1035  C  CA    . GLN A 1 138 ? -33.17050 18.58739  -2.70546  1.000 38.88034 ? 138 GLN A CA    1 
ATOM   1036  C  C     . GLN A 1 138 ? -32.22528 19.24946  -3.69496  1.000 37.19357 ? 138 GLN A C     1 
ATOM   1037  O  O     . GLN A 1 138 ? -32.47696 20.37569  -4.13643  1.000 37.89997 ? 138 GLN A O     1 
ATOM   1038  C  CB    . GLN A 1 138 ? -32.81534 19.03651  -1.28758  1.000 40.97335 ? 138 GLN A CB    1 
ATOM   1039  C  CG    . GLN A 1 138 ? -31.38930 18.67887  -0.90772  1.000 42.91331 ? 138 GLN A CG    1 
ATOM   1040  C  CD    . GLN A 1 138 ? -30.68638 19.74836  -0.09114  1.000 45.78902 ? 138 GLN A CD    1 
ATOM   1041  O  OE1   . GLN A 1 138 ? -31.27208 20.77706  0.25580   1.000 45.85925 ? 138 GLN A OE1   1 
ATOM   1042  N  NE2   . GLN A 1 138 ? -29.40551 19.52119  0.19209   1.000 45.04036 ? 138 GLN A NE2   1 
ATOM   1043  N  N     . GLU A 1 139 ? -31.12913 18.57776  -4.04228  1.000 37.31361 ? 139 GLU A N     1 
ATOM   1044  C  CA    . GLU A 1 139 ? -30.24548 19.10599  -5.07101  1.000 39.21731 ? 139 GLU A CA    1 
ATOM   1045  C  C     . GLU A 1 139 ? -30.76393 18.78288  -6.46418  1.000 36.32123 ? 139 GLU A C     1 
ATOM   1046  O  O     . GLU A 1 139 ? -30.49423 19.53093  -7.40955  1.000 38.98416 ? 139 GLU A O     1 
ATOM   1047  C  CB    . GLU A 1 139 ? -28.82849 18.56492  -4.87791  1.000 38.24668 ? 139 GLU A CB    1 
ATOM   1048  C  CG    . GLU A 1 139 ? -28.23336 18.90148  -3.52033  1.000 40.07169 ? 139 GLU A CG    1 
ATOM   1049  C  CD    . GLU A 1 139 ? -28.15694 20.39885  -3.26643  1.000 42.95404 ? 139 GLU A CD    1 
ATOM   1050  O  OE1   . GLU A 1 139 ? -27.93961 21.16277  -4.22884  1.000 41.50812 ? 139 GLU A OE1   1 
ATOM   1051  O  OE2   . GLU A 1 139 ? -28.32066 20.81462  -2.09954  1.000 46.61385 ? 139 GLU A OE2   1 
ATOM   1052  N  N     . LEU A 1 140 ? -31.50037 17.67750  -6.60398  1.000 34.75369 ? 140 LEU A N     1 
ATOM   1053  C  CA    . LEU A 1 140 ? -32.15297 17.36131  -7.86915  1.000 32.01293 ? 140 LEU A CA    1 
ATOM   1054  C  C     . LEU A 1 140 ? -33.28505 18.33420  -8.15779  1.000 31.80798 ? 140 LEU A C     1 
ATOM   1055  O  O     . LEU A 1 140 ? -33.47354 18.75555  -9.30465  1.000 31.40294 ? 140 LEU A O     1 
ATOM   1056  C  CB    . LEU A 1 140 ? -32.68958 15.93391  -7.84036  1.000 32.54592 ? 140 LEU A CB    1 
ATOM   1057  C  CG    . LEU A 1 140 ? -33.52799 15.54069  -9.05444  1.000 31.19344 ? 140 LEU A CG    1 
ATOM   1058  C  CD1   . LEU A 1 140 ? -32.64142 15.39333  -10.28248 1.000 31.54353 ? 140 LEU A CD1   1 
ATOM   1059  C  CD2   . LEU A 1 140 ? -34.31355 14.27970  -8.78493  1.000 32.29217 ? 140 LEU A CD2   1 
ATOM   1060  N  N     . ALA A 1 141 ? -34.05949 18.68748  -7.12869  1.000 33.91541 ? 141 ALA A N     1 
ATOM   1061  C  CA    . ALA A 1 141 ? -35.18162 19.60237  -7.29930  1.000 31.94024 ? 141 ALA A CA    1 
ATOM   1062  C  C     . ALA A 1 141 ? -34.74271 20.98635  -7.75052  1.000 31.59207 ? 141 ALA A C     1 
ATOM   1063  O  O     . ALA A 1 141 ? -35.57166 21.74973  -8.25429  1.000 34.66070 ? 141 ALA A O     1 
ATOM   1064  C  CB    . ALA A 1 141 ? -35.97348 19.71143  -5.99700  1.000 31.63576 ? 141 ALA A CB    1 
ATOM   1065  N  N     . LYS A 1 142 ? -33.46764 21.33450  -7.57252  1.000 30.35770 ? 142 LYS A N     1 
ATOM   1066  C  CA    . LYS A 1 142 ? -32.97395 22.62057  -8.04870  1.000 31.13207 ? 142 LYS A CA    1 
ATOM   1067  C  C     . LYS A 1 142 ? -32.79510 22.65972  -9.56066  1.000 32.28009 ? 142 LYS A C     1 
ATOM   1068  O  O     . LYS A 1 142 ? -32.74129 23.75044  -10.13716 1.000 31.23637 ? 142 LYS A O     1 
ATOM   1069  C  CB    . LYS A 1 142 ? -31.63988 22.94404  -7.38011  1.000 32.58865 ? 142 LYS A CB    1 
ATOM   1070  C  CG    . LYS A 1 142 ? -31.70680 23.13394  -5.88017  1.000 38.95257 ? 142 LYS A CG    1 
ATOM   1071  C  CD    . LYS A 1 142 ? -30.30663 23.12913  -5.28843  1.000 40.90097 ? 142 LYS A CD    1 
ATOM   1072  C  CE    . LYS A 1 142 ? -29.46498 24.27133  -5.82491  1.000 40.01719 ? 142 LYS A CE    1 
ATOM   1073  N  NZ    . LYS A 1 142 ? -28.10123 24.26537  -5.22171  1.000 47.96097 ? 142 LYS A NZ    1 
ATOM   1074  N  N     . LEU A 1 143 ? -32.72308 21.50295  -10.21493 1.000 32.52373 ? 143 LEU A N     1 
ATOM   1075  C  CA    . LEU A 1 143 ? -32.44206 21.43319  -11.63888 1.000 30.48971 ? 143 LEU A CA    1 
ATOM   1076  C  C     . LEU A 1 143 ? -33.67533 21.22070  -12.50410 1.000 30.07929 ? 143 LEU A C     1 
ATOM   1077  O  O     . LEU A 1 143 ? -33.55852 21.29481  -13.72946 1.000 33.36261 ? 143 LEU A O     1 
ATOM   1078  C  CB    . LEU A 1 143 ? -31.43830 20.30815  -11.92103 1.000 29.53158 ? 143 LEU A CB    1 
ATOM   1079  C  CG    . LEU A 1 143 ? -30.05652 20.40078  -11.27431 1.000 29.55552 ? 143 LEU A CG    1 
ATOM   1080  C  CD1   . LEU A 1 143 ? -29.27268 19.12695  -11.52551 1.000 29.43409 ? 143 LEU A CD1   1 
ATOM   1081  C  CD2   . LEU A 1 143 ? -29.29311 21.59408  -11.78843 1.000 31.39384 ? 143 LEU A CD2   1 
ATOM   1082  N  N     . VAL A 1 144 ? -34.84169 20.96498  -11.91865 1.000 30.07278 ? 144 VAL A N     1 
ATOM   1083  C  CA    . VAL A 1 144 ? -36.01656 20.52751  -12.66992 1.000 30.50223 ? 144 VAL A CA    1 
ATOM   1084  C  C     . VAL A 1 144 ? -36.93539 21.71511  -12.94756 1.000 32.89812 ? 144 VAL A C     1 
ATOM   1085  O  O     . VAL A 1 144 ? -37.46454 22.33574  -12.01811 1.000 34.25518 ? 144 VAL A O     1 
ATOM   1086  C  CB    . VAL A 1 144 ? -36.76275 19.41147  -11.92245 1.000 29.33724 ? 144 VAL A CB    1 
ATOM   1087  C  CG1   . VAL A 1 144 ? -37.95185 18.93096  -12.72334 1.000 30.11894 ? 144 VAL A CG1   1 
ATOM   1088  C  CG2   . VAL A 1 144 ? -35.82311 18.25827  -11.63956 1.000 29.83205 ? 144 VAL A CG2   1 
ATOM   1089  N  N     . ASP A 1 145 ? -37.13106 22.01884  -14.23536 1.000 35.86011 ? 145 ASP A N     1 
ATOM   1090  C  CA    . ASP A 1 145 ? -38.03560 23.04983  -14.72728 1.000 33.39906 ? 145 ASP A CA    1 
ATOM   1091  C  C     . ASP A 1 145 ? -39.35146 22.43730  -15.19527 1.000 33.30915 ? 145 ASP A C     1 
ATOM   1092  O  O     . ASP A 1 145 ? -39.51732 21.21637  -15.26010 1.000 33.28452 ? 145 ASP A O     1 
ATOM   1093  C  CB    . ASP A 1 145 ? -37.40414 23.80022  -15.90015 1.000 32.32181 ? 145 ASP A CB    1 
ATOM   1094  C  CG    . ASP A 1 145 ? -36.43734 24.85919  -15.46464 1.000 36.70506 ? 145 ASP A CG    1 
ATOM   1095  O  OD1   . ASP A 1 145 ? -36.40604 25.18872  -14.26027 1.000 40.67827 ? 145 ASP A OD1   1 
ATOM   1096  O  OD2   . ASP A 1 145 ? -35.69581 25.35643  -16.33654 1.000 38.23775 ? 145 ASP A OD2   1 
ATOM   1097  N  N     . ASP A 1 146 ? -40.29008 23.30725  -15.57572 1.000 32.51690 ? 146 ASP A N     1 
ATOM   1098  C  CA    . ASP A 1 146 ? -41.39407 22.85153  -16.40892 1.000 32.13544 ? 146 ASP A CA    1 
ATOM   1099  C  C     . ASP A 1 146 ? -40.92046 22.52389  -17.81678 1.000 35.34647 ? 146 ASP A C     1 
ATOM   1100  O  O     . ASP A 1 146 ? -41.63667 21.83675  -18.55638 1.000 35.89409 ? 146 ASP A O     1 
ATOM   1101  C  CB    . ASP A 1 146 ? -42.51338 23.89263  -16.45224 1.000 34.59880 ? 146 ASP A CB    1 
ATOM   1102  C  CG    . ASP A 1 146 ? -43.38554 23.87255  -15.20416 1.000 37.30181 ? 146 ASP A CG    1 
ATOM   1103  O  OD1   . ASP A 1 146 ? -43.70159 22.76885  -14.70537 1.000 34.49178 ? 146 ASP A OD1   1 
ATOM   1104  O  OD2   . ASP A 1 146 ? -43.76386 24.96225  -14.72571 1.000 40.26977 ? 146 ASP A OD2   1 
ATOM   1105  N  N     . ASN A 1 147 ? -39.73173 23.00674  -18.20036 1.000 35.12873 ? 147 ASN A N     1 
ATOM   1106  C  CA    . ASN A 1 147 ? -39.09497 22.60616  -19.44803 1.000 33.09615 ? 147 ASN A CA    1 
ATOM   1107  C  C     . ASN A 1 147 ? -38.30943 21.31723  -19.30338 1.000 33.44520 ? 147 ASN A C     1 
ATOM   1108  O  O     . ASN A 1 147 ? -37.87435 20.75773  -20.31626 1.000 33.23984 ? 147 ASN A O     1 
ATOM   1109  C  CB    . ASN A 1 147 ? -38.15678 23.70062  -19.95921 1.000 34.96746 ? 147 ASN A CB    1 
ATOM   1110  C  CG    . ASN A 1 147 ? -38.89540 24.85165  -20.59353 1.000 36.27826 ? 147 ASN A CG    1 
ATOM   1111  O  OD1   . ASN A 1 147 ? -39.89874 24.65504  -21.28160 1.000 34.49568 ? 147 ASN A OD1   1 
ATOM   1112  N  ND2   . ASN A 1 147 ? -38.40599 26.06295  -20.36812 1.000 36.22561 ? 147 ASN A ND2   1 
ATOM   1113  N  N     . THR A 1 148 ? -38.09751 20.84759  -18.07743 1.000 33.64785 ? 148 THR A N     1 
ATOM   1114  C  CA    . THR A 1 148 ? -37.46091 19.55576  -17.88934 1.000 31.60142 ? 148 THR A CA    1 
ATOM   1115  C  C     . THR A 1 148 ? -38.45044 18.47632  -18.29031 1.000 31.55757 ? 148 THR A C     1 
ATOM   1116  O  O     . THR A 1 148 ? -39.50473 18.32392  -17.66654 1.000 32.29824 ? 148 THR A O     1 
ATOM   1117  C  CB    . THR A 1 148 ? -37.02075 19.37696  -16.44101 1.000 30.37311 ? 148 THR A CB    1 
ATOM   1118  O  OG1   . THR A 1 148 ? -36.01965 20.35083  -16.12909 1.000 31.08008 ? 148 THR A OG1   1 
ATOM   1119  C  CG2   . THR A 1 148 ? -36.44995 17.98736  -16.22965 1.000 28.03479 ? 148 THR A CG2   1 
ATOM   1120  N  N     . GLU A 1 149 ? -38.11340 17.72566  -19.32777 1.000 32.17093 ? 149 GLU A N     1 
ATOM   1121  C  CA    . GLU A 1 149 ? -38.99799 16.68110  -19.80988 1.000 29.76318 ? 149 GLU A CA    1 
ATOM   1122  C  C     . GLU A 1 149 ? -38.53942 15.29785  -19.39112 1.000 27.10381 ? 149 GLU A C     1 
ATOM   1123  O  O     . GLU A 1 149 ? -39.37478 14.40775  -19.21045 1.000 28.25135 ? 149 GLU A O     1 
ATOM   1124  C  CB    . GLU A 1 149 ? -39.11954 16.75819  -21.33605 1.000 31.74869 ? 149 GLU A CB    1 
ATOM   1125  C  CG    . GLU A 1 149 ? -39.75636 18.06002  -21.83736 1.000 33.10145 ? 149 GLU A CG    1 
ATOM   1126  C  CD    . GLU A 1 149 ? -41.21331 18.22087  -21.42577 1.000 32.60736 ? 149 GLU A CD    1 
ATOM   1127  O  OE1   . GLU A 1 149 ? -42.01705 17.30407  -21.69256 1.000 34.92764 ? 149 GLU A OE1   1 
ATOM   1128  O  OE2   . GLU A 1 149 ? -41.56009 19.27011  -20.84330 1.000 35.43924 ? 149 GLU A OE2   1 
ATOM   1129  N  N     . VAL A 1 150 ? -37.23650 15.10632  -19.20949 1.000 25.66062 ? 150 VAL A N     1 
ATOM   1130  C  CA    . VAL A 1 150 ? -36.66931 13.80940  -18.87270 1.000 26.00652 ? 150 VAL A CA    1 
ATOM   1131  C  C     . VAL A 1 150 ? -35.71288 13.97490  -17.70446 1.000 24.90196 ? 150 VAL A C     1 
ATOM   1132  O  O     . VAL A 1 150 ? -34.89819 14.90350  -17.67614 1.000 25.79939 ? 150 VAL A O     1 
ATOM   1133  C  CB    . VAL A 1 150 ? -35.93078 13.17163  -20.06962 1.000 27.30114 ? 150 VAL A CB    1 
ATOM   1134  C  CG1   . VAL A 1 150 ? -35.45257 11.77355  -19.71106 1.000 24.38044 ? 150 VAL A CG1   1 
ATOM   1135  C  CG2   . VAL A 1 150 ? -36.82190 13.14455  -21.31149 1.000 27.29253 ? 150 VAL A CG2   1 
ATOM   1136  N  N     . ILE A 1 151 ? -35.81282 13.06218  -16.74577 1.000 25.34978 ? 151 ILE A N     1 
ATOM   1137  C  CA    . ILE A 1 151 ? -34.83961 12.90250  -15.67516 1.000 24.43738 ? 151 ILE A CA    1 
ATOM   1138  C  C     . ILE A 1 151 ? -34.22896 11.52062  -15.84080 1.000 22.16747 ? 151 ILE A C     1 
ATOM   1139  O  O     . ILE A 1 151 ? -34.95180 10.51726  -15.85308 1.000 21.66149 ? 151 ILE A O     1 
ATOM   1140  C  CB    . ILE A 1 151 ? -35.47953 13.06676  -14.28508 1.000 24.50049 ? 151 ILE A CB    1 
ATOM   1141  C  CG1   . ILE A 1 151 ? -36.02451 14.48636  -14.10843 1.000 24.17308 ? 151 ILE A CG1   1 
ATOM   1142  C  CG2   . ILE A 1 151 ? -34.48036 12.73887  -13.19848 1.000 24.75341 ? 151 ILE A CG2   1 
ATOM   1143  C  CD1   . ILE A 1 151 ? -36.79215 14.69906  -12.82861 1.000 27.54403 ? 151 ILE A CD1   1 
ATOM   1144  N  N     . VAL A 1 152 ? -32.91356 11.46917  -16.01123 1.000 23.33652 ? 152 VAL A N     1 
ATOM   1145  C  CA    . VAL A 1 152 ? -32.22632 10.19984  -16.21302 1.000 23.47969 ? 152 VAL A CA    1 
ATOM   1146  C  C     . VAL A 1 152 ? -31.94992 9.57687   -14.85185 1.000 24.67994 ? 152 VAL A C     1 
ATOM   1147  O  O     . VAL A 1 152 ? -31.41270 10.23287  -13.95335 1.000 24.91791 ? 152 VAL A O     1 
ATOM   1148  C  CB    . VAL A 1 152 ? -30.92600 10.40250  -17.00526 1.000 25.25643 ? 152 VAL A CB    1 
ATOM   1149  C  CG1   . VAL A 1 152 ? -30.20341 9.07478   -17.18842 1.000 27.41822 ? 152 VAL A CG1   1 
ATOM   1150  C  CG2   . VAL A 1 152 ? -31.21134 11.05390  -18.34671 1.000 26.05398 ? 152 VAL A CG2   1 
ATOM   1151  N  N     . LEU A 1 153 ? -32.32853 8.31018   -14.69038 1.000 26.11633 ? 153 LEU A N     1 
ATOM   1152  C  CA    . LEU A 1 153 ? -32.15567 7.58574   -13.43279 1.000 24.73508 ? 153 LEU A CA    1 
ATOM   1153  C  C     . LEU A 1 153 ? -31.50695 6.24585   -13.76318 1.000 25.47826 ? 153 LEU A C     1 
ATOM   1154  O  O     . LEU A 1 153 ? -32.19174 5.24879   -14.01440 1.000 26.54747 ? 153 LEU A O     1 
ATOM   1155  C  CB    . LEU A 1 153 ? -33.48980 7.41461   -12.71028 1.000 26.80602 ? 153 LEU A CB    1 
ATOM   1156  C  CG    . LEU A 1 153 ? -33.48740 6.67738   -11.36826 1.000 27.10031 ? 153 LEU A CG    1 
ATOM   1157  C  CD1   . LEU A 1 153 ? -32.45234 7.26894   -10.44267 1.000 26.27357 ? 153 LEU A CD1   1 
ATOM   1158  C  CD2   . LEU A 1 153 ? -34.86536 6.72733   -10.73244 1.000 29.88900 ? 153 LEU A CD2   1 
ATOM   1159  N  N     . ASN A 1 154 ? -30.17863 6.22521   -13.75154 1.000 24.00301 ? 154 ASN A N     1 
ATOM   1160  C  CA    . ASN A 1 154 ? -29.41371 5.00979   -14.00624 1.000 23.73772 ? 154 ASN A CA    1 
ATOM   1161  C  C     . ASN A 1 154 ? -29.22207 4.30611   -12.66786 1.000 25.11489 ? 154 ASN A C     1 
ATOM   1162  O  O     . ASN A 1 154 ? -28.38062 4.70089   -11.85741 1.000 26.45645 ? 154 ASN A O     1 
ATOM   1163  C  CB    . ASN A 1 154 ? -28.09362 5.35391   -14.69192 1.000 22.78639 ? 154 ASN A CB    1 
ATOM   1164  C  CG    . ASN A 1 154 ? -27.17048 4.15732   -14.85605 1.000 22.43141 ? 154 ASN A CG    1 
ATOM   1165  O  OD1   . ASN A 1 154 ? -25.95359 4.30430   -14.78816 1.000 23.14900 ? 154 ASN A OD1   1 
ATOM   1166  N  ND2   . ASN A 1 154 ? -27.73865 2.97111   -15.05383 1.000 24.05786 ? 154 ASN A ND2   1 
ATOM   1167  N  N     . THR A 1 155 ? -30.02770 3.27339   -12.42461 1.000 23.28581 ? 155 THR A N     1 
ATOM   1168  C  CA    . THR A 1 155 ? -29.91120 2.46971   -11.21427 1.000 25.10448 ? 155 THR A CA    1 
ATOM   1169  C  C     . THR A 1 155 ? -30.10005 0.99387   -11.55874 1.000 24.22113 ? 155 THR A C     1 
ATOM   1170  O  O     . THR A 1 155 ? -31.11098 0.62397   -12.16686 1.000 26.65278 ? 155 THR A O     1 
ATOM   1171  C  CB    . THR A 1 155 ? -30.91733 2.92543   -10.14874 1.000 25.15794 ? 155 THR A CB    1 
ATOM   1172  O  OG1   . THR A 1 155 ? -30.88677 2.02142   -9.03591  1.000 26.69681 ? 155 THR A OG1   1 
ATOM   1173  C  CG2   . THR A 1 155 ? -32.32852 3.00192   -10.70911 1.000 25.64931 ? 155 THR A CG2   1 
ATOM   1174  N  N     . PRO A 1 156 ? -29.14030 0.11856   -11.22496 1.000 22.59767 ? 156 PRO A N     1 
ATOM   1175  C  CA    . PRO A 1 156 ? -27.83897 0.37765   -10.59035 1.000 23.77699 ? 156 PRO A CA    1 
ATOM   1176  C  C     . PRO A 1 156 ? -26.95569 1.28737   -11.42693 1.000 25.57100 ? 156 PRO A C     1 
ATOM   1177  O  O     . PRO A 1 156 ? -26.98060 1.22685   -12.65142 1.000 26.16595 ? 156 PRO A O     1 
ATOM   1178  C  CB    . PRO A 1 156 ? -27.22460 -1.02233  -10.46794 1.000 23.53360 ? 156 PRO A CB    1 
ATOM   1179  C  CG    . PRO A 1 156 ? -28.38366 -1.95609  -10.48667 1.000 25.71076 ? 156 PRO A CG    1 
ATOM   1180  C  CD    . PRO A 1 156 ? -29.37496 -1.31971  -11.41173 1.000 23.68162 ? 156 PRO A CD    1 
ATOM   1181  N  N     . GLN A 1 157 ? -26.16190 2.13271   -10.77806 1.000 24.89604 ? 157 GLN A N     1 
ATOM   1182  C  CA    . GLN A 1 157 ? -25.36827 3.12004   -11.49188 1.000 24.84304 ? 157 GLN A CA    1 
ATOM   1183  C  C     . GLN A 1 157 ? -24.17535 2.47754   -12.17880 1.000 25.80061 ? 157 GLN A C     1 
ATOM   1184  O  O     . GLN A 1 157 ? -23.54532 1.56131   -11.64738 1.000 24.74204 ? 157 GLN A O     1 
ATOM   1185  C  CB    . GLN A 1 157 ? -24.85899 4.19975   -10.54012 1.000 25.14688 ? 157 GLN A CB    1 
ATOM   1186  C  CG    . GLN A 1 157 ? -25.89874 5.16653   -10.03717 1.000 25.74274 ? 157 GLN A CG    1 
ATOM   1187  C  CD    . GLN A 1 157 ? -25.30801 6.18462   -9.08279  1.000 28.84812 ? 157 GLN A CD    1 
ATOM   1188  O  OE1   . GLN A 1 157 ? -24.08674 6.34563   -9.01051  1.000 28.25812 ? 157 GLN A OE1   1 
ATOM   1189  N  NE2   . GLN A 1 157 ? -26.16965 6.86914   -8.33416  1.000 26.20629 ? 157 GLN A NE2   1 
ATOM   1190  N  N     . ASN A 1 158 ? -23.88786 2.95918   -13.38323 1.000 26.32660 ? 158 ASN A N     1 
ATOM   1191  C  CA    . ASN A 1 158 ? -22.59573 2.80630   -14.02583 1.000 25.27855 ? 158 ASN A CA    1 
ATOM   1192  C  C     . ASN A 1 158 ? -21.93093 4.16958   -13.95378 1.000 24.96773 ? 158 ASN A C     1 
ATOM   1193  O  O     . ASN A 1 158 ? -22.54767 5.15226   -14.38386 1.000 25.16679 ? 158 ASN A O     1 
ATOM   1194  C  CB    . ASN A 1 158 ? -22.76680 2.34226   -15.47818 1.000 28.23050 ? 158 ASN A CB    1 
ATOM   1195  C  CG    . ASN A 1 158 ? -21.46813 2.35438   -16.28192 1.000 27.09718 ? 158 ASN A CG    1 
ATOM   1196  O  OD1   . ASN A 1 158 ? -20.37094 2.24738   -15.74206 1.000 25.55960 ? 158 ASN A OD1   1 
ATOM   1197  N  ND2   . ASN A 1 158 ? -21.60496 2.46572   -17.59838 1.000 27.69582 ? 158 ASN A ND2   1 
ATOM   1198  N  N     . PRO A 1 159 ? -20.72163 4.31566   -13.39588 1.000 25.77944 ? 159 PRO A N     1 
ATOM   1199  C  CA    . PRO A 1 159 ? -19.77754 3.29397   -12.92848 1.000 25.42303 ? 159 PRO A CA    1 
ATOM   1200  C  C     . PRO A 1 159 ? -19.81863 2.94414   -11.44517 1.000 24.84098 ? 159 PRO A C     1 
ATOM   1201  O  O     . PRO A 1 159 ? -19.08038 2.06071   -11.03307 1.000 24.79259 ? 159 PRO A O     1 
ATOM   1202  C  CB    . PRO A 1 159 ? -18.43268 3.93840   -13.25896 1.000 26.07330 ? 159 PRO A CB    1 
ATOM   1203  C  CG    . PRO A 1 159 ? -18.67731 5.40093   -12.96022 1.000 24.70364 ? 159 PRO A CG    1 
ATOM   1204  C  CD    . PRO A 1 159 ? -20.13358 5.66269   -13.29237 1.000 23.82993 ? 159 PRO A CD    1 
ATOM   1205  N  N     . SER A 1 160 ? -20.61680 3.60517   -10.60787 1.000 26.00860 ? 160 SER A N     1 
ATOM   1206  C  CA    . SER A 1 160 ? -20.41182 3.45272   -9.16847  1.000 26.67388 ? 160 SER A CA    1 
ATOM   1207  C  C     . SER A 1 160 ? -20.93452 2.11750   -8.64796  1.000 25.77544 ? 160 SER A C     1 
ATOM   1208  O  O     . SER A 1 160 ? -20.31051 1.50786   -7.77300  1.000 26.40642 ? 160 SER A O     1 
ATOM   1209  C  CB    . SER A 1 160 ? -21.04761 4.62553   -8.41168  1.000 26.00081 ? 160 SER A CB    1 
ATOM   1210  O  OG    . SER A 1 160 ? -22.46295 4.61325   -8.47165  1.000 26.35550 ? 160 SER A OG    1 
ATOM   1211  N  N     . GLY A 1 161 ? -22.05702 1.63744   -9.17698  1.000 27.54345 ? 161 GLY A N     1 
ATOM   1212  C  CA    . GLY A 1 161 ? -22.70222 0.44533   -8.66333  1.000 26.24887 ? 161 GLY A CA    1 
ATOM   1213  C  C     . GLY A 1 161 ? -23.73987 0.71796   -7.60089  1.000 25.73173 ? 161 GLY A C     1 
ATOM   1214  O  O     . GLY A 1 161 ? -24.30643 -0.23540  -7.04757  1.000 26.29559 ? 161 GLY A O     1 
ATOM   1215  N  N     . VAL A 1 162 ? -24.01447 1.99412   -7.32097  1.000 27.10685 ? 162 VAL A N     1 
ATOM   1216  C  CA    . VAL A 1 162 ? -24.94834 2.38941   -6.27663  1.000 27.09293 ? 162 VAL A CA    1 
ATOM   1217  C  C     . VAL A 1 162 ? -26.37558 2.14539   -6.73993  1.000 27.72907 ? 162 VAL A C     1 
ATOM   1218  O  O     . VAL A 1 162 ? -26.74905 2.47396   -7.87399  1.000 26.36279 ? 162 VAL A O     1 
ATOM   1219  C  CB    . VAL A 1 162 ? -24.72395 3.86727   -5.90823  1.000 26.91472 ? 162 VAL A CB    1 
ATOM   1220  C  CG1   . VAL A 1 162 ? -25.86633 4.40923   -5.05817  1.000 27.98052 ? 162 VAL A CG1   1 
ATOM   1221  C  CG2   . VAL A 1 162 ? -23.39081 4.03716   -5.19576  1.000 27.59531 ? 162 VAL A CG2   1 
ATOM   1222  N  N     . VAL A 1 163 ? -27.18933 1.59023   -5.84770  1.000 30.05096 ? 163 VAL A N     1 
ATOM   1223  C  CA    . VAL A 1 163 ? -28.60156 1.34847   -6.10318  1.000 27.99788 ? 163 VAL A CA    1 
ATOM   1224  C  C     . VAL A 1 163 ? -29.40273 2.39830   -5.35029  1.000 30.95691 ? 163 VAL A C     1 
ATOM   1225  O  O     . VAL A 1 163 ? -29.21341 2.58494   -4.14212  1.000 29.56781 ? 163 VAL A O     1 
ATOM   1226  C  CB    . VAL A 1 163 ? -29.00704 -0.06490  -5.66116  1.000 26.44924 ? 163 VAL A CB    1 
ATOM   1227  C  CG1   . VAL A 1 163 ? -30.48774 -0.30187  -5.91907  1.000 28.09231 ? 163 VAL A CG1   1 
ATOM   1228  C  CG2   . VAL A 1 163 ? -28.15469 -1.08696  -6.34764  1.000 27.64402 ? 163 VAL A CG2   1 
ATOM   1229  N  N     . CYS A 1 164 ? -30.30977 3.06889   -6.05507  1.000 31.34388 ? 164 CYS A N     1 
ATOM   1230  C  CA    . CYS A 1 164 ? -31.14004 4.08355   -5.42446  1.000 31.63056 ? 164 CYS A CA    1 
ATOM   1231  C  C     . CYS A 1 164 ? -32.02253 3.46339   -4.34952  1.000 32.29924 ? 164 CYS A C     1 
ATOM   1232  O  O     . CYS A 1 164 ? -32.58182 2.37935   -4.53068  1.000 32.41661 ? 164 CYS A O     1 
ATOM   1233  C  CB    . CYS A 1 164 ? -32.00411 4.77658   -6.47391  1.000 31.88743 ? 164 CYS A CB    1 
ATOM   1234  S  SG    . CYS A 1 164 ? -31.14646 6.07987   -7.34944  1.000 42.70276 ? 164 CYS A SG    1 
ATOM   1235  N  N     . SER A 1 165 ? -32.14173 4.15185   -3.21861  1.000 34.75888 ? 165 SER A N     1 
ATOM   1236  C  CA    . SER A 1 165 ? -32.97342 3.61901   -2.15297  1.000 34.08578 ? 165 SER A CA    1 
ATOM   1237  C  C     . SER A 1 165 ? -34.44059 3.87427   -2.47073  1.000 32.99693 ? 165 SER A C     1 
ATOM   1238  O  O     . SER A 1 165 ? -34.78540 4.69796   -3.32244  1.000 33.88291 ? 165 SER A O     1 
ATOM   1239  C  CB    . SER A 1 165 ? -32.62096 4.24723   -0.80283  1.000 33.28387 ? 165 SER A CB    1 
ATOM   1240  O  OG    . SER A 1 165 ? -33.01384 5.60673   -0.75850  1.000 33.38015 ? 165 SER A OG    1 
ATOM   1241  N  N     . GLU A 1 166 ? -35.31073 3.14779   -1.77029  1.000 32.07025 ? 166 GLU A N     1 
ATOM   1242  C  CA    . GLU A 1 166 ? -36.74160 3.29631   -2.00305  1.000 33.69084 ? 166 GLU A CA    1 
ATOM   1243  C  C     . GLU A 1 166 ? -37.22320 4.70703   -1.68125  1.000 33.32483 ? 166 GLU A C     1 
ATOM   1244  O  O     . GLU A 1 166 ? -38.12020 5.22396   -2.35616  1.000 35.21291 ? 166 GLU A O     1 
ATOM   1245  C  CB    . GLU A 1 166 ? -37.50253 2.23977   -1.20627  1.000 36.65477 ? 166 GLU A CB    1 
ATOM   1246  C  CG    . GLU A 1 166 ? -39.00420 2.29022   -1.35867  1.000 38.15639 ? 166 GLU A CG    1 
ATOM   1247  C  CD    . GLU A 1 166 ? -39.68822 1.17462   -0.59735  1.000 44.37882 ? 166 GLU A CD    1 
ATOM   1248  O  OE1   . GLU A 1 166 ? -38.97523 0.26899   -0.10950  1.000 45.53899 ? 166 GLU A OE1   1 
ATOM   1249  O  OE2   . GLU A 1 166 ? -40.93531 1.18771   -0.50816  1.000 49.51097 ? 166 GLU A OE2   1 
ATOM   1250  N  N     . THR A 1 167 ? -36.62814 5.35813   -0.68195  1.000 31.70988 ? 167 THR A N     1 
ATOM   1251  C  CA    . THR A 1 167 ? -37.04796 6.71455   -0.35048  1.000 33.22005 ? 167 THR A CA    1 
ATOM   1252  C  C     . THR A 1 167 ? -36.53094 7.71497   -1.37944  1.000 32.96074 ? 167 THR A C     1 
ATOM   1253  O  O     . THR A 1 167 ? -37.23335 8.67123   -1.72696  1.000 32.26002 ? 167 THR A O     1 
ATOM   1254  C  CB    . THR A 1 167 ? -36.56907 7.09143   1.05678   1.000 36.58974 ? 167 THR A CB    1 
ATOM   1255  O  OG1   . THR A 1 167 ? -35.13859 7.01980   1.12010   1.000 36.84128 ? 167 THR A OG1   1 
ATOM   1256  C  CG2   . THR A 1 167 ? -37.16219 6.14538   2.09935   1.000 31.54777 ? 167 THR A CG2   1 
ATOM   1257  N  N     . GLU A 1 168 ? -35.30932 7.50384   -1.87940  1.000 34.51882 ? 168 GLU A N     1 
ATOM   1258  C  CA    . GLU A 1 168 ? -34.78618 8.34501   -2.95084  1.000 32.73285 ? 168 GLU A CA    1 
ATOM   1259  C  C     . GLU A 1 168 ? -35.67685 8.26985   -4.17816  1.000 33.52370 ? 168 GLU A C     1 
ATOM   1260  O  O     . GLU A 1 168 ? -35.94661 9.28708   -4.82379  1.000 36.93492 ? 168 GLU A O     1 
ATOM   1261  C  CB    . GLU A 1 168 ? -33.36945 7.90878   -3.31304  1.000 34.18325 ? 168 GLU A CB    1 
ATOM   1262  C  CG    . GLU A 1 168 ? -32.28759 8.43815   -2.40669  1.000 34.10954 ? 168 GLU A CG    1 
ATOM   1263  C  CD    . GLU A 1 168 ? -31.02767 7.60112   -2.47188  1.000 34.80284 ? 168 GLU A CD    1 
ATOM   1264  O  OE1   . GLU A 1 168 ? -30.99705 6.62679   -3.25429  1.000 34.11638 ? 168 GLU A OE1   1 
ATOM   1265  O  OE2   . GLU A 1 168 ? -30.06380 7.92176   -1.74475  1.000 37.43734 ? 168 GLU A OE2   1 
ATOM   1266  N  N     . ILE A 1 169 ? -36.13912 7.06691   -4.51639  1.000 33.58887 ? 169 ILE A N     1 
ATOM   1267  C  CA    . ILE A 1 169 ? -37.02728 6.89975   -5.66075  1.000 33.12531 ? 169 ILE A CA    1 
ATOM   1268  C  C     . ILE A 1 169 ? -38.31171 7.68772   -5.45330  1.000 33.00663 ? 169 ILE A C     1 
ATOM   1269  O  O     . ILE A 1 169 ? -38.78866 8.37771   -6.36335  1.000 32.84897 ? 169 ILE A O     1 
ATOM   1270  C  CB    . ILE A 1 169 ? -37.30482 5.40372   -5.89983  1.000 33.44968 ? 169 ILE A CB    1 
ATOM   1271  C  CG1   . ILE A 1 169 ? -36.02583 4.70121   -6.36660  1.000 31.82208 ? 169 ILE A CG1   1 
ATOM   1272  C  CG2   . ILE A 1 169 ? -38.44529 5.21620   -6.89119  1.000 30.95102 ? 169 ILE A CG2   1 
ATOM   1273  C  CD1   . ILE A 1 169 ? -36.07242 3.19644   -6.24622  1.000 32.48439 ? 169 ILE A CD1   1 
ATOM   1274  N  N     . GLN A 1 170 ? -38.88538 7.61070   -4.24899  1.000 32.87254 ? 170 GLN A N     1 
ATOM   1275  C  CA    . GLN A 1 170 ? -40.15946 8.27513   -3.99924  1.000 30.93862 ? 170 GLN A CA    1 
ATOM   1276  C  C     . GLN A 1 170 ? -40.04015 9.78854   -4.12133  1.000 31.53597 ? 170 GLN A C     1 
ATOM   1277  O  O     . GLN A 1 170 ? -40.95296 10.44827  -4.62943  1.000 31.44234 ? 170 GLN A O     1 
ATOM   1278  C  CB    . GLN A 1 170 ? -40.68587 7.89193   -2.61731  1.000 33.65138 ? 170 GLN A CB    1 
ATOM   1279  C  CG    . GLN A 1 170 ? -42.00636 8.55233   -2.26270  1.000 33.37227 ? 170 GLN A CG    1 
ATOM   1280  C  CD    . GLN A 1 170 ? -43.04148 8.39972   -3.36005  1.000 32.06062 ? 170 GLN A CD    1 
ATOM   1281  O  OE1   . GLN A 1 170 ? -43.57733 9.38621   -3.85813  1.000 35.71023 ? 170 GLN A OE1   1 
ATOM   1282  N  NE2   . GLN A 1 170 ? -43.32776 7.16126   -3.74148  1.000 30.93982 ? 170 GLN A NE2   1 
ATOM   1283  N  N     . SER A 1 171 ? -38.92086 10.35845  -3.67376  1.000 31.39419 ? 171 SER A N     1 
ATOM   1284  C  CA    . SER A 1 171 ? -38.73567 11.80001  -3.80418  1.000 31.91872 ? 171 SER A CA    1 
ATOM   1285  C  C     . SER A 1 171 ? -38.56306 12.20733  -5.25936  1.000 33.39698 ? 171 SER A C     1 
ATOM   1286  O  O     . SER A 1 171 ? -39.08513 13.24346  -5.68565  1.000 32.32363 ? 171 SER A O     1 
ATOM   1287  C  CB    . SER A 1 171 ? -37.54181 12.25413  -2.97388  1.000 31.10964 ? 171 SER A CB    1 
ATOM   1288  O  OG    . SER A 1 171 ? -37.75434 11.96379  -1.60680  1.000 37.00120 ? 171 SER A OG    1 
ATOM   1289  N  N     . ILE A 1 172 ? -37.82521 11.40907  -6.03299  1.000 33.69428 ? 172 ILE A N     1 
ATOM   1290  C  CA    . ILE A 1 172 ? -37.63566 11.70756  -7.44845  1.000 31.72819 ? 172 ILE A CA    1 
ATOM   1291  C  C     . ILE A 1 172 ? -38.95442 11.58075  -8.19908  1.000 30.82354 ? 172 ILE A C     1 
ATOM   1292  O  O     . ILE A 1 172 ? -39.25862 12.38654  -9.08636  1.000 32.48885 ? 172 ILE A O     1 
ATOM   1293  C  CB    . ILE A 1 172 ? -36.54212 10.79682  -8.03217  1.000 33.10149 ? 172 ILE A CB    1 
ATOM   1294  C  CG1   . ILE A 1 172 ? -35.20972 11.06552  -7.32498  1.000 29.91310 ? 172 ILE A CG1   1 
ATOM   1295  C  CG2   . ILE A 1 172 ? -36.41588 11.00524  -9.52865  1.000 31.78528 ? 172 ILE A CG2   1 
ATOM   1296  C  CD1   . ILE A 1 172 ? -34.15636 9.99925   -7.54355  1.000 28.32850 ? 172 ILE A CD1   1 
ATOM   1297  N  N     . ILE A 1 173 ? -39.75305 10.56665  -7.86074  1.000 31.50622 ? 173 ILE A N     1 
ATOM   1298  C  CA    . ILE A 1 173 ? -41.09903 10.44709  -8.41783  1.000 31.31269 ? 173 ILE A CA    1 
ATOM   1299  C  C     . ILE A 1 173 ? -41.91009 11.70452  -8.13154  1.000 32.13458 ? 173 ILE A C     1 
ATOM   1300  O  O     . ILE A 1 173 ? -42.65709 12.19394  -8.98832  1.000 31.89811 ? 173 ILE A O     1 
ATOM   1301  C  CB    . ILE A 1 173 ? -41.79433 9.18989   -7.86301  1.000 29.83100 ? 173 ILE A CB    1 
ATOM   1302  C  CG1   . ILE A 1 173 ? -41.21444 7.92581   -8.50442  1.000 27.80567 ? 173 ILE A CG1   1 
ATOM   1303  C  CG2   . ILE A 1 173 ? -43.29461 9.28141   -8.05250  1.000 30.05587 ? 173 ILE A CG2   1 
ATOM   1304  C  CD1   . ILE A 1 173 ? -41.94786 6.66224   -8.13943  1.000 25.84336 ? 173 ILE A CD1   1 
ATOM   1305  N  N     . GLU A 1 174 ? -41.76760 12.25471  -6.92819  1.000 30.82408 ? 174 GLU A N     1 
ATOM   1306  C  CA    . GLU A 1 174 ? -42.55308 13.42462  -6.55851  1.000 32.23202 ? 174 GLU A CA    1 
ATOM   1307  C  C     . GLU A 1 174 ? -42.10333 14.65754  -7.33215  1.000 30.81836 ? 174 GLU A C     1 
ATOM   1308  O  O     . GLU A 1 174 ? -42.93445 15.47361  -7.74430  1.000 29.93005 ? 174 GLU A O     1 
ATOM   1309  C  CB    . GLU A 1 174 ? -42.45541 13.64914  -5.04897  1.000 35.90031 ? 174 GLU A CB    1 
ATOM   1310  C  CG    . GLU A 1 174 ? -43.38980 14.71093  -4.48983  1.000 39.23678 ? 174 GLU A CG    1 
ATOM   1311  C  CD    . GLU A 1 174 ? -43.24784 14.86737  -2.98056  1.000 43.93712 ? 174 GLU A CD    1 
ATOM   1312  O  OE1   . GLU A 1 174 ? -43.02321 13.84393  -2.29543  1.000 41.73899 ? 174 GLU A OE1   1 
ATOM   1313  O  OE2   . GLU A 1 174 ? -43.35870 16.00871  -2.48117  1.000 43.04416 ? 174 GLU A OE2   1 
ATOM   1314  N  N     . ILE A 1 175 ? -40.79312 14.81155  -7.53874  1.000 31.72666 ? 175 ILE A N     1 
ATOM   1315  C  CA    . ILE A 1 175 ? -40.28990 15.94846  -8.30526  1.000 30.33235 ? 175 ILE A CA    1 
ATOM   1316  C  C     . ILE A 1 175 ? -40.73286 15.85339  -9.76015  1.000 32.07640 ? 175 ILE A C     1 
ATOM   1317  O  O     . ILE A 1 175 ? -41.13370 16.85245  -10.37086 1.000 32.15399 ? 175 ILE A O     1 
ATOM   1318  C  CB    . ILE A 1 175 ? -38.75611 16.03697  -8.19319  1.000 32.37290 ? 175 ILE A CB    1 
ATOM   1319  C  CG1   . ILE A 1 175 ? -38.31766 16.10731  -6.73137  1.000 33.17405 ? 175 ILE A CG1   1 
ATOM   1320  C  CG2   . ILE A 1 175 ? -38.23673 17.25449  -8.94284  1.000 32.63733 ? 175 ILE A CG2   1 
ATOM   1321  C  CD1   . ILE A 1 175 ? -36.82434 15.96373  -6.53706  1.000 32.27699 ? 175 ILE A CD1   1 
ATOM   1322  N  N     . ALA A 1 176 ? -40.66835 14.65487  -10.33811 1.000 30.40226 ? 176 ALA A N     1 
ATOM   1323  C  CA    . ALA A 1 176 ? -41.05740 14.48506  -11.73150 1.000 30.17863 ? 176 ALA A CA    1 
ATOM   1324  C  C     . ALA A 1 176 ? -42.53447 14.78892  -11.92530 1.000 32.05928 ? 176 ALA A C     1 
ATOM   1325  O  O     . ALA A 1 176 ? -42.90659 15.58761  -12.79204 1.000 33.40315 ? 176 ALA A O     1 
ATOM   1326  C  CB    . ALA A 1 176 ? -40.73525 13.06604  -12.19473 1.000 29.24062 ? 176 ALA A CB    1 
ATOM   1327  N  N     . GLU A 1 177 ? -43.39304 14.17342  -11.10853 1.000 31.56483 ? 177 GLU A N     1 
ATOM   1328  C  CA    . GLU A 1 177 ? -44.82932 14.39300  -11.24066 1.000 30.56528 ? 177 GLU A CA    1 
ATOM   1329  C  C     . GLU A 1 177 ? -45.20463 15.84828  -10.99564 1.000 31.83178 ? 177 GLU A C     1 
ATOM   1330  O  O     . GLU A 1 177 ? -46.19357 16.33725  -11.55454 1.000 32.71109 ? 177 GLU A O     1 
ATOM   1331  C  CB    . GLU A 1 177 ? -45.58597 13.47973  -10.27903 1.000 29.78995 ? 177 GLU A CB    1 
ATOM   1332  C  CG    . GLU A 1 177 ? -45.48590 12.00945  -10.63286 1.000 31.46031 ? 177 GLU A CG    1 
ATOM   1333  C  CD    . GLU A 1 177 ? -46.19117 11.11651  -9.63035  1.000 31.74365 ? 177 GLU A CD    1 
ATOM   1334  O  OE1   . GLU A 1 177 ? -46.55753 11.60930  -8.54272  1.000 31.88441 ? 177 GLU A OE1   1 
ATOM   1335  O  OE2   . GLU A 1 177 ? -46.38256 9.91993   -9.93409  1.000 31.62376 ? 177 GLU A OE2   1 
ATOM   1336  N  N     . LYS A 1 178 ? -44.42210 16.55907  -10.18309 1.000 32.22136 ? 178 LYS A N     1 
ATOM   1337  C  CA    . LYS A 1 178 ? -44.71985 17.95927  -9.90310  1.000 32.83193 ? 178 LYS A CA    1 
ATOM   1338  C  C     . LYS A 1 178 ? -44.47935 18.83066  -11.12630 1.000 32.72205 ? 178 LYS A C     1 
ATOM   1339  O  O     . LYS A 1 178 ? -45.25002 19.75772  -11.39899 1.000 33.95311 ? 178 LYS A O     1 
ATOM   1340  C  CB    . LYS A 1 178 ? -43.86517 18.45238  -8.73933  1.000 31.85469 ? 178 LYS A CB    1 
ATOM   1341  C  CG    . LYS A 1 178 ? -44.18633 19.86261  -8.30686  1.000 34.56343 ? 178 LYS A CG    1 
ATOM   1342  C  CD    . LYS A 1 178 ? -42.91585 20.68931  -8.20392  1.000 33.34111 ? 178 LYS A CD    1 
ATOM   1343  C  CE    . LYS A 1 178 ? -43.18653 22.06200  -7.61749  1.000 36.94350 ? 178 LYS A CE    1 
ATOM   1344  N  NZ    . LYS A 1 178 ? -43.60137 21.97323  -6.19228  1.000 41.31197 ? 178 LYS A NZ    1 
ATOM   1345  N  N     . HIS A 1 179 ? -43.41109 18.55830  -11.86670 1.000 32.90369 ? 179 HIS A N     1 
ATOM   1346  C  CA    . HIS A 1 179 ? -43.08031 19.31499  -13.06158 1.000 31.68871 ? 179 HIS A CA    1 
ATOM   1347  C  C     . HIS A 1 179 ? -43.51709 18.60438  -14.33626 1.000 30.61209 ? 179 HIS A C     1 
ATOM   1348  O  O     . HIS A 1 179 ? -43.17380 19.05486  -15.43299 1.000 32.31817 ? 179 HIS A O     1 
ATOM   1349  C  CB    . HIS A 1 179 ? -41.57710 19.58854  -13.09144 1.000 31.94192 ? 179 HIS A CB    1 
ATOM   1350  C  CG    . HIS A 1 179 ? -41.10274 20.45280  -11.96586 1.000 33.28602 ? 179 HIS A CG    1 
ATOM   1351  N  ND1   . HIS A 1 179 ? -41.18815 21.82828  -11.99338 1.000 34.66578 ? 179 HIS A ND1   1 
ATOM   1352  C  CD2   . HIS A 1 179 ? -40.53610 20.13609  -10.77808 1.000 33.22365 ? 179 HIS A CD2   1 
ATOM   1353  C  CE1   . HIS A 1 179 ? -40.69429 22.32188  -10.87174 1.000 32.63637 ? 179 HIS A CE1   1 
ATOM   1354  N  NE2   . HIS A 1 179 ? -40.29160 21.31607  -10.11678 1.000 31.73334 ? 179 HIS A NE2   1 
ATOM   1355  N  N     . ASN A 1 180 ? -44.27186 17.51140  -14.20748 1.000 32.70458 ? 180 ASN A N     1 
ATOM   1356  C  CA    . ASN A 1 180 ? -44.74170 16.70458  -15.33775 1.000 32.32120 ? 180 ASN A CA    1 
ATOM   1357  C  C     . ASN A 1 180 ? -43.57784 16.26798  -16.22053 1.000 32.11239 ? 180 ASN A C     1 
ATOM   1358  O  O     . ASN A 1 180 ? -43.64157 16.32756  -17.44937 1.000 33.67913 ? 180 ASN A O     1 
ATOM   1359  C  CB    . ASN A 1 180 ? -45.80188 17.44031  -16.15471 1.000 33.15951 ? 180 ASN A CB    1 
ATOM   1360  C  CG    . ASN A 1 180 ? -46.66016 16.49829  -16.98352 1.000 33.31945 ? 180 ASN A CG    1 
ATOM   1361  O  OD1   . ASN A 1 180 ? -46.43761 15.29089  -17.00395 1.000 35.11800 ? 180 ASN A OD1   1 
ATOM   1362  N  ND2   . ASN A 1 180 ? -47.65154 17.05037  -17.66619 1.000 36.31148 ? 180 ASN A ND2   1 
ATOM   1363  N  N     . ALA A 1 181 ? -42.50178 15.82485  -15.58401 1.000 31.93634 ? 181 ALA A N     1 
ATOM   1364  C  CA    . ALA A 1 181 ? -41.33825 15.31257  -16.28493 1.000 29.86450 ? 181 ALA A CA    1 
ATOM   1365  C  C     . ALA A 1 181 ? -41.33995 13.79552  -16.21692 1.000 31.25935 ? 181 ALA A C     1 
ATOM   1366  O  O     . ALA A 1 181 ? -41.78456 13.20147  -15.23173 1.000 31.96047 ? 181 ALA A O     1 
ATOM   1367  C  CB    . ALA A 1 181 ? -40.04360 15.85772  -15.68068 1.000 30.65423 ? 181 ALA A CB    1 
ATOM   1368  N  N     . GLU A 1 182 ? -40.85595 13.17042  -17.28058 1.000 29.54495 ? 182 GLU A N     1 
ATOM   1369  C  CA    . GLU A 1 182 ? -40.74521 11.72254  -17.29777 1.000 29.78996 ? 182 GLU A CA    1 
ATOM   1370  C  C     . GLU A 1 182 ? -39.40414 11.28932  -16.71749 1.000 27.29437 ? 182 GLU A C     1 
ATOM   1371  O  O     . GLU A 1 182 ? -38.42582 12.03885  -16.71321 1.000 27.54152 ? 182 GLU A O     1 
ATOM   1372  C  CB    . GLU A 1 182 ? -40.90176 11.18453  -18.71858 1.000 28.96507 ? 182 GLU A CB    1 
ATOM   1373  C  CG    . GLU A 1 182 ? -42.34015 11.06169  -19.18394 1.000 29.35600 ? 182 GLU A CG    1 
ATOM   1374  C  CD    . GLU A 1 182 ? -42.44165 10.49695  -20.58770 1.000 31.38422 ? 182 GLU A CD    1 
ATOM   1375  O  OE1   . GLU A 1 182 ? -41.45700 10.61145  -21.34703 1.000 32.12204 ? 182 GLU A OE1   1 
ATOM   1376  O  OE2   . GLU A 1 182 ? -43.50352 9.94429   -20.93685 1.000 33.46875 ? 182 GLU A OE2   1 
ATOM   1377  N  N     . ILE A 1 183 ? -39.36952 10.05654  -16.22724 1.000 26.19503 ? 183 ILE A N     1 
ATOM   1378  C  CA    . ILE A 1 183 ? -38.17270 9.47694   -15.63512 1.000 25.85374 ? 183 ILE A CA    1 
ATOM   1379  C  C     . ILE A 1 183 ? -37.71913 8.34910   -16.54358 1.000 24.81851 ? 183 ILE A C     1 
ATOM   1380  O  O     . ILE A 1 183 ? -38.44145 7.36086   -16.72321 1.000 26.49697 ? 183 ILE A O     1 
ATOM   1381  C  CB    . ILE A 1 183 ? -38.43295 8.95892   -14.21263 1.000 26.38209 ? 183 ILE A CB    1 
ATOM   1382  C  CG1   . ILE A 1 183 ? -38.87352 10.09663  -13.29315 1.000 27.93218 ? 183 ILE A CG1   1 
ATOM   1383  C  CG2   . ILE A 1 183 ? -37.18403 8.27424   -13.65829 1.000 25.07517 ? 183 ILE A CG2   1 
ATOM   1384  C  CD1   . ILE A 1 183 ? -39.32690 9.62751   -11.93010 1.000 23.97170 ? 183 ILE A CD1   1 
ATOM   1385  N  N     . LEU A 1 184 ? -36.52050 8.48132   -17.10058 1.000 24.86946 ? 184 LEU A N     1 
ATOM   1386  C  CA    . LEU A 1 184 ? -35.95540 7.43163   -17.94093 1.000 25.80293 ? 184 LEU A CA    1 
ATOM   1387  C  C     . LEU A 1 184 ? -35.07777 6.58101   -17.03992 1.000 24.07230 ? 184 LEU A C     1 
ATOM   1388  O  O     . LEU A 1 184 ? -33.92565 6.92358   -16.77088 1.000 24.58035 ? 184 LEU A O     1 
ATOM   1389  C  CB    . LEU A 1 184 ? -35.16943 8.02091   -19.10723 1.000 25.66816 ? 184 LEU A CB    1 
ATOM   1390  C  CG    . LEU A 1 184 ? -34.55642 7.00760   -20.08689 1.000 24.78999 ? 184 LEU A CG    1 
ATOM   1391  C  CD1   . LEU A 1 184 ? -35.62932 6.16991   -20.76364 1.000 22.75720 ? 184 LEU A CD1   1 
ATOM   1392  C  CD2   . LEU A 1 184 ? -33.66021 7.69820   -21.11905 1.000 24.07554 ? 184 LEU A CD2   1 
ATOM   1393  N  N     . ALA A 1 185 ? -35.62329 5.45838   -16.58553 1.000 25.97346 ? 185 ALA A N     1 
ATOM   1394  C  CA    . ALA A 1 185 ? -34.94855 4.59194   -15.62459 1.000 25.70172 ? 185 ALA A CA    1 
ATOM   1395  C  C     . ALA A 1 185 ? -34.16769 3.53782   -16.39674 1.000 24.64857 ? 185 ALA A C     1 
ATOM   1396  O  O     . ALA A 1 185 ? -34.73727 2.56769   -16.89690 1.000 25.49408 ? 185 ALA A O     1 
ATOM   1397  C  CB    . ALA A 1 185 ? -35.96003 3.95805   -14.67754 1.000 24.98037 ? 185 ALA A CB    1 
ATOM   1398  N  N     . ASP A 1 186 ? -32.85360 3.71585   -16.47350 1.000 24.09947 ? 186 ASP A N     1 
ATOM   1399  C  CA    . ASP A 1 186 ? -31.98027 2.76257   -17.14929 1.000 25.75588 ? 186 ASP A CA    1 
ATOM   1400  C  C     . ASP A 1 186 ? -31.63214 1.65652   -16.15837 1.000 25.55101 ? 186 ASP A C     1 
ATOM   1401  O  O     . ASP A 1 186 ? -30.67526 1.77250   -15.39156 1.000 26.20265 ? 186 ASP A O     1 
ATOM   1402  C  CB    . ASP A 1 186 ? -30.73736 3.46580   -17.68015 1.000 25.98434 ? 186 ASP A CB    1 
ATOM   1403  C  CG    . ASP A 1 186 ? -29.90532 2.58068   -18.58279 1.000 24.78224 ? 186 ASP A CG    1 
ATOM   1404  O  OD1   . ASP A 1 186 ? -30.04086 1.34265   -18.52466 1.000 25.25844 ? 186 ASP A OD1   1 
ATOM   1405  O  OD2   . ASP A 1 186 ? -29.09987 3.13061   -19.35432 1.000 26.22148 ? 186 ASP A OD2   1 
ATOM   1406  N  N     . GLU A 1 187 ? -32.38465 0.55894   -16.21338 1.000 26.30969 ? 187 GLU A N     1 
ATOM   1407  C  CA    . GLU A 1 187 ? -32.24914 -0.57431  -15.29959 1.000 26.17428 ? 187 GLU A CA    1 
ATOM   1408  C  C     . GLU A 1 187 ? -31.37718 -1.67639  -15.88385 1.000 25.87108 ? 187 GLU A C     1 
ATOM   1409  O  O     . GLU A 1 187 ? -31.68761 -2.86235  -15.75067 1.000 25.76887 ? 187 GLU A O     1 
ATOM   1410  C  CB    . GLU A 1 187 ? -33.62319 -1.13192  -14.93600 1.000 26.58733 ? 187 GLU A CB    1 
ATOM   1411  C  CG    . GLU A 1 187 ? -34.59418 -0.12654  -14.32925 1.000 27.79385 ? 187 GLU A CG    1 
ATOM   1412  C  CD    . GLU A 1 187 ? -36.00456 -0.68948  -14.21032 1.000 29.21455 ? 187 GLU A CD    1 
ATOM   1413  O  OE1   . GLU A 1 187 ? -36.21423 -1.86184  -14.57409 1.000 33.25409 ? 187 GLU A OE1   1 
ATOM   1414  O  OE2   . GLU A 1 187 ? -36.90420 0.02536   -13.73404 1.000 32.11464 ? 187 GLU A OE2   1 
ATOM   1415  N  N     . HIS A 1 188 ? -30.28493 -1.29661  -16.54995 1.000 28.39850 ? 188 HIS A N     1 
ATOM   1416  C  CA    . HIS A 1 188 ? -29.41127 -2.26391  -17.21001 1.000 26.28254 ? 188 HIS A CA    1 
ATOM   1417  C  C     . HIS A 1 188 ? -28.97001 -3.38017  -16.26282 1.000 26.55093 ? 188 HIS A C     1 
ATOM   1418  O  O     . HIS A 1 188 ? -29.05538 -4.56789  -16.59757 1.000 26.76149 ? 188 HIS A O     1 
ATOM   1419  C  CB    . HIS A 1 188 ? -28.19497 -1.53454  -17.78797 1.000 27.85520 ? 188 HIS A CB    1 
ATOM   1420  C  CG    . HIS A 1 188 ? -27.83294 -1.96739  -19.17459 1.000 26.76687 ? 188 HIS A CG    1 
ATOM   1421  N  ND1   . HIS A 1 188 ? -27.33647 -3.21956  -19.46235 1.000 26.80150 ? 188 HIS A ND1   1 
ATOM   1422  C  CD2   . HIS A 1 188 ? -27.91123 -1.31307  -20.35703 1.000 26.69642 ? 188 HIS A CD2   1 
ATOM   1423  C  CE1   . HIS A 1 188 ? -27.12417 -3.31814  -20.76262 1.000 27.35208 ? 188 HIS A CE1   1 
ATOM   1424  N  NE2   . HIS A 1 188 ? -27.46016 -2.17286  -21.32766 1.000 27.06351 ? 188 HIS A NE2   1 
ATOM   1425  N  N     . TYR A 1 189 ? -28.49972 -3.01559  -15.06841 1.000 27.49056 ? 189 TYR A N     1 
ATOM   1426  C  CA    . TYR A 1 189 ? -27.81760 -3.94334  -14.17448 1.000 27.18542 ? 189 TYR A CA    1 
ATOM   1427  C  C     . TYR A 1 189 ? -28.72351 -4.53671  -13.10100 1.000 27.21053 ? 189 TYR A C     1 
ATOM   1428  O  O     . TYR A 1 189 ? -28.21864 -5.08159  -12.11507 1.000 27.72618 ? 189 TYR A O     1 
ATOM   1429  C  CB    . TYR A 1 189 ? -26.62674 -3.24650  -13.52474 1.000 26.80345 ? 189 TYR A CB    1 
ATOM   1430  C  CG    . TYR A 1 189 ? -25.64923 -2.69735  -14.52653 1.000 25.61814 ? 189 TYR A CG    1 
ATOM   1431  C  CD1   . TYR A 1 189 ? -24.70980 -3.52430  -15.12490 1.000 27.13094 ? 189 TYR A CD1   1 
ATOM   1432  C  CD2   . TYR A 1 189 ? -25.66656 -1.35954  -14.88049 1.000 26.19872 ? 189 TYR A CD2   1 
ATOM   1433  C  CE1   . TYR A 1 189 ? -23.81391 -3.03560  -16.04496 1.000 27.13135 ? 189 TYR A CE1   1 
ATOM   1434  C  CE2   . TYR A 1 189 ? -24.76917 -0.85788  -15.79750 1.000 26.35818 ? 189 TYR A CE2   1 
ATOM   1435  C  CZ    . TYR A 1 189 ? -23.84230 -1.70183  -16.37652 1.000 28.00274 ? 189 TYR A CZ    1 
ATOM   1436  O  OH    . TYR A 1 189 ? -22.94154 -1.21448  -17.29653 1.000 27.90148 ? 189 TYR A OH    1 
ATOM   1437  N  N     . ARG A 1 190 ? -30.04417 -4.47111  -13.28389 1.000 29.04939 ? 190 ARG A N     1 
ATOM   1438  C  CA    . ARG A 1 190 ? -30.97736 -4.97670  -12.28064 1.000 29.25326 ? 190 ARG A CA    1 
ATOM   1439  C  C     . ARG A 1 190 ? -30.82881 -6.47076  -12.02914 1.000 28.91514 ? 190 ARG A C     1 
ATOM   1440  O  O     . ARG A 1 190 ? -31.30260 -6.96261  -10.99904 1.000 30.64106 ? 190 ARG A O     1 
ATOM   1441  C  CB    . ARG A 1 190 ? -32.41458 -4.68799  -12.71618 1.000 29.27726 ? 190 ARG A CB    1 
ATOM   1442  C  CG    . ARG A 1 190 ? -32.80350 -5.44754  -13.97495 1.000 30.41866 ? 190 ARG A CG    1 
ATOM   1443  C  CD    . ARG A 1 190 ? -34.27147 -5.30234  -14.33692 1.000 31.51945 ? 190 ARG A CD    1 
ATOM   1444  N  NE    . ARG A 1 190 ? -35.16411 -5.97466  -13.40307 1.000 32.29494 ? 190 ARG A NE    1 
ATOM   1445  C  CZ    . ARG A 1 190 ? -36.41380 -6.31019  -13.68869 1.000 30.74964 ? 190 ARG A CZ    1 
ATOM   1446  N  NH1   . ARG A 1 190 ? -36.93743 -6.06978  -14.87729 1.000 31.73274 ? 190 ARG A NH1   1 
ATOM   1447  N  NH2   . ARG A 1 190 ? -37.15690 -6.89896  -12.75870 1.000 33.16585 ? 190 ARG A NH2   1 
ATOM   1448  N  N     . PHE A 1 191 ? -30.18587 -7.20275  -12.93599 1.000 28.13849 ? 191 PHE A N     1 
ATOM   1449  C  CA    . PHE A 1 191 ? -30.11938 -8.65389  -12.83428 1.000 26.86021 ? 191 PHE A CA    1 
ATOM   1450  C  C     . PHE A 1 191 ? -29.03400 -9.15609  -11.89084 1.000 27.08796 ? 191 PHE A C     1 
ATOM   1451  O  O     . PHE A 1 191 ? -29.04072 -10.34549 -11.55615 1.000 28.17695 ? 191 PHE A O     1 
ATOM   1452  C  CB    . PHE A 1 191 ? -29.91483 -9.26622  -14.22264 1.000 26.63408 ? 191 PHE A CB    1 
ATOM   1453  C  CG    . PHE A 1 191 ? -31.09782 -9.10912  -15.12720 1.000 27.27919 ? 191 PHE A CG    1 
ATOM   1454  C  CD1   . PHE A 1 191 ? -32.21035 -9.91913  -14.97229 1.000 26.99387 ? 191 PHE A CD1   1 
ATOM   1455  C  CD2   . PHE A 1 191 ? -31.10626 -8.15139  -16.12386 1.000 29.06315 ? 191 PHE A CD2   1 
ATOM   1456  C  CE1   . PHE A 1 191 ? -33.31040 -9.78024  -15.79124 1.000 27.61629 ? 191 PHE A CE1   1 
ATOM   1457  C  CE2   . PHE A 1 191 ? -32.20762 -8.00803  -16.95395 1.000 29.68147 ? 191 PHE A CE2   1 
ATOM   1458  C  CZ    . PHE A 1 191 ? -33.31207 -8.82354  -16.78385 1.000 28.02920 ? 191 PHE A CZ    1 
ATOM   1459  N  N     . LEU A 1 192 ? -28.11428 -8.29986  -11.44360 1.000 27.10168 ? 192 LEU A N     1 
ATOM   1460  C  CA    . LEU A 1 192 ? -27.00401 -8.71397  -10.58615 1.000 29.65941 ? 192 LEU A CA    1 
ATOM   1461  C  C     . LEU A 1 192 ? -26.97613 -7.90745  -9.28747  1.000 27.51039 ? 192 LEU A C     1 
ATOM   1462  O  O     . LEU A 1 192 ? -26.09678 -7.05758  -9.09126  1.000 24.51082 ? 192 LEU A O     1 
ATOM   1463  C  CB    . LEU A 1 192 ? -25.67547 -8.58497  -11.33009 1.000 26.44364 ? 192 LEU A CB    1 
ATOM   1464  C  CG    . LEU A 1 192 ? -25.48492 -9.63078  -12.42954 1.000 25.23332 ? 192 LEU A CG    1 
ATOM   1465  C  CD1   . LEU A 1 192 ? -24.27670 -9.32989  -13.28989 1.000 23.95298 ? 192 LEU A CD1   1 
ATOM   1466  C  CD2   . LEU A 1 192 ? -25.36912 -11.01026 -11.81261 1.000 25.05829 ? 192 LEU A CD2   1 
ATOM   1467  N  N     . PRO A 1 193 ? -27.89770 -8.17548  -8.36171  1.000 29.17274 ? 193 PRO A N     1 
ATOM   1468  C  CA    . PRO A 1 193 ? -27.72871 -7.65103  -7.00274  1.000 29.30302 ? 193 PRO A CA    1 
ATOM   1469  C  C     . PRO A 1 193 ? -26.55325 -8.32982  -6.32457  1.000 27.85605 ? 193 PRO A C     1 
ATOM   1470  O  O     . PRO A 1 193 ? -26.19377 -9.46379  -6.64519  1.000 28.30310 ? 193 PRO A O     1 
ATOM   1471  C  CB    . PRO A 1 193 ? -29.04896 -8.00564  -6.30499  1.000 28.66728 ? 193 PRO A CB    1 
ATOM   1472  C  CG    . PRO A 1 193 ? -29.97380 -8.48243  -7.38453  1.000 29.70281 ? 193 PRO A CG    1 
ATOM   1473  C  CD    . PRO A 1 193 ? -29.10570 -9.00710  -8.47949  1.000 29.24553 ? 193 PRO A CD    1 
ATOM   1474  N  N     . HIS A 1 194 ? -25.95095 -7.62219  -5.37639  1.000 29.39902 ? 194 HIS A N     1 
ATOM   1475  C  CA    . HIS A 1 194 ? -24.81214 -8.16976  -4.64917  1.000 29.44342 ? 194 HIS A CA    1 
ATOM   1476  C  C     . HIS A 1 194 ? -25.22236 -8.69721  -3.27324  1.000 29.43363 ? 194 HIS A C     1 
ATOM   1477  O  O     . HIS A 1 194 ? -25.39308 -9.90018  -3.07898  1.000 28.48221 ? 194 HIS A O     1 
ATOM   1478  C  CB    . HIS A 1 194 ? -23.71299 -7.11427  -4.51305  1.000 28.25015 ? 194 HIS A CB    1 
ATOM   1479  C  CG    . HIS A 1 194 ? -23.14819 -6.66593  -5.82586  1.000 26.83832 ? 194 HIS A CG    1 
ATOM   1480  N  ND1   . HIS A 1 194 ? -22.39829 -5.51842  -5.96290  1.000 27.51816 ? 194 HIS A ND1   1 
ATOM   1481  C  CD2   . HIS A 1 194 ? -23.26224 -7.18957  -7.06951  1.000 26.38297 ? 194 HIS A CD2   1 
ATOM   1482  C  CE1   . HIS A 1 194 ? -22.05543 -5.36628  -7.23015  1.000 26.40103 ? 194 HIS A CE1   1 
ATOM   1483  N  NE2   . HIS A 1 194 ? -22.56853 -6.36649  -7.92238  1.000 25.00218 ? 194 HIS A NE2   1 
ATOM   1484  N  N     . THR A 1 198 ? -31.75854 -10.87934 -2.66802  1.000 33.86758 ? 198 THR A N     1 
ATOM   1485  C  CA    . THR A 1 198 ? -32.79740 -10.85165 -3.69370  1.000 37.34454 ? 198 THR A CA    1 
ATOM   1486  C  C     . THR A 1 198 ? -32.26008 -11.44708 -4.99150  1.000 36.89204 ? 198 THR A C     1 
ATOM   1487  O  O     . THR A 1 198 ? -31.06444 -11.34939 -5.26886  1.000 35.85654 ? 198 THR A O     1 
ATOM   1488  C  CB    . THR A 1 198 ? -33.31297 -9.41453  -3.94395  1.000 35.75040 ? 198 THR A CB    1 
ATOM   1489  O  OG1   . THR A 1 198 ? -34.16585 -9.39622  -5.09498  1.000 38.42517 ? 198 THR A OG1   1 
ATOM   1490  C  CG2   . THR A 1 198 ? -32.15858 -8.45847  -4.16423  1.000 35.28838 ? 198 THR A CG2   1 
ATOM   1491  N  N     . GLU A 1 199 ? -33.13592 -12.06826 -5.78874  1.000 36.91832 ? 199 GLU A N     1 
ATOM   1492  C  CA    . GLU A 1 199 ? -32.67719 -12.64534 -7.04936  1.000 37.56093 ? 199 GLU A CA    1 
ATOM   1493  C  C     . GLU A 1 199 ? -32.38440 -11.55598 -8.07014  1.000 34.53255 ? 199 GLU A C     1 
ATOM   1494  O  O     . GLU A 1 199 ? -31.28848 -11.49992 -8.63900  1.000 36.80080 ? 199 GLU A O     1 
ATOM   1495  C  CB    . GLU A 1 199 ? -33.72067 -13.61676 -7.60389  1.000 38.83395 ? 199 GLU A CB    1 
ATOM   1496  C  CG    . GLU A 1 199 ? -33.31305 -14.25860 -8.92775  1.000 39.68244 ? 199 GLU A CG    1 
ATOM   1497  C  CD    . GLU A 1 199 ? -34.37449 -15.18948 -9.48617  1.000 43.69924 ? 199 GLU A CD    1 
ATOM   1498  O  OE1   . GLU A 1 199 ? -35.55431 -15.02978 -9.10634  1.000 48.69319 ? 199 GLU A OE1   1 
ATOM   1499  O  OE2   . GLU A 1 199 ? -34.03531 -16.06834 -10.31464 1.000 45.56824 ? 199 GLU A OE2   1 
ATOM   1500  N  N     . ILE A 1 200 ? -33.35182 -10.67989 -8.31755  1.000 33.36510 ? 200 ILE A N     1 
ATOM   1501  C  CA    . ILE A 1 200 ? -33.15472 -9.53962  -9.19913  1.000 32.98755 ? 200 ILE A CA    1 
ATOM   1502  C  C     . ILE A 1 200 ? -33.81290 -8.33147  -8.55539  1.000 32.27308 ? 200 ILE A C     1 
ATOM   1503  O  O     . ILE A 1 200 ? -34.73418 -8.45987  -7.74342  1.000 33.10480 ? 200 ILE A O     1 
ATOM   1504  C  CB    . ILE A 1 200 ? -33.72160 -9.76423  -10.62203 1.000 32.35130 ? 200 ILE A CB    1 
ATOM   1505  C  CG1   . ILE A 1 200 ? -35.24698 -9.68384  -10.61461 1.000 31.71177 ? 200 ILE A CG1   1 
ATOM   1506  C  CG2   . ILE A 1 200 ? -33.25986 -11.09910 -11.19573 1.000 32.25292 ? 200 ILE A CG2   1 
ATOM   1507  C  CD1   . ILE A 1 200 ? -35.86130 -9.80951  -11.98217 1.000 34.24633 ? 200 ILE A CD1   1 
ATOM   1508  N  N     . LEU A 1 201 ? -33.32784 -7.16471  -8.90760  1.000 32.31932 ? 201 LEU A N     1 
ATOM   1509  C  CA    . LEU A 1 201 ? -33.97365 -5.97136  -8.39772  1.000 31.41982 ? 201 LEU A CA    1 
ATOM   1510  C  C     . LEU A 1 201 ? -35.27991 -5.74573  -9.15256  1.000 32.30494 ? 201 LEU A C     1 
ATOM   1511  O  O     . LEU A 1 201 ? -35.34000 -5.96995  -10.36380 1.000 32.10578 ? 201 LEU A O     1 
ATOM   1512  C  CB    . LEU A 1 201 ? -33.06171 -4.76331  -8.55789  1.000 29.38170 ? 201 LEU A CB    1 
ATOM   1513  C  CG    . LEU A 1 201 ? -31.73782 -4.89559  -7.80973  1.000 29.10688 ? 201 LEU A CG    1 
ATOM   1514  C  CD1   . LEU A 1 201 ? -30.89633 -3.65048  -7.99368  1.000 30.21092 ? 201 LEU A CD1   1 
ATOM   1515  C  CD2   . LEU A 1 201 ? -31.99687 -5.16417  -6.34306  1.000 27.94954 ? 201 LEU A CD2   1 
ATOM   1516  N  N     . PRO A 1 202 ? -36.33254 -5.30468  -8.47195  1.000 34.18766 ? 202 PRO A N     1 
ATOM   1517  C  CA    . PRO A 1 202 ? -37.60209 -5.06454  -9.16522  1.000 33.65203 ? 202 PRO A CA    1 
ATOM   1518  C  C     . PRO A 1 202 ? -37.51869 -3.85540  -10.08374 1.000 32.92031 ? 202 PRO A C     1 
ATOM   1519  O  O     . PRO A 1 202 ? -36.77033 -2.90555  -9.84030  1.000 31.23230 ? 202 PRO A O     1 
ATOM   1520  C  CB    . PRO A 1 202 ? -38.59783 -4.83051  -8.02081  1.000 33.89296 ? 202 PRO A CB    1 
ATOM   1521  C  CG    . PRO A 1 202 ? -37.91590 -5.36867  -6.78996  1.000 34.25145 ? 202 PRO A CG    1 
ATOM   1522  C  CD    . PRO A 1 202 ? -36.45779 -5.14402  -7.01586  1.000 33.58616 ? 202 PRO A CD    1 
ATOM   1523  N  N     . SER A 1 203 ? -38.29325 -3.90770  -11.16340 1.000 32.14553 ? 203 SER A N     1 
ATOM   1524  C  CA    . SER A 1 203 ? -38.34397 -2.78304  -12.08183 1.000 32.15294 ? 203 SER A CA    1 
ATOM   1525  C  C     . SER A 1 203 ? -39.15935 -1.65098  -11.47747 1.000 29.52554 ? 203 SER A C     1 
ATOM   1526  O  O     . SER A 1 203 ? -40.12572 -1.87346  -10.74660 1.000 31.28314 ? 203 SER A O     1 
ATOM   1527  C  CB    . SER A 1 203 ? -38.94602 -3.19934  -13.42297 1.000 32.85500 ? 203 SER A CB    1 
ATOM   1528  O  OG    . SER A 1 203 ? -39.11749 -2.07358  -14.26693 1.000 31.86638 ? 203 SER A OG    1 
ATOM   1529  N  N     . LEU A 1 204 ? -38.74700 -0.42544  -11.78148 1.000 29.02339 ? 204 LEU A N     1 
ATOM   1530  C  CA    . LEU A 1 204 ? -39.44842 0.77302   -11.34671 1.000 28.43401 ? 204 LEU A CA    1 
ATOM   1531  C  C     . LEU A 1 204 ? -40.64928 1.12030   -12.21422 1.000 29.27003 ? 204 LEU A C     1 
ATOM   1532  O  O     . LEU A 1 204 ? -41.28497 2.14850   -11.96572 1.000 31.06819 ? 204 LEU A O     1 
ATOM   1533  C  CB    . LEU A 1 204 ? -38.49067 1.96252   -11.33191 1.000 28.73564 ? 204 LEU A CB    1 
ATOM   1534  C  CG    . LEU A 1 204 ? -37.21923 1.81422   -10.50577 1.000 28.79455 ? 204 LEU A CG    1 
ATOM   1535  C  CD1   . LEU A 1 204 ? -36.45891 3.12081   -10.51534 1.000 27.39966 ? 204 LEU A CD1   1 
ATOM   1536  C  CD2   . LEU A 1 204 ? -37.55979 1.39665   -9.08641  1.000 30.68892 ? 204 LEU A CD2   1 
ATOM   1537  N  N     . TYR A 1 205 ? -40.98114 0.30558   -13.21763 1.000 30.80859 ? 205 TYR A N     1 
ATOM   1538  C  CA    . TYR A 1 205 ? -41.99097 0.72021   -14.18724 1.000 29.96594 ? 205 TYR A CA    1 
ATOM   1539  C  C     . TYR A 1 205 ? -43.36620 0.89391   -13.55620 1.000 32.32461 ? 205 TYR A C     1 
ATOM   1540  O  O     . TYR A 1 205 ? -44.13978 1.75893   -13.98461 1.000 33.89792 ? 205 TYR A O     1 
ATOM   1541  C  CB    . TYR A 1 205 ? -42.06767 -0.28060  -15.33886 1.000 28.56603 ? 205 TYR A CB    1 
ATOM   1542  C  CG    . TYR A 1 205 ? -43.12451 0.10076   -16.34235 1.000 30.28163 ? 205 TYR A CG    1 
ATOM   1543  C  CD1   . TYR A 1 205 ? -42.94267 1.18900   -17.18293 1.000 28.11902 ? 205 TYR A CD1   1 
ATOM   1544  C  CD2   . TYR A 1 205 ? -44.31307 -0.61240  -16.43759 1.000 29.02622 ? 205 TYR A CD2   1 
ATOM   1545  C  CE1   . TYR A 1 205 ? -43.90793 1.55599   -18.09234 1.000 26.54259 ? 205 TYR A CE1   1 
ATOM   1546  C  CE2   . TYR A 1 205 ? -45.28488 -0.25234  -17.34669 1.000 27.75885 ? 205 TYR A CE2   1 
ATOM   1547  C  CZ    . TYR A 1 205 ? -45.07348 0.83256   -18.17220 1.000 27.85666 ? 205 TYR A CZ    1 
ATOM   1548  O  OH    . TYR A 1 205 ? -46.03431 1.20219   -19.08038 1.000 30.01588 ? 205 TYR A OH    1 
ATOM   1549  N  N     . GLY A 1 206 ? -43.69630 0.09966   -12.54928 1.000 31.22049 ? 206 GLY A N     1 
ATOM   1550  C  CA    . GLY A 1 206 ? -45.01067 0.25873   -11.95720 1.000 34.14366 ? 206 GLY A CA    1 
ATOM   1551  C  C     . GLY A 1 206 ? -45.16676 1.40891   -10.97729 1.000 31.81468 ? 206 GLY A C     1 
ATOM   1552  O  O     . GLY A 1 206 ? -46.30070 1.75944   -10.63983 1.000 32.28415 ? 206 GLY A O     1 
ATOM   1553  N  N     . LEU A 1 207 ? -44.07186 2.02185   -10.52872 1.000 29.20168 ? 207 LEU A N     1 
ATOM   1554  C  CA    . LEU A 1 207 ? -44.15509 2.94765   -9.40302  1.000 30.46197 ? 207 LEU A CA    1 
ATOM   1555  C  C     . LEU A 1 207 ? -44.74592 4.31211   -9.74317  1.000 31.42756 ? 207 LEU A C     1 
ATOM   1556  O  O     . LEU A 1 207 ? -45.19358 5.01373   -8.82896  1.000 32.11163 ? 207 LEU A O     1 
ATOM   1557  C  CB    . LEU A 1 207 ? -42.77305 3.13407   -8.78114  1.000 29.14391 ? 207 LEU A CB    1 
ATOM   1558  C  CG    . LEU A 1 207 ? -42.17544 1.84298   -8.21785  1.000 29.03530 ? 207 LEU A CG    1 
ATOM   1559  C  CD1   . LEU A 1 207 ? -40.83883 2.12813   -7.56431  1.000 28.42679 ? 207 LEU A CD1   1 
ATOM   1560  C  CD2   . LEU A 1 207 ? -43.12920 1.13358   -7.26704  1.000 27.74578 ? 207 LEU A CD2   1 
ATOM   1561  N  N     . SER A 1 208 ? -44.77862 4.70591   -11.01317 1.000 30.84633 ? 208 SER A N     1 
ATOM   1562  C  CA    . SER A 1 208 ? -45.31668 6.00966   -11.37819 1.000 29.56105 ? 208 SER A CA    1 
ATOM   1563  C  C     . SER A 1 208 ? -45.63050 6.00100   -12.86515 1.000 30.59711 ? 208 SER A C     1 
ATOM   1564  O  O     . SER A 1 208 ? -44.93838 5.32448   -13.63382 1.000 30.61312 ? 208 SER A O     1 
ATOM   1565  C  CB    . SER A 1 208 ? -44.32181 7.13131   -11.04409 1.000 29.40010 ? 208 SER A CB    1 
ATOM   1566  O  OG    . SER A 1 208 ? -44.83587 8.40059   -11.39943 1.000 29.37246 ? 208 SER A OG    1 
ATOM   1567  N  N     . PRO A 1 209 ? -46.66303 6.73030   -13.30133 1.000 30.22125 ? 209 PRO A N     1 
ATOM   1568  C  CA    . PRO A 1 209 ? -46.96287 6.78592   -14.73995 1.000 30.35880 ? 209 PRO A CA    1 
ATOM   1569  C  C     . PRO A 1 209 ? -45.88720 7.46975   -15.55355 1.000 30.31153 ? 209 PRO A C     1 
ATOM   1570  O  O     . PRO A 1 209 ? -45.83682 7.27231   -16.77441 1.000 31.81960 ? 209 PRO A O     1 
ATOM   1571  C  CB    . PRO A 1 209 ? -48.27814 7.57695   -14.79775 1.000 31.67746 ? 209 PRO A CB    1 
ATOM   1572  C  CG    . PRO A 1 209 ? -48.84684 7.49100   -13.41917 1.000 31.52461 ? 209 PRO A CG    1 
ATOM   1573  C  CD    . PRO A 1 209 ? -47.66956 7.44775   -12.50168 1.000 30.71673 ? 209 PRO A CD    1 
ATOM   1574  N  N     . LYS A 1 210 ? -45.02533 8.25534   -14.92045 1.000 29.86839 ? 210 LYS A N     1 
ATOM   1575  C  CA    . LYS A 1 210 ? -43.99064 9.00328   -15.61504 1.000 30.79517 ? 210 LYS A CA    1 
ATOM   1576  C  C     . LYS A 1 210 ? -42.69801 8.21253   -15.79768 1.000 28.55773 ? 210 LYS A C     1 
ATOM   1577  O  O     . LYS A 1 210 ? -41.72093 8.76429   -16.31214 1.000 29.61387 ? 210 LYS A O     1 
ATOM   1578  C  CB    . LYS A 1 210 ? -43.70653 10.30794  -14.86159 1.000 30.57494 ? 210 LYS A CB    1 
ATOM   1579  C  CG    . LYS A 1 210 ? -44.93461 11.20398  -14.71148 1.000 32.57604 ? 210 LYS A CG    1 
ATOM   1580  C  CD    . LYS A 1 210 ? -45.49343 11.65194  -16.05753 1.000 32.66588 ? 210 LYS A CD    1 
ATOM   1581  C  CE    . LYS A 1 210 ? -44.61291 12.69308  -16.72026 1.000 32.63345 ? 210 LYS A CE    1 
ATOM   1582  N  NZ    . LYS A 1 210 ? -45.13328 13.11046  -18.05625 1.000 34.54658 ? 210 LYS A NZ    1 
ATOM   1583  N  N     . ILE A 1 211 ? -42.66326 6.94388   -15.40222 1.000 27.39387 ? 211 ILE A N     1 
ATOM   1584  C  CA    . ILE A 1 211 ? -41.44442 6.14460   -15.43754 1.000 27.31705 ? 211 ILE A CA    1 
ATOM   1585  C  C     . ILE A 1 211 ? -41.41537 5.32785   -16.72076 1.000 27.25988 ? 211 ILE A C     1 
ATOM   1586  O  O     . ILE A 1 211 ? -42.35110 4.57410   -17.01281 1.000 27.35367 ? 211 ILE A O     1 
ATOM   1587  C  CB    . ILE A 1 211 ? -41.33555 5.22977   -14.20614 1.000 26.54741 ? 211 ILE A CB    1 
ATOM   1588  C  CG1   . ILE A 1 211 ? -41.11357 6.06228   -12.93895 1.000 28.55778 ? 211 ILE A CG1   1 
ATOM   1589  C  CG2   . ILE A 1 211 ? -40.20402 4.23549   -14.38553 1.000 25.39826 ? 211 ILE A CG2   1 
ATOM   1590  C  CD1   . ILE A 1 211 ? -40.90448 5.23252   -11.69088 1.000 26.89037 ? 211 ILE A CD1   1 
ATOM   1591  N  N     . ILE A 1 212 ? -40.33367 5.47481   -17.47917 1.000 27.54277 ? 212 ILE A N     1 
ATOM   1592  C  CA    . ILE A 1 212 ? -40.02622 4.63607   -18.63069 1.000 26.73675 ? 212 ILE A CA    1 
ATOM   1593  C  C     . ILE A 1 212 ? -38.77879 3.83411   -18.28706 1.000 24.75329 ? 212 ILE A C     1 
ATOM   1594  O  O     . ILE A 1 212 ? -37.78861 4.39319   -17.80541 1.000 26.70189 ? 212 ILE A O     1 
ATOM   1595  C  CB    . ILE A 1 212 ? -39.82632 5.47628   -19.91032 1.000 28.60007 ? 212 ILE A CB    1 
ATOM   1596  C  CG1   . ILE A 1 212 ? -41.17436 5.90167   -20.50619 1.000 28.25417 ? 212 ILE A CG1   1 
ATOM   1597  C  CG2   . ILE A 1 212 ? -39.00927 4.71859   -20.95466 1.000 25.83379 ? 212 ILE A CG2   1 
ATOM   1598  C  CD1   . ILE A 1 212 ? -41.77765 7.12599   -19.88556 1.000 27.82956 ? 212 ILE A CD1   1 
ATOM   1599  N  N     . SER A 1 213 ? -38.83676 2.52572   -18.49677 1.000 25.39239 ? 213 SER A N     1 
ATOM   1600  C  CA    . SER A 1 213 ? -37.77075 1.62323   -18.09284 1.000 27.32195 ? 213 SER A CA    1 
ATOM   1601  C  C     . SER A 1 213 ? -37.00339 1.10716   -19.30236 1.000 26.76885 ? 213 SER A C     1 
ATOM   1602  O  O     . SER A 1 213 ? -37.59130 0.79398   -20.34332 1.000 27.11776 ? 213 SER A O     1 
ATOM   1603  C  CB    . SER A 1 213 ? -38.32859 0.44402   -17.29444 1.000 27.86209 ? 213 SER A CB    1 
ATOM   1604  O  OG    . SER A 1 213 ? -38.96380 0.90092   -16.11317 1.000 30.65785 ? 213 SER A OG    1 
ATOM   1605  N  N     . LEU A 1 214 ? -35.68736 1.02364   -19.15154 1.000 25.47054 ? 214 LEU A N     1 
ATOM   1606  C  CA    . LEU A 1 214 ? -34.80471 0.40034   -20.12240 1.000 24.86287 ? 214 LEU A CA    1 
ATOM   1607  C  C     . LEU A 1 214 ? -34.20837 -0.85208  -19.50402 1.000 23.83620 ? 214 LEU A C     1 
ATOM   1608  O  O     . LEU A 1 214 ? -33.85411 -0.85894  -18.32418 1.000 25.96966 ? 214 LEU A O     1 
ATOM   1609  C  CB    . LEU A 1 214 ? -33.68262 1.35057   -20.55169 1.000 25.56179 ? 214 LEU A CB    1 
ATOM   1610  C  CG    . LEU A 1 214 ? -34.06480 2.73175   -21.08373 1.000 25.70940 ? 214 LEU A CG    1 
ATOM   1611  C  CD1   . LEU A 1 214 ? -32.81915 3.53916   -21.39446 1.000 23.70998 ? 214 LEU A CD1   1 
ATOM   1612  C  CD2   . LEU A 1 214 ? -34.92281 2.58508   -22.32280 1.000 25.50077 ? 214 LEU A CD2   1 
ATOM   1613  N  N     . GLY A 1 215 ? -34.11182 -1.91656  -20.29821 1.000 23.61497 ? 215 GLY A N     1 
ATOM   1614  C  CA    . GLY A 1 215 ? -33.48268 -3.13769  -19.84728 1.000 24.68665 ? 215 GLY A CA    1 
ATOM   1615  C  C     . GLY A 1 215 ? -32.70511 -3.78523  -20.97379 1.000 23.10343 ? 215 GLY A C     1 
ATOM   1616  O  O     . GLY A 1 215 ? -32.80523 -3.38059  -22.13183 1.000 24.80008 ? 215 GLY A O     1 
ATOM   1617  N  N     . SER A 1 216 ? -31.92546 -4.79968  -20.61477 1.000 22.46727 ? 216 SER A N     1 
ATOM   1618  C  CA    . SER A 1 216 ? -31.13247 -5.50496  -21.61140 1.000 23.78767 ? 216 SER A CA    1 
ATOM   1619  C  C     . SER A 1 216 ? -30.52674 -6.74556  -20.97974 1.000 24.83762 ? 216 SER A C     1 
ATOM   1620  O  O     . SER A 1 216 ? -30.26116 -6.77828  -19.77406 1.000 25.38320 ? 216 SER A O     1 
ATOM   1621  C  CB    . SER A 1 216 ? -30.02568 -4.61222  -22.19370 1.000 25.09363 ? 216 SER A CB    1 
ATOM   1622  O  OG    . SER A 1 216 ? -29.20439 -5.33058  -23.09641 1.000 25.49801 ? 216 SER A OG    1 
ATOM   1623  N  N     . THR A 1 217 ? -30.31147 -7.76242  -21.81439 1.000 24.68656 ? 217 THR A N     1 
ATOM   1624  C  CA    . THR A 1 217 ? -29.61068 -8.97173  -21.40819 1.000 23.52944 ? 217 THR A CA    1 
ATOM   1625  C  C     . THR A 1 217 ? -28.09734 -8.83971  -21.51335 1.000 25.07564 ? 217 THR A C     1 
ATOM   1626  O  O     . THR A 1 217 ? -27.37907 -9.67422  -20.95305 1.000 25.78428 ? 217 THR A O     1 
ATOM   1627  C  CB    . THR A 1 217 ? -30.07766 -10.16538 -22.25964 1.000 25.57901 ? 217 THR A CB    1 
ATOM   1628  O  OG1   . THR A 1 217 ? -30.11333 -9.79582  -23.64559 1.000 23.26052 ? 217 THR A OG1   1 
ATOM   1629  C  CG2   . THR A 1 217 ? -31.45806 -10.62655 -21.83753 1.000 24.91425 ? 217 THR A CG2   1 
ATOM   1630  N  N     . GLY A 1 218 ? -27.60273 -7.79922  -22.17755 1.000 26.01500 ? 218 GLY A N     1 
ATOM   1631  C  CA    . GLY A 1 218 ? -26.21770 -7.73685  -22.60273 1.000 27.14151 ? 218 GLY A CA    1 
ATOM   1632  C  C     . GLY A 1 218 ? -25.14442 -7.80903  -21.53426 1.000 26.83289 ? 218 GLY A C     1 
ATOM   1633  O  O     . GLY A 1 218 ? -24.27348 -8.68239  -21.57991 1.000 27.01624 ? 218 GLY A O     1 
ATOM   1634  N  N     A LYS A 1 219 ? -25.18493 -6.88781  -20.57283 0.800 27.04033 ? 219 LYS A N     1 
ATOM   1635  C  CA    A LYS A 1 219 ? -24.11506 -6.80324  -19.58563 0.800 26.61636 ? 219 LYS A CA    1 
ATOM   1636  C  C     A LYS A 1 219 ? -24.21579 -7.90527  -18.54146 0.800 25.94751 ? 219 LYS A C     1 
ATOM   1637  O  O     A LYS A 1 219 ? -23.19609 -8.45604  -18.11552 0.800 26.29302 ? 219 LYS A O     1 
ATOM   1638  C  CB    A LYS A 1 219 ? -24.14579 -5.43957  -18.90338 0.800 26.97533 ? 219 LYS A CB    1 
ATOM   1639  C  CG    A LYS A 1 219 ? -24.07004 -4.27753  -19.85412 0.800 27.06096 ? 219 LYS A CG    1 
ATOM   1640  C  CD    A LYS A 1 219 ? -22.69609 -4.15260  -20.46565 0.800 28.00172 ? 219 LYS A CD    1 
ATOM   1641  C  CE    A LYS A 1 219 ? -22.55703 -2.79283  -21.09811 0.800 28.40151 ? 219 LYS A CE    1 
ATOM   1642  N  NZ    A LYS A 1 219 ? -23.19505 -1.79140  -20.20241 0.800 27.90295 ? 219 LYS A NZ    1 
HETATM 1643  N  N1    B LLP A 1 219 ? -26.52034 2.27619   -20.42379 0.200 27.27327 ? 219 LLP A N1    1 
HETATM 1644  C  C2    B LLP A 1 219 ? -25.80879 1.65340   -19.47711 0.200 27.67568 ? 219 LLP A C2    1 
HETATM 1645  C  "C2'" B LLP A 1 219 ? -25.95786 2.14380   -18.06868 0.200 27.05917 ? 219 LLP A "C2'" 1 
HETATM 1646  C  C3    B LLP A 1 219 ? -24.95579 0.58322   -19.78002 0.200 27.51839 ? 219 LLP A C3    1 
HETATM 1647  O  O3    B LLP A 1 219 ? -24.26619 0.00200   -18.76880 0.200 27.65395 ? 219 LLP A O3    1 
HETATM 1648  C  C4    B LLP A 1 219 ? -24.84069 0.14976   -21.11260 0.200 27.48104 ? 219 LLP A C4    1 
HETATM 1649  C  "C4'" B LLP A 1 219 ? -23.95757 -0.96249  -21.46838 0.200 27.49493 ? 219 LLP A "C4'" 1 
HETATM 1650  C  C5    B LLP A 1 219 ? -25.59821 0.81670   -22.10018 0.200 27.52153 ? 219 LLP A C5    1 
HETATM 1651  C  C6    B LLP A 1 219 ? -26.40600 1.85593   -21.68885 0.200 27.35890 ? 219 LLP A C6    1 
HETATM 1652  C  "C5'" B LLP A 1 219 ? -25.54372 0.43223   -23.55448 0.200 26.84581 ? 219 LLP A "C5'" 1 
HETATM 1653  O  OP4   B LLP A 1 219 ? -25.80175 -0.98565  -23.66809 0.200 26.40639 ? 219 LLP A OP4   1 
HETATM 1654  P  P     B LLP A 1 219 ? -26.56698 -1.59569  -24.93417 0.200 25.43032 ? 219 LLP A P     1 
HETATM 1655  O  OP1   B LLP A 1 219 ? -26.04112 -2.95686  -25.22333 0.200 25.62967 ? 219 LLP A OP1   1 
HETATM 1656  O  OP2   B LLP A 1 219 ? -26.35918 -0.60524  -26.08417 0.200 25.68634 ? 219 LLP A OP2   1 
HETATM 1657  O  OP3   B LLP A 1 219 ? -28.04553 -1.59959  -24.55509 0.200 25.92970 ? 219 LLP A OP3   1 
HETATM 1658  N  N     B LLP A 1 219 ? -25.20363 -6.89608  -20.57062 0.200 26.97190 ? 219 LLP A N     1 
HETATM 1659  C  CA    B LLP A 1 219 ? -24.13980 -6.76675  -19.55862 0.200 26.63399 ? 219 LLP A CA    1 
HETATM 1660  C  CB    B LLP A 1 219 ? -24.20563 -5.37573  -18.92394 0.200 26.97553 ? 219 LLP A CB    1 
HETATM 1661  C  CG    B LLP A 1 219 ? -24.01885 -4.25268  -19.93989 0.200 26.81184 ? 219 LLP A CG    1 
HETATM 1662  C  CD    B LLP A 1 219 ? -22.57108 -3.94290  -20.28777 0.200 27.79604 ? 219 LLP A CD    1 
HETATM 1663  C  CE    B LLP A 1 219 ? -22.42563 -2.71104  -21.16376 0.200 28.29598 ? 219 LLP A CE    1 
HETATM 1664  N  NZ    B LLP A 1 219 ? -23.24291 -1.61648  -20.64767 0.200 27.85697 ? 219 LLP A NZ    1 
HETATM 1665  C  C     B LLP A 1 219 ? -24.21554 -7.83856  -18.47968 0.200 25.96636 ? 219 LLP A C     1 
HETATM 1666  O  O     B LLP A 1 219 ? -23.20951 -8.29982  -17.98495 0.200 26.17811 ? 219 LLP A O     1 
ATOM   1667  N  N     . CYS A 1 220 ? -25.43254 -8.23350  -18.11577 1.000 27.09108 ? 220 CYS A N     1 
ATOM   1668  C  CA    . CYS A 1 220 ? -25.62343 -9.14368  -16.99368 1.000 26.66363 ? 220 CYS A CA    1 
ATOM   1669  C  C     . CYS A 1 220 ? -25.53846 -10.61478 -17.37458 1.000 26.19414 ? 220 CYS A C     1 
ATOM   1670  O  O     . CYS A 1 220 ? -25.29110 -11.44741 -16.49544 1.000 25.71189 ? 220 CYS A O     1 
ATOM   1671  C  CB    . CYS A 1 220 ? -26.97952 -8.87790  -16.33197 1.000 25.13728 ? 220 CYS A CB    1 
ATOM   1672  S  SG    . CYS A 1 220 ? -27.10561 -7.26991  -15.52261 1.000 30.54228 ? 220 CYS A SG    1 
ATOM   1673  N  N     . PHE A 1 221 ? -25.75372 -10.96717 -18.64213 1.000 24.68391 ? 221 PHE A N     1 
ATOM   1674  C  CA    . PHE A 1 221 ? -25.88937 -12.36930 -19.01442 1.000 24.34000 ? 221 PHE A CA    1 
ATOM   1675  C  C     . PHE A 1 221 ? -24.74196 -12.89621 -19.86887 1.000 25.83733 ? 221 PHE A C     1 
ATOM   1676  O  O     . PHE A 1 221 ? -24.79631 -14.04946 -20.31196 1.000 25.84938 ? 221 PHE A O     1 
ATOM   1677  C  CB    . PHE A 1 221 ? -27.21712 -12.58945 -19.73882 1.000 26.80276 ? 221 PHE A CB    1 
ATOM   1678  C  CG    . PHE A 1 221 ? -28.42929 -12.50198 -18.84631 1.000 25.13608 ? 221 PHE A CG    1 
ATOM   1679  C  CD1   . PHE A 1 221 ? -28.92440 -13.63245 -18.20914 1.000 24.67583 ? 221 PHE A CD1   1 
ATOM   1680  C  CD2   . PHE A 1 221 ? -29.08547 -11.29437 -18.66293 1.000 24.85688 ? 221 PHE A CD2   1 
ATOM   1681  C  CE1   . PHE A 1 221 ? -30.04843 -13.55823 -17.41166 1.000 24.44223 ? 221 PHE A CE1   1 
ATOM   1682  C  CE2   . PHE A 1 221 ? -30.20794 -11.21176 -17.85662 1.000 24.53606 ? 221 PHE A CE2   1 
ATOM   1683  C  CZ    . PHE A 1 221 ? -30.68941 -12.34410 -17.23104 1.000 24.69987 ? 221 PHE A CZ    1 
ATOM   1684  N  N     . GLY A 1 222 ? -23.70219 -12.10250 -20.10212 1.000 26.15859 ? 222 GLY A N     1 
ATOM   1685  C  CA    . GLY A 1 222 ? -22.59237 -12.59689 -20.89519 1.000 26.09890 ? 222 GLY A CA    1 
ATOM   1686  C  C     . GLY A 1 222 ? -22.89414 -12.70475 -22.37183 1.000 25.59286 ? 222 GLY A C     1 
ATOM   1687  O  O     . GLY A 1 222 ? -22.41185 -13.62987 -23.03078 1.000 24.77778 ? 222 GLY A O     1 
ATOM   1688  N  N     . CYS A 1 223 ? -23.69931 -11.79182 -22.90549 1.000 26.22336 ? 223 CYS A N     1 
ATOM   1689  C  CA    . CYS A 1 223 ? -24.05923 -11.81341 -24.31674 1.000 26.57578 ? 223 CYS A CA    1 
ATOM   1690  C  C     . CYS A 1 223 ? -24.27042 -10.38510 -24.80561 1.000 25.53613 ? 223 CYS A C     1 
ATOM   1691  O  O     . CYS A 1 223 ? -25.29584 -10.05402 -25.40004 1.000 27.76217 ? 223 CYS A O     1 
ATOM   1692  C  CB    . CYS A 1 223 ? -25.30890 -12.66140 -24.54678 1.000 26.26080 ? 223 CYS A CB    1 
ATOM   1693  S  SG    . CYS A 1 223 ? -26.72891 -12.12906 -23.57649 1.000 29.26614 ? 223 CYS A SG    1 
ATOM   1694  N  N     . ILE A 1 224 ? -23.29431 -9.51190  -24.54698 1.000 25.23544 ? 224 ILE A N     1 
ATOM   1695  C  CA    . ILE A 1 224 ? -23.43337 -8.11517  -24.94659 1.000 25.63888 ? 224 ILE A CA    1 
ATOM   1696  C  C     . ILE A 1 224 ? -23.55903 -8.00196  -26.46117 1.000 25.52084 ? 224 ILE A C     1 
ATOM   1697  O  O     . ILE A 1 224 ? -24.25915 -7.11841  -26.97233 1.000 25.21329 ? 224 ILE A O     1 
ATOM   1698  C  CB    . ILE A 1 224 ? -22.24627 -7.29290  -24.39453 1.000 25.56273 ? 224 ILE A CB    1 
ATOM   1699  C  CG1   . ILE A 1 224 ? -22.36656 -5.80987  -24.75472 1.000 24.05677 ? 224 ILE A CG1   1 
ATOM   1700  C  CG2   . ILE A 1 224 ? -20.92430 -7.84781  -24.89921 1.000 26.81898 ? 224 ILE A CG2   1 
ATOM   1701  C  CD1   . ILE A 1 224 ? -23.64194 -5.17099  -24.30646 1.000 25.60986 ? 224 ILE A CD1   1 
ATOM   1702  N  N     . GLY A 1 225 ? -22.94568 -8.92703  -27.19810 1.000 25.96148 ? 225 GLY A N     1 
ATOM   1703  C  CA    . GLY A 1 225 ? -22.91216 -8.84624  -28.64797 1.000 26.41170 ? 225 GLY A CA    1 
ATOM   1704  C  C     . GLY A 1 225 ? -24.21448 -9.16986  -29.34584 1.000 25.46166 ? 225 GLY A C     1 
ATOM   1705  O  O     . GLY A 1 225 ? -24.33516 -8.87532  -30.53951 1.000 28.05787 ? 225 GLY A O     1 
ATOM   1706  N  N     . LEU A 1 226 ? -25.18108 -9.77163  -28.65087 1.000 25.11362 ? 226 LEU A N     1 
ATOM   1707  C  CA    . LEU A 1 226 ? -26.47007 -10.04464 -29.27778 1.000 24.65203 ? 226 LEU A CA    1 
ATOM   1708  C  C     . LEU A 1 226 ? -27.18238 -8.76532  -29.69647 1.000 25.00698 ? 226 LEU A C     1 
ATOM   1709  O  O     . LEU A 1 226 ? -28.02365 -8.80545  -30.59930 1.000 26.82476 ? 226 LEU A O     1 
ATOM   1710  C  CB    . LEU A 1 226 ? -27.37012 -10.84166 -28.33420 1.000 25.02558 ? 226 LEU A CB    1 
ATOM   1711  C  CG    . LEU A 1 226 ? -27.06370 -12.32172 -28.11828 1.000 24.52895 ? 226 LEU A CG    1 
ATOM   1712  C  CD1   . LEU A 1 226 ? -28.13948 -12.93343 -27.24315 1.000 26.27031 ? 226 LEU A CD1   1 
ATOM   1713  C  CD2   . LEU A 1 226 ? -26.93014 -13.08088 -29.42814 1.000 26.29592 ? 226 LEU A CD2   1 
ATOM   1714  N  N     . ARG A 1 227 ? -26.87035 -7.64050  -29.05024 1.000 24.84551 ? 227 ARG A N     1 
ATOM   1715  C  CA    . ARG A 1 227 ? -27.49533 -6.34538  -29.31492 1.000 24.32606 ? 227 ARG A CA    1 
ATOM   1716  C  C     . ARG A 1 227 ? -29.01399 -6.42886  -29.15516 1.000 25.07183 ? 227 ARG A C     1 
ATOM   1717  O  O     . ARG A 1 227 ? -29.78252 -6.19216  -30.08998 1.000 25.45896 ? 227 ARG A O     1 
ATOM   1718  C  CB    . ARG A 1 227 ? -27.11435 -5.81119  -30.70326 1.000 25.18350 ? 227 ARG A CB    1 
ATOM   1719  C  CG    . ARG A 1 227 ? -25.63902 -5.92028  -31.06099 1.000 23.96587 ? 227 ARG A CG    1 
ATOM   1720  C  CD    . ARG A 1 227 ? -24.72238 -5.24649  -30.04626 1.000 24.40109 ? 227 ARG A CD    1 
ATOM   1721  N  NE    . ARG A 1 227 ? -25.09582 -3.86482  -29.76903 1.000 25.95816 ? 227 ARG A NE    1 
ATOM   1722  C  CZ    . ARG A 1 227 ? -25.41337 -3.40967  -28.56349 1.000 25.62372 ? 227 ARG A CZ    1 
ATOM   1723  N  NH1   . ARG A 1 227 ? -25.39093 -4.19752  -27.50173 1.000 25.03640 ? 227 ARG A NH1   1 
ATOM   1724  N  NH2   . ARG A 1 227 ? -25.76465 -2.13495  -28.42056 1.000 23.81766 ? 227 ARG A NH2   1 
ATOM   1725  N  N     . ILE A 1 228 ? -29.43799 -6.77945  -27.94406 1.000 22.97606 ? 228 ILE A N     1 
ATOM   1726  C  CA    . ILE A 1 228 ? -30.85330 -6.86289  -27.60429 1.000 22.62438 ? 228 ILE A CA    1 
ATOM   1727  C  C     . ILE A 1 228 ? -31.10091 -6.01811  -26.36107 1.000 23.97421 ? 228 ILE A C     1 
ATOM   1728  O  O     . ILE A 1 228 ? -30.48197 -6.24730  -25.31566 1.000 24.06924 ? 228 ILE A O     1 
ATOM   1729  C  CB    . ILE A 1 228 ? -31.31067 -8.31312  -27.37665 1.000 24.58930 ? 228 ILE A CB    1 
ATOM   1730  C  CG1   . ILE A 1 228 ? -31.35304 -9.07520  -28.70470 1.000 24.84346 ? 228 ILE A CG1   1 
ATOM   1731  C  CG2   . ILE A 1 228 ? -32.67217 -8.34424  -26.69450 1.000 23.57749 ? 228 ILE A CG2   1 
ATOM   1732  C  CD1   . ILE A 1 228 ? -32.39868 -8.55651  -29.67522 1.000 23.47223 ? 228 ILE A CD1   1 
ATOM   1733  N  N     . GLY A 1 229 ? -31.99776 -5.03793  -26.48128 1.000 23.50558 ? 229 GLY A N     1 
ATOM   1734  C  CA    . GLY A 1 229 ? -32.45564 -4.25057  -25.35675 1.000 23.16270 ? 229 GLY A CA    1 
ATOM   1735  C  C     . GLY A 1 229 ? -33.94932 -4.03407  -25.47316 1.000 22.86022 ? 229 GLY A C     1 
ATOM   1736  O  O     . GLY A 1 229 ? -34.58796 -4.55509  -26.38386 1.000 23.67016 ? 229 GLY A O     1 
ATOM   1737  N  N     . TRP A 1 230 ? -34.49744 -3.24886  -24.55086 1.000 20.78832 ? 230 TRP A N     1 
ATOM   1738  C  CA    . TRP A 1 230 ? -35.92926 -2.99859  -24.60988 1.000 22.51285 ? 230 TRP A CA    1 
ATOM   1739  C  C     . TRP A 1 230 ? -36.27924 -1.71691  -23.87128 1.000 24.38998 ? 230 TRP A C     1 
ATOM   1740  O  O     . TRP A 1 230 ? -35.52625 -1.22848  -23.02445 1.000 24.74739 ? 230 TRP A O     1 
ATOM   1741  C  CB    . TRP A 1 230 ? -36.73928 -4.18333  -24.05861 1.000 23.48258 ? 230 TRP A CB    1 
ATOM   1742  C  CG    . TRP A 1 230 ? -36.38631 -4.64769  -22.66100 1.000 24.42325 ? 230 TRP A CG    1 
ATOM   1743  C  CD1   . TRP A 1 230 ? -36.83985 -4.12441  -21.47958 1.000 24.54395 ? 230 TRP A CD1   1 
ATOM   1744  C  CD2   . TRP A 1 230 ? -35.55207 -5.76462  -22.30880 1.000 23.61645 ? 230 TRP A CD2   1 
ATOM   1745  N  NE1   . TRP A 1 230 ? -36.32028 -4.83105  -20.41788 1.000 23.68940 ? 230 TRP A NE1   1 
ATOM   1746  C  CE2   . TRP A 1 230 ? -35.53086 -5.84336  -20.89891 1.000 23.48642 ? 230 TRP A CE2   1 
ATOM   1747  C  CE3   . TRP A 1 230 ? -34.81500 -6.70039  -23.04874 1.000 23.16225 ? 230 TRP A CE3   1 
ATOM   1748  C  CZ2   . TRP A 1 230 ? -34.79896 -6.81761  -20.21539 1.000 24.35886 ? 230 TRP A CZ2   1 
ATOM   1749  C  CZ3   . TRP A 1 230 ? -34.09231 -7.66929  -22.36784 1.000 23.62156 ? 230 TRP A CZ3   1 
ATOM   1750  C  CH2   . TRP A 1 230 ? -34.08875 -7.71943  -20.96497 1.000 23.74358 ? 230 TRP A CH2   1 
ATOM   1751  N  N     . LEU A 1 231 ? -37.43150 -1.16878  -24.24042 1.000 24.04112 ? 231 LEU A N     1 
ATOM   1752  C  CA    . LEU A 1 231 ? -38.01368 0.00961   -23.62149 1.000 25.19758 ? 231 LEU A CA    1 
ATOM   1753  C  C     . LEU A 1 231 ? -39.41312 -0.34612  -23.13891 1.000 25.44420 ? 231 LEU A C     1 
ATOM   1754  O  O     . LEU A 1 231 ? -40.14763 -1.05853  -23.82802 1.000 27.01746 ? 231 LEU A O     1 
ATOM   1755  C  CB    . LEU A 1 231 ? -38.05399 1.17562   -24.62388 1.000 26.81083 ? 231 LEU A CB    1 
ATOM   1756  C  CG    . LEU A 1 231 ? -38.58843 2.54617   -24.21470 1.000 27.60538 ? 231 LEU A CG    1 
ATOM   1757  C  CD1   . LEU A 1 231 ? -37.77894 3.63168   -24.88900 1.000 26.73596 ? 231 LEU A CD1   1 
ATOM   1758  C  CD2   . LEU A 1 231 ? -40.05070 2.68524   -24.58503 1.000 28.76742 ? 231 LEU A CD2   1 
ATOM   1759  N  N     . ILE A 1 232 ? -39.77593 0.12555   -21.94807 1.000 26.06249 ? 232 ILE A N     1 
ATOM   1760  C  CA    . ILE A 1 232 ? -41.08495 -0.14180  -21.35548 1.000 27.82945 ? 232 ILE A CA    1 
ATOM   1761  C  C     . ILE A 1 232 ? -41.77045 1.19318   -21.10564 1.000 25.28914 ? 232 ILE A C     1 
ATOM   1762  O  O     . ILE A 1 232 ? -41.16223 2.10531   -20.53914 1.000 27.62672 ? 232 ILE A O     1 
ATOM   1763  C  CB    . ILE A 1 232 ? -40.96734 -0.95785  -20.05365 1.000 27.08390 ? 232 ILE A CB    1 
ATOM   1764  C  CG1   . ILE A 1 232 ? -40.03660 -2.15340  -20.26486 1.000 28.98100 ? 232 ILE A CG1   1 
ATOM   1765  C  CG2   . ILE A 1 232 ? -42.33774 -1.43382  -19.59095 1.000 26.64102 ? 232 ILE A CG2   1 
ATOM   1766  C  CD1   . ILE A 1 232 ? -39.83053 -3.00117  -19.03648 1.000 27.79030 ? 232 ILE A CD1   1 
ATOM   1767  N  N     . GLY A 1 233 ? -43.02112 1.31567   -21.53538 1.000 25.43174 ? 233 GLY A N     1 
ATOM   1768  C  CA    . GLY A 1 233 ? -43.69591 2.59416   -21.39690 1.000 26.75898 ? 233 GLY A CA    1 
ATOM   1769  C  C     . GLY A 1 233 ? -45.18197 2.48048   -21.65719 1.000 28.33501 ? 233 GLY A C     1 
ATOM   1770  O  O     . GLY A 1 233 ? -45.70208 1.41161   -21.98800 1.000 28.13554 ? 233 GLY A O     1 
ATOM   1771  N  N     . ASN A 1 234 ? -45.86773 3.61396   -21.47942 1.000 30.04515 ? 234 ASN A N     1 
ATOM   1772  C  CA    . ASN A 1 234 ? -47.29298 3.69113   -21.75834 1.000 31.47977 ? 234 ASN A CA    1 
ATOM   1773  C  C     . ASN A 1 234 ? -47.54214 3.46885   -23.25098 1.000 33.75225 ? 234 ASN A C     1 
ATOM   1774  O  O     . ASN A 1 234 ? -46.61993 3.57044   -24.06179 1.000 34.28743 ? 234 ASN A O     1 
ATOM   1775  C  CB    . ASN A 1 234 ? -47.84720 5.05116   -21.32159 1.000 31.31060 ? 234 ASN A CB    1 
ATOM   1776  C  CG    . ASN A 1 234 ? -47.14476 6.22546   -21.99927 1.000 34.93651 ? 234 ASN A CG    1 
ATOM   1777  O  OD1   . ASN A 1 234 ? -47.48515 6.60751   -23.11981 1.000 35.34051 ? 234 ASN A OD1   1 
ATOM   1778  N  ND2   . ASN A 1 234 ? -46.17304 6.81291   -21.31050 1.000 34.73818 ? 234 ASN A ND2   1 
ATOM   1779  N  N     . PRO A 1 235 ? -48.77909 3.14170   -23.63915 1.000 32.98697 ? 235 PRO A N     1 
ATOM   1780  C  CA    . PRO A 1 235 ? -49.03828 2.86602   -25.06141 1.000 35.19623 ? 235 PRO A CA    1 
ATOM   1781  C  C     . PRO A 1 235 ? -48.71499 4.02488   -25.98979 1.000 33.70465 ? 235 PRO A C     1 
ATOM   1782  O  O     . PRO A 1 235 ? -48.38257 3.79125   -27.15897 1.000 35.09717 ? 235 PRO A O     1 
ATOM   1783  C  CB    . PRO A 1 235 ? -50.53576 2.53130   -25.07714 1.000 35.71853 ? 235 PRO A CB    1 
ATOM   1784  C  CG    . PRO A 1 235 ? -50.78914 1.96126   -23.74363 1.000 32.35380 ? 235 PRO A CG    1 
ATOM   1785  C  CD    . PRO A 1 235 ? -49.92693 2.75818   -22.80066 1.000 34.05149 ? 235 PRO A CD    1 
ATOM   1786  N  N     . GLU A 1 236 ? -48.80942 5.26723   -25.51674 1.000 33.95411 ? 236 GLU A N     1 
ATOM   1787  C  CA    . GLU A 1 236 ? -48.57128 6.40158   -26.40074 1.000 33.29712 ? 236 GLU A CA    1 
ATOM   1788  C  C     . GLU A 1 236 ? -47.08667 6.60581   -26.65992 1.000 33.22681 ? 236 GLU A C     1 
ATOM   1789  O  O     . GLU A 1 236 ? -46.69119 6.94390   -27.78084 1.000 33.34365 ? 236 GLU A O     1 
ATOM   1790  C  CB    . GLU A 1 236 ? -49.20375 7.66695   -25.82218 1.000 33.89089 ? 236 GLU A CB    1 
ATOM   1791  C  CG    . GLU A 1 236 ? -50.71700 7.56280   -25.62321 1.000 37.29702 ? 236 GLU A CG    1 
ATOM   1792  C  CD    . GLU A 1 236 ? -51.47782 7.32891   -26.92674 1.000 42.10228 ? 236 GLU A CD    1 
ATOM   1793  O  OE1   . GLU A 1 236 ? -51.16467 7.99558   -27.93785 1.000 44.20780 ? 236 GLU A OE1   1 
ATOM   1794  O  OE2   . GLU A 1 236 ? -52.39484 6.47833   -26.94116 1.000 43.06721 ? 236 GLU A OE2   1 
ATOM   1795  N  N     . ILE A 1 237 ? -46.24932 6.40457   -25.64188 1.000 34.18403 ? 237 ILE A N     1 
ATOM   1796  C  CA    . ILE A 1 237 ? -44.81349 6.53932   -25.85365 1.000 33.05900 ? 237 ILE A CA    1 
ATOM   1797  C  C     . ILE A 1 237 ? -44.28261 5.34304   -26.63233 1.000 30.51383 ? 237 ILE A C     1 
ATOM   1798  O  O     . ILE A 1 237 ? -43.33126 5.47318   -27.40928 1.000 31.99220 ? 237 ILE A O     1 
ATOM   1799  C  CB    . ILE A 1 237 ? -44.08494 6.72850   -24.50709 1.000 31.03480 ? 237 ILE A CB    1 
ATOM   1800  C  CG1   . ILE A 1 237 ? -42.62800 7.12181   -24.73007 1.000 29.55485 ? 237 ILE A CG1   1 
ATOM   1801  C  CG2   . ILE A 1 237 ? -44.13398 5.46672   -23.68077 1.000 31.77150 ? 237 ILE A CG2   1 
ATOM   1802  C  CD1   . ILE A 1 237 ? -42.45792 8.42840   -25.43891 1.000 31.83750 ? 237 ILE A CD1   1 
ATOM   1803  N  N     . ILE A 1 238 ? -44.90119 4.17281   -26.46797 1.000 30.64970 ? 238 ILE A N     1 
ATOM   1804  C  CA    . ILE A 1 238 ? -44.48946 2.99719   -27.22703 1.000 30.87639 ? 238 ILE A CA    1 
ATOM   1805  C  C     . ILE A 1 238 ? -44.80830 3.18411   -28.70470 1.000 31.98653 ? 238 ILE A C     1 
ATOM   1806  O  O     . ILE A 1 238 ? -43.99981 2.84663   -29.57683 1.000 30.33616 ? 238 ILE A O     1 
ATOM   1807  C  CB    . ILE A 1 238 ? -45.16729 1.73713   -26.65534 1.000 31.23965 ? 238 ILE A CB    1 
ATOM   1808  C  CG1   . ILE A 1 238 ? -44.55099 1.34871   -25.30794 1.000 30.81864 ? 238 ILE A CG1   1 
ATOM   1809  C  CG2   . ILE A 1 238 ? -45.06363 0.57361   -27.62716 1.000 29.93849 ? 238 ILE A CG2   1 
ATOM   1810  C  CD1   . ILE A 1 238 ? -43.10732 0.90919   -25.39450 1.000 28.79305 ? 238 ILE A CD1   1 
ATOM   1811  N  N     . LYS A 1 239 ? -45.98807 3.73113   -29.00826 1.000 32.72603 ? 239 LYS A N     1 
ATOM   1812  C  CA    . LYS A 1 239 ? -46.35950 3.98781   -30.39594 1.000 30.26174 ? 239 LYS A CA    1 
ATOM   1813  C  C     . LYS A 1 239 ? -45.43346 5.01367   -31.02850 1.000 30.81703 ? 239 LYS A C     1 
ATOM   1814  O  O     . LYS A 1 239 ? -45.04033 4.87748   -32.19357 1.000 30.77592 ? 239 LYS A O     1 
ATOM   1815  C  CB    . LYS A 1 239 ? -47.80654 4.47487   -30.46909 1.000 31.11023 ? 239 LYS A CB    1 
ATOM   1816  C  CG    . LYS A 1 239 ? -48.31857 4.67566   -31.88506 1.000 37.83786 ? 239 LYS A CG    1 
ATOM   1817  C  CD    . LYS A 1 239 ? -49.59832 5.50410   -31.92239 1.000 38.49338 ? 239 LYS A CD    1 
ATOM   1818  C  CE    . LYS A 1 239 ? -49.40067 6.86584   -31.26046 1.000 40.23162 ? 239 LYS A CE    1 
ATOM   1819  N  NZ    . LYS A 1 239 ? -48.21386 7.59930   -31.80202 1.000 36.39310 ? 239 LYS A NZ    1 
ATOM   1820  N  N     . ALA A 1 240 ? -45.05907 6.04090   -30.26907 1.000 29.98438 ? 240 ALA A N     1 
ATOM   1821  C  CA    . ALA A 1 240 ? -44.20185 7.08061   -30.81955 1.000 29.11272 ? 240 ALA A CA    1 
ATOM   1822  C  C     . ALA A 1 240 ? -42.78118 6.57483   -31.02720 1.000 28.94921 ? 240 ALA A C     1 
ATOM   1823  O  O     . ALA A 1 240 ? -42.11993 6.95543   -31.99929 1.000 29.19388 ? 240 ALA A O     1 
ATOM   1824  C  CB    . ALA A 1 240 ? -44.21971 8.30346   -29.91106 1.000 28.85437 ? 240 ALA A CB    1 
ATOM   1825  N  N     . CYS A 1 241 ? -42.27998 5.74170   -30.11464 1.000 27.69043 ? 241 CYS A N     1 
ATOM   1826  C  CA    . CYS A 1 241 ? -40.94083 5.19242   -30.29713 1.000 27.45418 ? 241 CYS A CA    1 
ATOM   1827  C  C     . CYS A 1 241 ? -40.93145 4.14037   -31.39667 1.000 28.33756 ? 241 CYS A C     1 
ATOM   1828  O  O     . CYS A 1 241 ? -39.97209 4.05214   -32.17133 1.000 28.33151 ? 241 CYS A O     1 
ATOM   1829  C  CB    . CYS A 1 241 ? -40.41904 4.60963   -28.98427 1.000 27.63491 ? 241 CYS A CB    1 
ATOM   1830  S  SG    . CYS A 1 241 ? -39.97771 5.85564   -27.75729 1.000 26.99806 ? 241 CYS A SG    1 
ATOM   1831  N  N     . HIS A 1 242 ? -41.98710 3.32613   -31.46960 1.000 28.16963 ? 242 HIS A N     1 
ATOM   1832  C  CA    . HIS A 1 242 ? -42.08845 2.32678   -32.52968 1.000 30.09923 ? 242 HIS A CA    1 
ATOM   1833  C  C     . HIS A 1 242 ? -42.13339 2.98346   -33.90233 1.000 30.12904 ? 242 HIS A C     1 
ATOM   1834  O  O     . HIS A 1 242 ? -41.56765 2.46087   -34.86834 1.000 31.30862 ? 242 HIS A O     1 
ATOM   1835  C  CB    . HIS A 1 242 ? -43.32513 1.45578   -32.31101 1.000 28.56032 ? 242 HIS A CB    1 
ATOM   1836  C  CG    . HIS A 1 242 ? -43.57756 0.46810   -33.40737 1.000 29.95434 ? 242 HIS A CG    1 
ATOM   1837  N  ND1   . HIS A 1 242 ? -44.49539 0.69063   -34.41091 1.000 30.10486 ? 242 HIS A ND1   1 
ATOM   1838  C  CD2   . HIS A 1 242 ? -43.04001 -0.75058  -33.65320 1.000 29.67126 ? 242 HIS A CD2   1 
ATOM   1839  C  CE1   . HIS A 1 242 ? -44.51362 -0.34835  -35.22673 1.000 30.00069 ? 242 HIS A CE1   1 
ATOM   1840  N  NE2   . HIS A 1 242 ? -43.64079 -1.23739  -34.78857 1.000 28.62659 ? 242 HIS A NE2   1 
ATOM   1841  N  N     . PHE A 1 243 ? -42.80773 4.12794   -34.00933 1.000 30.67514 ? 243 PHE A N     1 
ATOM   1842  C  CA    . PHE A 1 243 ? -42.86360 4.82820   -35.28457 1.000 29.13925 ? 243 PHE A CA    1 
ATOM   1843  C  C     . PHE A 1 243 ? -41.47279 5.27134   -35.72580 1.000 30.85845 ? 243 PHE A C     1 
ATOM   1844  O  O     . PHE A 1 243 ? -41.08129 5.07003   -36.88143 1.000 32.20017 ? 243 PHE A O     1 
ATOM   1845  C  CB    . PHE A 1 243 ? -43.80830 6.02516   -35.19784 1.000 27.45026 ? 243 PHE A CB    1 
ATOM   1846  C  CG    . PHE A 1 243 ? -43.60478 7.01603   -36.29944 1.000 29.19469 ? 243 PHE A CG    1 
ATOM   1847  C  CD1   . PHE A 1 243 ? -44.12849 6.77465   -37.55923 1.000 31.40318 ? 243 PHE A CD1   1 
ATOM   1848  C  CD2   . PHE A 1 243 ? -42.87387 8.17012   -36.09060 1.000 29.99815 ? 243 PHE A CD2   1 
ATOM   1849  C  CE1   . PHE A 1 243 ? -43.93996 7.67194   -38.59018 1.000 32.06430 ? 243 PHE A CE1   1 
ATOM   1850  C  CE2   . PHE A 1 243 ? -42.67837 9.07245   -37.11273 1.000 33.22676 ? 243 PHE A CE2   1 
ATOM   1851  C  CZ    . PHE A 1 243 ? -43.21309 8.82170   -38.36894 1.000 34.63880 ? 243 PHE A CZ    1 
ATOM   1852  N  N     . PHE A 1 244 ? -40.71162 5.89086   -34.82247 1.000 28.67617 ? 244 PHE A N     1 
ATOM   1853  C  CA    . PHE A 1 244 ? -39.42316 6.43672   -35.22277 1.000 29.27037 ? 244 PHE A CA    1 
ATOM   1854  C  C     . PHE A 1 244 ? -38.33868 5.37929   -35.37944 1.000 30.47183 ? 244 PHE A C     1 
ATOM   1855  O  O     . PHE A 1 244 ? -37.34283 5.64311   -36.06105 1.000 29.72308 ? 244 PHE A O     1 
ATOM   1856  C  CB    . PHE A 1 244 ? -38.95314 7.49688   -34.22496 1.000 27.67767 ? 244 PHE A CB    1 
ATOM   1857  C  CG    . PHE A 1 244 ? -37.68695 8.18481   -34.64015 1.000 29.65446 ? 244 PHE A CG    1 
ATOM   1858  C  CD1   . PHE A 1 244 ? -37.70225 9.16631   -35.61976 1.000 29.97922 ? 244 PHE A CD1   1 
ATOM   1859  C  CD2   . PHE A 1 244 ? -36.47180 7.83088   -34.06982 1.000 28.27784 ? 244 PHE A CD2   1 
ATOM   1860  C  CE1   . PHE A 1 244 ? -36.52879 9.79124   -36.01814 1.000 30.24398 ? 244 PHE A CE1   1 
ATOM   1861  C  CE2   . PHE A 1 244 ? -35.29890 8.45251   -34.45817 1.000 28.85398 ? 244 PHE A CE2   1 
ATOM   1862  C  CZ    . PHE A 1 244 ? -35.32709 9.43591   -35.43575 1.000 30.06665 ? 244 PHE A CZ    1 
ATOM   1863  N  N     . LYS A 1 245 ? -38.50613 4.18780   -34.79652 1.000 29.54706 ? 245 LYS A N     1 
ATOM   1864  C  CA    . LYS A 1 245 ? -37.51577 3.13468   -35.00470 1.000 29.62557 ? 245 LYS A CA    1 
ATOM   1865  C  C     . LYS A 1 245 ? -37.47229 2.68034   -36.45949 1.000 30.25954 ? 245 LYS A C     1 
ATOM   1866  O  O     . LYS A 1 245 ? -36.47925 2.07695   -36.88544 1.000 28.23035 ? 245 LYS A O     1 
ATOM   1867  C  CB    . LYS A 1 245 ? -37.79600 1.94689   -34.08255 1.000 28.51572 ? 245 LYS A CB    1 
ATOM   1868  C  CG    . LYS A 1 245 ? -36.69926 0.88613   -34.07342 1.000 27.45992 ? 245 LYS A CG    1 
ATOM   1869  C  CD    . LYS A 1 245 ? -36.90527 -0.11693  -32.96099 1.000 26.66742 ? 245 LYS A CD    1 
ATOM   1870  C  CE    . LYS A 1 245 ? -38.28165 -0.75202  -33.03298 1.000 28.46376 ? 245 LYS A CE    1 
ATOM   1871  N  NZ    . LYS A 1 245 ? -38.33147 -1.88656  -33.99601 1.000 28.41384 ? 245 LYS A NZ    1 
ATOM   1872  N  N     . ASP A 1 246 ? -38.52665 2.96649   -37.22815 1.000 31.01906 ? 246 ASP A N     1 
ATOM   1873  C  CA    . ASP A 1 246 ? -38.52283 2.69670   -38.66054 1.000 31.40957 ? 246 ASP A CA    1 
ATOM   1874  C  C     . ASP A 1 246 ? -37.39556 3.43673   -39.36559 1.000 30.25994 ? 246 ASP A C     1 
ATOM   1875  O  O     . ASP A 1 246 ? -36.97166 3.02546   -40.45066 1.000 29.43420 ? 246 ASP A O     1 
ATOM   1876  C  CB    . ASP A 1 246 ? -39.87426 3.09965   -39.25408 1.000 32.60065 ? 246 ASP A CB    1 
ATOM   1877  C  CG    . ASP A 1 246 ? -40.27577 2.24365   -40.43489 1.000 38.03001 ? 246 ASP A CG    1 
ATOM   1878  O  OD1   . ASP A 1 246 ? -39.39401 1.89049   -41.24995 1.000 39.21333 ? 246 ASP A OD1   1 
ATOM   1879  O  OD2   . ASP A 1 246 ? -41.48088 1.91930   -40.54109 1.000 41.00797 ? 246 ASP A OD2   1 
ATOM   1880  N  N     . TYR A 1 247 ? -36.91227 4.52493   -38.77015 1.000 30.04426 ? 247 TYR A N     1 
ATOM   1881  C  CA    . TYR A 1 247 ? -35.86565 5.36081   -39.33756 1.000 28.27690 ? 247 TYR A CA    1 
ATOM   1882  C  C     . TYR A 1 247 ? -34.52507 5.16847   -38.64036 1.000 28.06811 ? 247 TYR A C     1 
ATOM   1883  O  O     . TYR A 1 247 ? -33.61333 5.97591   -38.83748 1.000 28.36074 ? 247 TYR A O     1 
ATOM   1884  C  CB    . TYR A 1 247 ? -36.31319 6.82230   -39.29136 1.000 28.83901 ? 247 TYR A CB    1 
ATOM   1885  C  CG    . TYR A 1 247 ? -37.71886 6.95645   -39.82847 1.000 32.00632 ? 247 TYR A CG    1 
ATOM   1886  C  CD1   . TYR A 1 247 ? -37.96812 6.92954   -41.19789 1.000 31.33457 ? 247 TYR A CD1   1 
ATOM   1887  C  CD2   . TYR A 1 247 ? -38.80527 7.04860   -38.96602 1.000 33.07056 ? 247 TYR A CD2   1 
ATOM   1888  C  CE1   . TYR A 1 247 ? -39.25541 7.02060   -41.68965 1.000 32.38889 ? 247 TYR A CE1   1 
ATOM   1889  C  CE2   . TYR A 1 247 ? -40.09611 7.13851   -39.44879 1.000 32.16178 ? 247 TYR A CE2   1 
ATOM   1890  C  CZ    . TYR A 1 247 ? -40.31562 7.12611   -40.81004 1.000 34.17705 ? 247 TYR A CZ    1 
ATOM   1891  O  OH    . TYR A 1 247 ? -41.60158 7.22003   -41.28853 1.000 34.82847 ? 247 TYR A OH    1 
ATOM   1892  N  N     . THR A 1 248 ? -34.38860 4.12804   -37.81253 1.000 29.42231 ? 248 THR A N     1 
ATOM   1893  C  CA    . THR A 1 248 ? -33.10969 3.80811   -37.18110 1.000 28.52617 ? 248 THR A CA    1 
ATOM   1894  C  C     . THR A 1 248 ? -32.61971 2.43653   -37.62992 1.000 25.38505 ? 248 THR A C     1 
ATOM   1895  O  O     . THR A 1 248 ? -31.61541 2.35931   -38.33984 1.000 27.07852 ? 248 THR A O     1 
ATOM   1896  C  CB    . THR A 1 248 ? -33.21158 3.90924   -35.65429 1.000 27.62599 ? 248 THR A CB    1 
ATOM   1897  O  OG1   . THR A 1 248 ? -34.21327 3.00884   -35.16501 1.000 29.34267 ? 248 THR A OG1   1 
ATOM   1898  C  CG2   . THR A 1 248 ? -33.58191 5.32720   -35.24210 1.000 27.99186 ? 248 THR A CG2   1 
ATOM   1899  N  N     . THR A 1 249 ? -33.29468 1.35019   -37.25185 1.000 24.67024 ? 249 THR A N     1 
ATOM   1900  C  CA    . THR A 1 249 ? -32.94028 0.01124   -37.71331 1.000 26.30443 ? 249 THR A CA    1 
ATOM   1901  C  C     . THR A 1 249 ? -34.14496 -0.80538  -38.15132 1.000 26.53078 ? 249 THR A C     1 
ATOM   1902  O  O     . THR A 1 249 ? -33.96085 -1.93444  -38.62702 1.000 27.10228 ? 249 THR A O     1 
ATOM   1903  C  CB    . THR A 1 249 ? -32.19645 -0.78301  -36.62077 1.000 27.01978 ? 249 THR A CB    1 
ATOM   1904  O  OG1   . THR A 1 249 ? -33.07681 -1.03127  -35.51553 1.000 27.68974 ? 249 THR A OG1   1 
ATOM   1905  C  CG2   . THR A 1 249 ? -30.95913 -0.03452  -36.13078 1.000 25.29116 ? 249 THR A CG2   1 
ATOM   1906  N  N     . HIS A 1 250 ? -35.36117 -0.28144  -37.98295 1.000 26.92374 ? 250 HIS A N     1 
ATOM   1907  C  CA    . HIS A 1 250 ? -36.61446 -0.93223  -38.34649 1.000 26.31252 ? 250 HIS A CA    1 
ATOM   1908  C  C     . HIS A 1 250 ? -36.90852 -2.14518  -37.46247 1.000 25.64515 ? 250 HIS A C     1 
ATOM   1909  O  O     . HIS A 1 250 ? -37.88387 -2.12515  -36.70503 1.000 27.36575 ? 250 HIS A O     1 
ATOM   1910  C  CB    . HIS A 1 250 ? -36.61259 -1.30124  -39.83464 1.000 25.57511 ? 250 HIS A CB    1 
ATOM   1911  C  CG    . HIS A 1 250 ? -37.92348 -1.82813  -40.32357 1.000 25.70632 ? 250 HIS A CG    1 
ATOM   1912  N  ND1   . HIS A 1 250 ? -38.06333 -3.08036  -40.87998 1.000 23.73296 ? 250 HIS A ND1   1 
ATOM   1913  C  CD2   . HIS A 1 250 ? -39.16161 -1.28041  -40.31159 1.000 25.74200 ? 250 HIS A CD2   1 
ATOM   1914  C  CE1   . HIS A 1 250 ? -39.32937 -3.27670  -41.20123 1.000 25.91728 ? 250 HIS A CE1   1 
ATOM   1915  N  NE2   . HIS A 1 250 ? -40.01677 -2.19971  -40.86703 1.000 26.10443 ? 250 HIS A NE2   1 
ATOM   1916  N  N     . THR A 1 251 ? -36.09737 -3.20198  -37.54117 1.000 25.11265 ? 251 THR A N     1 
ATOM   1917  C  CA    . THR A 1 251 ? -36.29837 -4.39481  -36.72124 1.000 25.07604 ? 251 THR A CA    1 
ATOM   1918  C  C     . THR A 1 251 ? -34.95088 -4.91217  -36.23312 1.000 25.98835 ? 251 THR A C     1 
ATOM   1919  O  O     . THR A 1 251 ? -33.89553 -4.50324  -36.72208 1.000 25.89175 ? 251 THR A O     1 
ATOM   1920  C  CB    . THR A 1 251 ? -37.02258 -5.53148  -37.47931 1.000 26.48768 ? 251 THR A CB    1 
ATOM   1921  O  OG1   . THR A 1 251 ? -36.28164 -5.89793  -38.65061 1.000 26.92292 ? 251 THR A OG1   1 
ATOM   1922  C  CG2   . THR A 1 251 ? -38.42825 -5.12326  -37.88438 1.000 26.56961 ? 251 THR A CG2   1 
ATOM   1923  N  N     . VAL A 1 252 ? -34.99607 -5.79603  -35.23124 1.000 25.43555 ? 252 VAL A N     1 
ATOM   1924  C  CA    . VAL A 1 252 ? -33.84102 -6.60008  -34.84570 1.000 24.90294 ? 252 VAL A CA    1 
ATOM   1925  C  C     . VAL A 1 252 ? -34.04864 -8.00810  -35.38669 1.000 23.87658 ? 252 VAL A C     1 
ATOM   1926  O  O     . VAL A 1 252 ? -35.17120 -8.44180  -35.65753 1.000 26.41638 ? 252 VAL A O     1 
ATOM   1927  C  CB    . VAL A 1 252 ? -33.59177 -6.63632  -33.31496 1.000 26.40979 ? 252 VAL A CB    1 
ATOM   1928  C  CG1   . VAL A 1 252 ? -33.42709 -5.23462  -32.74993 1.000 24.41709 ? 252 VAL A CG1   1 
ATOM   1929  C  CG2   . VAL A 1 252 ? -34.69858 -7.40223  -32.60755 1.000 26.36856 ? 252 VAL A CG2   1 
ATOM   1930  N  N     . CYS A 1 253 ? -32.95122 -8.73925  -35.54264 1.000 23.45360 ? 253 CYS A N     1 
ATOM   1931  C  CA    . CYS A 1 253 ? -33.02446 -10.06937 -36.13158 1.000 25.60647 ? 253 CYS A CA    1 
ATOM   1932  C  C     . CYS A 1 253 ? -33.78734 -11.03750 -35.23366 1.000 27.59770 ? 253 CYS A C     1 
ATOM   1933  O  O     . CYS A 1 253 ? -33.66407 -11.00528 -34.00594 1.000 27.13306 ? 253 CYS A O     1 
ATOM   1934  C  CB    . CYS A 1 253 ? -31.62593 -10.60861 -36.40489 1.000 24.57537 ? 253 CYS A CB    1 
ATOM   1935  S  SG    . CYS A 1 253 ? -31.65070 -12.15832 -37.31068 1.000 27.48557 ? 253 CYS A SG    1 
ATOM   1936  N  N     . VAL A 1 254 ? -34.57256 -11.91517 -35.86377 1.000 26.77983 ? 254 VAL A N     1 
ATOM   1937  C  CA    . VAL A 1 254 ? -35.33620 -12.92418 -35.13323 1.000 26.03139 ? 254 VAL A CA    1 
ATOM   1938  C  C     . VAL A 1 254 ? -34.42852 -13.86380 -34.34148 1.000 26.63053 ? 254 VAL A C     1 
ATOM   1939  O  O     . VAL A 1 254 ? -34.86092 -14.45397 -33.34579 1.000 26.63358 ? 254 VAL A O     1 
ATOM   1940  C  CB    . VAL A 1 254 ? -36.24173 -13.69799 -36.11299 1.000 27.66886 ? 254 VAL A CB    1 
ATOM   1941  C  CG1   . VAL A 1 254 ? -35.40433 -14.47713 -37.11199 1.000 27.65451 ? 254 VAL A CG1   1 
ATOM   1942  C  CG2   . VAL A 1 254 ? -37.20938 -14.61414 -35.36380 1.000 31.42626 ? 254 VAL A CG2   1 
ATOM   1943  N  N     . LEU A 1 255 ? -33.17647 -14.04684 -34.77156 1.000 27.69433 ? 255 LEU A N     1 
ATOM   1944  C  CA    . LEU A 1 255 ? -32.26921 -14.92515 -34.03267 1.000 25.12730 ? 255 LEU A CA    1 
ATOM   1945  C  C     . LEU A 1 255 ? -31.80133 -14.27529 -32.73934 1.000 25.84497 ? 255 LEU A C     1 
ATOM   1946  O  O     . LEU A 1 255 ? -31.87211 -14.88957 -31.67023 1.000 26.57431 ? 255 LEU A O     1 
ATOM   1947  C  CB    . LEU A 1 255 ? -31.06446 -15.33239 -34.87848 1.000 26.30380 ? 255 LEU A CB    1 
ATOM   1948  C  CG    . LEU A 1 255 ? -31.28004 -16.24220 -36.08156 1.000 29.81400 ? 255 LEU A CG    1 
ATOM   1949  C  CD1   . LEU A 1 255 ? -32.10835 -17.43749 -35.65660 1.000 28.02524 ? 255 LEU A CD1   1 
ATOM   1950  C  CD2   . LEU A 1 255 ? -31.92138 -15.53240 -37.24637 1.000 31.63135 ? 255 LEU A CD2   1 
ATOM   1951  N  N     . ASN A 1 256 ? -31.29563 -13.04195 -32.82321 1.000 24.88999 ? 256 ASN A N     1 
ATOM   1952  C  CA    . ASN A 1 256 ? -30.87250 -12.32492 -31.62611 1.000 24.51425 ? 256 ASN A CA    1 
ATOM   1953  C  C     . ASN A 1 256 ? -32.02483 -12.22296 -30.64048 1.000 26.52732 ? 256 ASN A C     1 
ATOM   1954  O  O     . ASN A 1 256 ? -31.86465 -12.45742 -29.43625 1.000 26.36332 ? 256 ASN A O     1 
ATOM   1955  C  CB    . ASN A 1 256 ? -30.40288 -10.91920 -32.00260 1.000 25.26009 ? 256 ASN A CB    1 
ATOM   1956  C  CG    . ASN A 1 256 ? -29.30128 -10.91937 -33.03573 1.000 27.29083 ? 256 ASN A CG    1 
ATOM   1957  O  OD1   . ASN A 1 256 ? -29.21661 -11.81853 -33.86924 1.000 29.40938 ? 256 ASN A OD1   1 
ATOM   1958  N  ND2   . ASN A 1 256 ? -28.46060 -9.89293  -33.00176 1.000 28.21388 ? 256 ASN A ND2   1 
ATOM   1959  N  N     . ASP A 1 257 ? -33.19788 -11.85731 -31.15146 1.000 25.35191 ? 257 ASP A N     1 
ATOM   1960  C  CA    . ASP A 1 257 ? -34.41588 -11.82085 -30.35718 1.000 27.03964 ? 257 ASP A CA    1 
ATOM   1961  C  C     . ASP A 1 257 ? -34.67107 -13.16426 -29.68488 1.000 26.74681 ? 257 ASP A C     1 
ATOM   1962  O  O     . ASP A 1 257 ? -34.86090 -13.24023 -28.46622 1.000 27.90165 ? 257 ASP A O     1 
ATOM   1963  C  CB    . ASP A 1 257 ? -35.57353 -11.41565 -31.27606 1.000 26.97492 ? 257 ASP A CB    1 
ATOM   1964  C  CG    . ASP A 1 257 ? -36.88302 -11.25051 -30.55009 1.000 26.82746 ? 257 ASP A CG    1 
ATOM   1965  O  OD1   . ASP A 1 257 ? -37.35754 -12.21521 -29.92027 1.000 28.46930 ? 257 ASP A OD1   1 
ATOM   1966  O  OD2   . ASP A 1 257 ? -37.44631 -10.14345 -30.62075 1.000 28.16763 ? 257 ASP A OD2   1 
ATOM   1967  N  N     . TYR A 1 258 ? -34.63044 -14.24322 -30.46343 1.000 24.20790 ? 258 TYR A N     1 
ATOM   1968  C  CA    . TYR A 1 258 ? -34.97203 -15.55549 -29.92940 1.000 25.69563 ? 258 TYR A CA    1 
ATOM   1969  C  C     . TYR A 1 258 ? -33.94442 -16.02930 -28.91059 1.000 25.67925 ? 258 TYR A C     1 
ATOM   1970  O  O     . TYR A 1 258 ? -34.30413 -16.60730 -27.87830 1.000 25.69216 ? 258 TYR A O     1 
ATOM   1971  C  CB    . TYR A 1 258 ? -35.08297 -16.55829 -31.07299 1.000 24.76185 ? 258 TYR A CB    1 
ATOM   1972  C  CG    . TYR A 1 258 ? -35.71567 -17.86249 -30.68635 1.000 24.06127 ? 258 TYR A CG    1 
ATOM   1973  C  CD1   . TYR A 1 258 ? -37.08652 -18.03174 -30.76265 1.000 24.49904 ? 258 TYR A CD1   1 
ATOM   1974  C  CD2   . TYR A 1 258 ? -34.94570 -18.92782 -30.25329 1.000 24.23009 ? 258 TYR A CD2   1 
ATOM   1975  C  CE1   . TYR A 1 258 ? -37.67497 -19.22492 -30.41689 1.000 25.94723 ? 258 TYR A CE1   1 
ATOM   1976  C  CE2   . TYR A 1 258 ? -35.52624 -20.12511 -29.90095 1.000 25.33003 ? 258 TYR A CE2   1 
ATOM   1977  C  CZ    . TYR A 1 258 ? -36.89168 -20.26604 -29.98151 1.000 25.93880 ? 258 TYR A CZ    1 
ATOM   1978  O  OH    . TYR A 1 258 ? -37.47960 -21.45842 -29.63439 1.000 29.32721 ? 258 TYR A OH    1 
ATOM   1979  N  N     . ILE A 1 259 ? -32.66391 -15.77332 -29.16944 1.000 25.15413 ? 259 ILE A N     1 
ATOM   1980  C  CA    . ILE A 1 259 ? -31.62526 -16.23382 -28.25677 1.000 25.48401 ? 259 ILE A CA    1 
ATOM   1981  C  C     . ILE A 1 259 ? -31.71476 -15.48158 -26.93637 1.000 26.05702 ? 259 ILE A C     1 
ATOM   1982  O  O     . ILE A 1 259 ? -31.56313 -16.06990 -25.85836 1.000 26.32904 ? 259 ILE A O     1 
ATOM   1983  C  CB    . ILE A 1 259 ? -30.24382 -16.09171 -28.92160 1.000 26.51273 ? 259 ILE A CB    1 
ATOM   1984  C  CG1   . ILE A 1 259 ? -30.16468 -17.00139 -30.15794 1.000 23.75509 ? 259 ILE A CG1   1 
ATOM   1985  C  CG2   . ILE A 1 259 ? -29.13277 -16.42141 -27.93956 1.000 24.93421 ? 259 ILE A CG2   1 
ATOM   1986  C  CD1   . ILE A 1 259 ? -28.91490 -16.82406 -30.96906 1.000 22.37244 ? 259 ILE A CD1   1 
ATOM   1987  N  N     . ALA A 1 260 ? -31.97179 -14.17201 -27.00056 1.000 26.07299 ? 260 ALA A N     1 
ATOM   1988  C  CA    . ALA A 1 260 ? -32.14135 -13.37736 -25.79006 1.000 24.59855 ? 260 ALA A CA    1 
ATOM   1989  C  C     . ALA A 1 260 ? -33.36428 -13.81144 -24.99095 1.000 26.94727 ? 260 ALA A C     1 
ATOM   1990  O  O     . ALA A 1 260 ? -33.34541 -13.75744 -23.75661 1.000 26.53958 ? 260 ALA A O     1 
ATOM   1991  C  CB    . ALA A 1 260 ? -32.24443 -11.89805 -26.14972 1.000 23.95530 ? 260 ALA A CB    1 
ATOM   1992  N  N     . ALA A 1 261 ? -34.43340 -14.23929 -25.66662 1.000 25.56407 ? 261 ALA A N     1 
ATOM   1993  C  CA    . ALA A 1 261 ? -35.61585 -14.71892 -24.95442 1.000 26.44314 ? 261 ALA A CA    1 
ATOM   1994  C  C     . ALA A 1 261 ? -35.29982 -15.95880 -24.12805 1.000 26.47310 ? 261 ALA A C     1 
ATOM   1995  O  O     . ALA A 1 261 ? -35.71808 -16.07178 -22.97111 1.000 27.67395 ? 261 ALA A O     1 
ATOM   1996  C  CB    . ALA A 1 261 ? -36.74509 -15.01053 -25.94276 1.000 25.87425 ? 261 ALA A CB    1 
ATOM   1997  N  N     . GLY A 1 262 ? -34.57750 -16.91359 -24.71397 1.000 26.71259 ? 262 GLY A N     1 
ATOM   1998  C  CA    . GLY A 1 262 ? -34.19221 -18.09683 -23.96730 1.000 26.08363 ? 262 GLY A CA    1 
ATOM   1999  C  C     . GLY A 1 262 ? -33.23056 -17.79428 -22.84002 1.000 25.63473 ? 262 GLY A C     1 
ATOM   2000  O  O     . GLY A 1 262 ? -33.19915 -18.50960 -21.83559 1.000 25.81397 ? 262 GLY A O     1 
ATOM   2001  N  N     . VAL A 1 263 ? -32.44124 -16.73264 -22.98559 1.000 25.95812 ? 263 VAL A N     1 
ATOM   2002  C  CA    . VAL A 1 263 ? -31.53648 -16.31699 -21.92003 1.000 26.19648 ? 263 VAL A CA    1 
ATOM   2003  C  C     . VAL A 1 263 ? -32.32761 -15.91267 -20.67995 1.000 25.63509 ? 263 VAL A C     1 
ATOM   2004  O  O     . VAL A 1 263 ? -32.05738 -16.38812 -19.57187 1.000 25.00734 ? 263 VAL A O     1 
ATOM   2005  C  CB    . VAL A 1 263 ? -30.62474 -15.18123 -22.41963 1.000 26.01313 ? 263 VAL A CB    1 
ATOM   2006  C  CG1   . VAL A 1 263 ? -30.08522 -14.37914 -21.27104 1.000 26.31411 ? 263 VAL A CG1   1 
ATOM   2007  C  CG2   . VAL A 1 263 ? -29.49051 -15.74947 -23.23205 1.000 25.53061 ? 263 VAL A CG2   1 
ATOM   2008  N  N     . LEU A 1 264 ? -33.33986 -15.05544 -20.85263 1.000 25.11142 ? 264 LEU A N     1 
ATOM   2009  C  CA    . LEU A 1 264 ? -34.15061 -14.63524 -19.71127 1.000 26.53246 ? 264 LEU A CA    1 
ATOM   2010  C  C     . LEU A 1 264 ? -34.93603 -15.80090 -19.12193 1.000 26.76825 ? 264 LEU A C     1 
ATOM   2011  O  O     . LEU A 1 264 ? -35.07762 -15.90267 -17.89709 1.000 25.18075 ? 264 LEU A O     1 
ATOM   2012  C  CB    . LEU A 1 264 ? -35.10508 -13.51200 -20.11513 1.000 25.79667 ? 264 LEU A CB    1 
ATOM   2013  C  CG    . LEU A 1 264 ? -34.52166 -12.14624 -20.46544 1.000 23.98423 ? 264 LEU A CG    1 
ATOM   2014  C  CD1   . LEU A 1 264 ? -35.60927 -11.24252 -20.99682 1.000 24.83231 ? 264 LEU A CD1   1 
ATOM   2015  C  CD2   . LEU A 1 264 ? -33.86281 -11.52054 -19.26105 1.000 24.49677 ? 264 LEU A CD2   1 
ATOM   2016  N  N     . LEU A 1 265 ? -35.44869 -16.69131 -19.97379 1.000 24.54174 ? 265 LEU A N     1 
ATOM   2017  C  CA    . LEU A 1 265 ? -36.21053 -17.84122 -19.50384 1.000 23.95321 ? 265 LEU A CA    1 
ATOM   2018  C  C     . LEU A 1 265 ? -35.33675 -18.87122 -18.81087 1.000 23.76732 ? 265 LEU A C     1 
ATOM   2019  O  O     . LEU A 1 265 ? -35.87060 -19.78477 -18.17817 1.000 24.85143 ? 265 LEU A O     1 
ATOM   2020  C  CB    . LEU A 1 265 ? -36.96149 -18.50468 -20.65603 1.000 26.14407 ? 265 LEU A CB    1 
ATOM   2021  C  CG    . LEU A 1 265 ? -38.06020 -17.66792 -21.30325 1.000 27.69174 ? 265 LEU A CG    1 
ATOM   2022  C  CD1   . LEU A 1 265 ? -38.49145 -18.29394 -22.62185 1.000 27.05180 ? 265 LEU A CD1   1 
ATOM   2023  C  CD2   . LEU A 1 265 ? -39.23535 -17.52137 -20.35521 1.000 26.27217 ? 265 LEU A CD2   1 
ATOM   2024  N  N     . HIS A 1 266 ? -34.02098 -18.77661 -18.95420 1.000 24.87988 ? 266 HIS A N     1 
ATOM   2025  C  CA    . HIS A 1 266 ? -33.08936 -19.65742 -18.26544 1.000 25.57949 ? 266 HIS A CA    1 
ATOM   2026  C  C     . HIS A 1 266 ? -32.09047 -18.85018 -17.44294 1.000 24.84252 ? 266 HIS A C     1 
ATOM   2027  O  O     . HIS A 1 266 ? -30.94194 -19.25800 -17.26922 1.000 27.15780 ? 266 HIS A O     1 
ATOM   2028  C  CB    . HIS A 1 266 ? -32.37343 -20.57199 -19.25870 1.000 26.53924 ? 266 HIS A CB    1 
ATOM   2029  C  CG    . HIS A 1 266 ? -33.29521 -21.48781 -19.99969 1.000 25.64878 ? 266 HIS A CG    1 
ATOM   2030  N  ND1   . HIS A 1 266 ? -34.13853 -21.04785 -20.99719 1.000 26.53379 ? 266 HIS A ND1   1 
ATOM   2031  C  CD2   . HIS A 1 266 ? -33.52173 -22.81684 -19.87443 1.000 26.98781 ? 266 HIS A CD2   1 
ATOM   2032  C  CE1   . HIS A 1 266 ? -34.84307 -22.06666 -21.45664 1.000 24.60491 ? 266 HIS A CE1   1 
ATOM   2033  N  NE2   . HIS A 1 266 ? -34.48641 -23.15182 -20.79374 1.000 28.46192 ? 266 HIS A NE2   1 
ATOM   2034  N  N     . LYS A 1 267 ? -32.53041 -17.69963 -16.92304 1.000 25.72711 ? 267 LYS A N     1 
ATOM   2035  C  CA    . LYS A 1 267 ? -31.64290 -16.83542 -16.14919 1.000 26.40837 ? 267 LYS A CA    1 
ATOM   2036  C  C     . LYS A 1 267 ? -31.06654 -17.55595 -14.93742 1.000 25.61481 ? 267 LYS A C     1 
ATOM   2037  O  O     . LYS A 1 267 ? -29.95639 -17.23528 -14.49815 1.000 26.11777 ? 267 LYS A O     1 
ATOM   2038  C  CB    . LYS A 1 267 ? -32.38543 -15.57701 -15.70888 1.000 25.23785 ? 267 LYS A CB    1 
ATOM   2039  C  CG    . LYS A 1 267 ? -33.66089 -15.85972 -14.94996 1.000 26.74615 ? 267 LYS A CG    1 
ATOM   2040  C  CD    . LYS A 1 267 ? -34.28151 -14.58310 -14.41455 1.000 29.72906 ? 267 LYS A CD    1 
ATOM   2041  C  CE    . LYS A 1 267 ? -35.46577 -14.90846 -13.51948 1.000 34.08567 ? 267 LYS A CE    1 
ATOM   2042  N  NZ    . LYS A 1 267 ? -35.10350 -15.94890 -12.50725 1.000 36.30351 ? 267 LYS A NZ    1 
ATOM   2043  N  N     . GLY A 1 268 ? -31.80861 -18.51762 -14.38035 1.000 25.06547 ? 268 GLY A N     1 
ATOM   2044  C  CA    . GLY A 1 268 ? -31.34543 -19.27494 -13.22795 1.000 27.77130 ? 268 GLY A CA    1 
ATOM   2045  C  C     . GLY A 1 268 ? -30.13520 -20.14541 -13.49718 1.000 27.94754 ? 268 GLY A C     1 
ATOM   2046  O  O     . GLY A 1 268 ? -29.46334 -20.56945 -12.55104 1.000 26.76786 ? 268 GLY A O     1 
ATOM   2047  N  N     . LYS A 1 269 ? -29.84996 -20.44014 -14.76175 1.000 27.56632 ? 269 LYS A N     1 
ATOM   2048  C  CA    . LYS A 1 269 ? -28.63472 -21.15321 -15.11833 1.000 26.54375 ? 269 LYS A CA    1 
ATOM   2049  C  C     . LYS A 1 269 ? -27.45341 -20.22935 -15.36404 1.000 24.60835 ? 269 LYS A C     1 
ATOM   2050  O  O     . LYS A 1 269 ? -26.35089 -20.72236 -15.61477 1.000 25.22370 ? 269 LYS A O     1 
ATOM   2051  C  CB    . LYS A 1 269 ? -28.84717 -22.00948 -16.36765 1.000 27.32333 ? 269 LYS A CB    1 
ATOM   2052  C  CG    . LYS A 1 269 ? -29.84536 -23.13512 -16.24629 1.000 27.79340 ? 269 LYS A CG    1 
ATOM   2053  C  CD    . LYS A 1 269 ? -29.52724 -24.16192 -17.32804 1.000 30.05994 ? 269 LYS A CD    1 
ATOM   2054  C  CE    . LYS A 1 269 ? -30.71900 -24.99576 -17.72170 1.000 33.85572 ? 269 LYS A CE    1 
ATOM   2055  N  NZ    . LYS A 1 269 ? -30.35837 -25.89895 -18.85160 1.000 33.76376 ? 269 LYS A NZ    1 
ATOM   2056  N  N     . ILE A 1 270 ? -27.64226 -18.91315 -15.27667 1.000 25.09225 ? 270 ILE A N     1 
ATOM   2057  C  CA    . ILE A 1 270 ? -26.61203 -17.97566 -15.70970 1.000 25.76023 ? 270 ILE A CA    1 
ATOM   2058  C  C     . ILE A 1 270 ? -26.27050 -16.98123 -14.60851 1.000 23.23343 ? 270 ILE A C     1 
ATOM   2059  O  O     . ILE A 1 270 ? -25.10225 -16.82734 -14.23921 1.000 24.85198 ? 270 ILE A O     1 
ATOM   2060  C  CB    . ILE A 1 270 ? -27.05938 -17.22603 -16.98070 1.000 25.15455 ? 270 ILE A CB    1 
ATOM   2061  C  CG1   . ILE A 1 270 ? -27.37091 -18.20484 -18.11554 1.000 25.40357 ? 270 ILE A CG1   1 
ATOM   2062  C  CG2   . ILE A 1 270 ? -25.98986 -16.25031 -17.41976 1.000 24.30831 ? 270 ILE A CG2   1 
ATOM   2063  C  CD1   . ILE A 1 270 ? -28.07955 -17.55966 -19.29370 1.000 24.50656 ? 270 ILE A CD1   1 
ATOM   2064  N  N     . LEU A 1 271 ? -27.27872 -16.28126 -14.09828 1.000 22.68017 ? 271 LEU A N     1 
ATOM   2065  C  CA    . LEU A 1 271 ? -27.01147 -15.19703 -13.15621 1.000 25.02220 ? 271 LEU A CA    1 
ATOM   2066  C  C     . LEU A 1 271 ? -26.37804 -15.65025 -11.84137 1.000 25.21380 ? 271 LEU A C     1 
ATOM   2067  O  O     . LEU A 1 271 ? -25.47362 -14.94730 -11.35776 1.000 25.67280 ? 271 LEU A O     1 
ATOM   2068  C  CB    . LEU A 1 271 ? -28.30699 -14.42045 -12.89424 1.000 25.30209 ? 271 LEU A CB    1 
ATOM   2069  C  CG    . LEU A 1 271 ? -28.88551 -13.64402 -14.07871 1.000 24.42803 ? 271 LEU A CG    1 
ATOM   2070  C  CD1   . LEU A 1 271 ? -30.16602 -12.95046 -13.66774 1.000 23.92152 ? 271 LEU A CD1   1 
ATOM   2071  C  CD2   . LEU A 1 271 ? -27.87816 -12.64995 -14.64878 1.000 22.73062 ? 271 LEU A CD2   1 
ATOM   2072  N  N     . PRO A 1 272 ? -26.79380 -16.75559 -11.20567 1.000 25.72738 ? 272 PRO A N     1 
ATOM   2073  C  CA    . PRO A 1 272 ? -26.12688 -17.15409 -9.95376  1.000 25.84708 ? 272 PRO A CA    1 
ATOM   2074  C  C     . PRO A 1 272 ? -24.62987 -17.36668 -10.09367 1.000 27.92868 ? 272 PRO A C     1 
ATOM   2075  O  O     . PRO A 1 272 ? -23.86813 -16.98167 -9.19714  1.000 28.18759 ? 272 PRO A O     1 
ATOM   2076  C  CB    . PRO A 1 272 ? -26.84850 -18.45310 -9.58203  1.000 25.10887 ? 272 PRO A CB    1 
ATOM   2077  C  CG    . PRO A 1 272 ? -28.19537 -18.29540 -10.14541 1.000 24.98917 ? 272 PRO A CG    1 
ATOM   2078  C  CD    . PRO A 1 272 ? -28.00285 -17.56678 -11.44414 1.000 27.03421 ? 272 PRO A CD    1 
ATOM   2079  N  N     . ARG A 1 273 ? -24.18322 -17.98812 -11.18763 1.000 27.72175 ? 273 ARG A N     1 
ATOM   2080  C  CA    . ARG A 1 273 ? -22.75472 -18.22449 -11.35772 1.000 27.37243 ? 273 ARG A CA    1 
ATOM   2081  C  C     . ARG A 1 273 ? -21.98699 -16.91070 -11.45752 1.000 26.34256 ? 273 ARG A C     1 
ATOM   2082  O  O     . ARG A 1 273 ? -20.87340 -16.79316 -10.93538 1.000 28.15666 ? 273 ARG A O     1 
ATOM   2083  C  CB    . ARG A 1 273 ? -22.50076 -19.09534 -12.58469 1.000 28.20287 ? 273 ARG A CB    1 
ATOM   2084  C  CG    . ARG A 1 273 ? -21.02436 -19.25941 -12.87744 1.000 29.25027 ? 273 ARG A CG    1 
ATOM   2085  C  CD    . ARG A 1 273 ? -20.60959 -18.52209 -14.12345 1.000 30.97578 ? 273 ARG A CD    1 
ATOM   2086  N  NE    . ARG A 1 273 ? -19.19238 -18.71859 -14.38767 1.000 31.59397 ? 273 ARG A NE    1 
ATOM   2087  C  CZ    . ARG A 1 273 ? -18.60315 -18.41064 -15.53096 1.000 33.56193 ? 273 ARG A CZ    1 
ATOM   2088  N  NH1   . ARG A 1 273 ? -19.28918 -17.90668 -16.54503 1.000 35.08064 ? 273 ARG A NH1   1 
ATOM   2089  N  NH2   . ARG A 1 273 ? -17.29703 -18.62081 -15.66340 1.000 34.94890 ? 273 ARG A NH2   1 
ATOM   2090  N  N     . TYR A 1 274 ? -22.55686 -15.91314 -12.13678 1.000 26.69368 ? 274 TYR A N     1 
ATOM   2091  C  CA    . TYR A 1 274 ? -21.88962 -14.61838 -12.21564 1.000 25.11284 ? 274 TYR A CA    1 
ATOM   2092  C  C     . TYR A 1 274 ? -21.97023 -13.87023 -10.89916 1.000 25.94463 ? 274 TYR A C     1 
ATOM   2093  O  O     . TYR A 1 274 ? -21.06149 -13.10004 -10.57638 1.000 27.20734 ? 274 TYR A O     1 
ATOM   2094  C  CB    . TYR A 1 274 ? -22.47651 -13.76288 -13.33778 1.000 26.88835 ? 274 TYR A CB    1 
ATOM   2095  C  CG    . TYR A 1 274 ? -22.01994 -14.16107 -14.71960 1.000 27.11403 ? 274 TYR A CG    1 
ATOM   2096  C  CD1   . TYR A 1 274 ? -20.68956 -14.02105 -15.08804 1.000 28.33020 ? 274 TYR A CD1   1 
ATOM   2097  C  CD2   . TYR A 1 274 ? -22.90710 -14.67229 -15.65099 1.000 27.70879 ? 274 TYR A CD2   1 
ATOM   2098  C  CE1   . TYR A 1 274 ? -20.25530 -14.37474 -16.34267 1.000 28.91490 ? 274 TYR A CE1   1 
ATOM   2099  C  CE2   . TYR A 1 274 ? -22.48088 -15.02931 -16.91461 1.000 27.69622 ? 274 TYR A CE2   1 
ATOM   2100  C  CZ    . TYR A 1 274 ? -21.15409 -14.87856 -17.25196 1.000 28.67921 ? 274 TYR A CZ    1 
ATOM   2101  O  OH    . TYR A 1 274 ? -20.71594 -15.23456 -18.50392 1.000 29.86004 ? 274 TYR A OH    1 
ATOM   2102  N  N     . ARG A 1 275 ? -23.05076 -14.06353 -10.13963 1.000 28.09804 ? 275 ARG A N     1 
ATOM   2103  C  CA    . ARG A 1 275 ? -23.13976 -13.44802 -8.81847  1.000 27.49594 ? 275 ARG A CA    1 
ATOM   2104  C  C     . ARG A 1 275 ? -22.01286 -13.93462 -7.92015  1.000 24.57703 ? 275 ARG A C     1 
ATOM   2105  O  O     . ARG A 1 275 ? -21.39616 -13.14411 -7.20094  1.000 26.77354 ? 275 ARG A O     1 
ATOM   2106  C  CB    . ARG A 1 275 ? -24.49770 -13.74278 -8.18754  1.000 28.09523 ? 275 ARG A CB    1 
ATOM   2107  C  CG    . ARG A 1 275 ? -24.77018 -12.93621 -6.93504  1.000 30.97048 ? 275 ARG A CG    1 
ATOM   2108  C  CD    . ARG A 1 275 ? -25.89571 -13.54856 -6.13366  1.000 32.09841 ? 275 ARG A CD    1 
ATOM   2109  N  NE    . ARG A 1 275 ? -27.18033 -13.41640 -6.80594  1.000 32.14437 ? 275 ARG A NE    1 
ATOM   2110  C  CZ    . ARG A 1 275 ? -28.01680 -12.40998 -6.60732  1.000 31.83055 ? 275 ARG A CZ    1 
ATOM   2111  N  NH1   . ARG A 1 275 ? -27.72991 -11.43356 -5.76438  1.000 34.17381 ? 275 ARG A NH1   1 
ATOM   2112  N  NH2   . ARG A 1 275 ? -29.17168 -12.38654 -7.26421  1.000 33.84599 ? 275 ARG A NH2   1 
ATOM   2113  N  N     . GLN A 1 276 ? -21.73944 -15.23793 -7.94282  1.000 26.84405 ? 276 GLN A N     1 
ATOM   2114  C  CA    . GLN A 1 276 ? -20.63675 -15.78619 -7.16004  1.000 28.65760 ? 276 GLN A CA    1 
ATOM   2115  C  C     . GLN A 1 276 ? -19.29139 -15.24715 -7.64260  1.000 27.55418 ? 276 GLN A C     1 
ATOM   2116  O  O     . GLN A 1 276 ? -18.37382 -15.03892 -6.83956  1.000 26.39989 ? 276 GLN A O     1 
ATOM   2117  C  CB    . GLN A 1 276 ? -20.66748 -17.31287 -7.22348  1.000 28.43894 ? 276 GLN A CB    1 
ATOM   2118  C  CG    . GLN A 1 276 ? -19.82072 -17.99424 -6.15869  1.000 33.48266 ? 276 GLN A CG    1 
ATOM   2119  C  CD    . GLN A 1 276 ? -20.43507 -17.88729 -4.77191  1.000 36.15653 ? 276 GLN A CD    1 
ATOM   2120  O  OE1   . GLN A 1 276 ? -21.60726 -17.53352 -4.62198  1.000 37.38926 ? 276 GLN A OE1   1 
ATOM   2121  N  NE2   . GLN A 1 276 ? -19.64427 -18.19397 -3.74988  1.000 38.45429 ? 276 GLN A NE2   1 
ATOM   2122  N  N     . MET A 1 277 ? -19.14861 -15.03987 -8.95762  1.000 26.52229 ? 277 MET A N     1 
ATOM   2123  C  CA    . MET A 1 277 ? -17.92036 -14.46206 -9.49958  1.000 26.88817 ? 277 MET A CA    1 
ATOM   2124  C  C     . MET A 1 277 ? -17.71862 -13.04302 -8.99555  1.000 25.92342 ? 277 MET A C     1 
ATOM   2125  O  O     . MET A 1 277 ? -16.60890 -12.65953 -8.60721  1.000 26.81474 ? 277 MET A O     1 
ATOM   2126  C  CB    . MET A 1 277 ? -17.97166 -14.45567 -11.02994 1.000 28.06001 ? 277 MET A CB    1 
ATOM   2127  C  CG    . MET A 1 277 ? -17.85029 -15.80752 -11.71091 1.000 28.75842 ? 277 MET A CG    1 
ATOM   2128  S  SD    . MET A 1 277 ? -18.03257 -15.65801 -13.51036 1.000 30.94587 ? 277 MET A SD    1 
ATOM   2129  C  CE    . MET A 1 277 ? -16.93722 -14.28704 -13.85163 1.000 28.18555 ? 277 MET A CE    1 
ATOM   2130  N  N     . ILE A 1 278 ? -18.78858 -12.25085 -8.99446  1.000 25.82860 ? 278 ILE A N     1 
ATOM   2131  C  CA    . ILE A 1 278 ? -18.71349 -10.86987 -8.53794  1.000 25.65515 ? 278 ILE A CA    1 
ATOM   2132  C  C     . ILE A 1 278 ? -18.41793 -10.81910 -7.04464  1.000 26.29907 ? 278 ILE A C     1 
ATOM   2133  O  O     . ILE A 1 278 ? -17.59877 -10.01533 -6.58359  1.000 27.05564 ? 278 ILE A O     1 
ATOM   2134  C  CB    . ILE A 1 278 ? -20.02458 -10.13908 -8.87981  1.000 25.79527 ? 278 ILE A CB    1 
ATOM   2135  C  CG1   . ILE A 1 278 ? -20.19187 -10.02696 -10.39303 1.000 25.32713 ? 278 ILE A CG1   1 
ATOM   2136  C  CG2   . ILE A 1 278 ? -20.05618 -8.75796  -8.24288  1.000 24.80156 ? 278 ILE A CG2   1 
ATOM   2137  C  CD1   . ILE A 1 278 ? -21.60165 -9.73286  -10.81315 1.000 25.83696 ? 278 ILE A CD1   1 
ATOM   2138  N  N     . GLN A 1 279 ? -19.06997 -11.68444 -6.26860  1.000 27.43667 ? 279 GLN A N     1 
ATOM   2139  C  CA    . GLN A 1 279 ? -18.91429 -11.64897 -4.81848  1.000 27.02085 ? 279 GLN A CA    1 
ATOM   2140  C  C     . GLN A 1 279 ? -17.48576 -11.98985 -4.39398  1.000 27.85472 ? 279 GLN A C     1 
ATOM   2141  O  O     . GLN A 1 279 ? -16.95701 -11.38771 -3.45194  1.000 30.52373 ? 279 GLN A O     1 
ATOM   2142  C  CB    . GLN A 1 279 ? -19.94124 -12.58973 -4.18344  1.000 29.25624 ? 279 GLN A CB    1 
ATOM   2143  C  CG    . GLN A 1 279 ? -21.36988 -12.01748 -4.24522  1.000 30.20798 ? 279 GLN A CG    1 
ATOM   2144  C  CD    . GLN A 1 279 ? -22.46373 -13.03350 -3.94069  1.000 31.69975 ? 279 GLN A CD    1 
ATOM   2145  O  OE1   . GLN A 1 279 ? -22.21057 -14.23482 -3.84779  1.000 35.71211 ? 279 GLN A OE1   1 
ATOM   2146  N  NE2   . GLN A 1 279 ? -23.69442 -12.54857 -3.79556  1.000 29.61474 ? 279 GLN A NE2   1 
ATOM   2147  N  N     . HIS A 1 280 ? -16.83942 -12.94387 -5.07661  1.000 26.97770 ? 280 HIS A N     1 
ATOM   2148  C  CA    . HIS A 1 280 ? -15.43044 -13.22721 -4.79678  1.000 26.19524 ? 280 HIS A CA    1 
ATOM   2149  C  C     . HIS A 1 280 ? -14.54528 -12.03027 -5.13018  1.000 27.12048 ? 280 HIS A C     1 
ATOM   2150  O  O     . HIS A 1 280 ? -13.60062 -11.72273 -4.39311  1.000 27.28682 ? 280 HIS A O     1 
ATOM   2151  C  CB    . HIS A 1 280 ? -14.96930 -14.47198 -5.56230  1.000 26.45153 ? 280 HIS A CB    1 
ATOM   2152  C  CG    . HIS A 1 280 ? -13.59599 -14.95157 -5.18401  1.000 27.65139 ? 280 HIS A CG    1 
ATOM   2153  N  ND1   . HIS A 1 280 ? -13.01991 -16.07160 -5.74456  1.000 29.50705 ? 280 HIS A ND1   1 
ATOM   2154  C  CD2   . HIS A 1 280 ? -12.68646 -14.46581 -4.30418  1.000 27.35316 ? 280 HIS A CD2   1 
ATOM   2155  C  CE1   . HIS A 1 280 ? -11.81822 -16.25567 -5.22565  1.000 29.72350 ? 280 HIS A CE1   1 
ATOM   2156  N  NE2   . HIS A 1 280 ? -11.59010 -15.29260 -4.35143  1.000 26.70193 ? 280 HIS A NE2   1 
ATOM   2157  N  N     . ASN A 1 281 ? -14.84404 -11.33020 -6.22735  1.000 26.21974 ? 281 ASN A N     1 
ATOM   2158  C  CA    . ASN A 1 281 ? -14.00997 -10.20175 -6.62960  1.000 27.02908 ? 281 ASN A CA    1 
ATOM   2159  C  C     . ASN A 1 281 ? -14.22234 -8.99163  -5.73202  1.000 26.03715 ? 281 ASN A C     1 
ATOM   2160  O  O     . ASN A 1 281 ? -13.29369 -8.20172  -5.52869  1.000 25.52290 ? 281 ASN A O     1 
ATOM   2161  C  CB    . ASN A 1 281 ? -14.28303 -9.83755  -8.08747  1.000 25.82615 ? 281 ASN A CB    1 
ATOM   2162  C  CG    . ASN A 1 281 ? -13.73271 -10.86404 -9.04540  1.000 27.48228 ? 281 ASN A CG    1 
ATOM   2163  O  OD1   . ASN A 1 281 ? -12.78641 -11.57506 -8.72099  1.000 28.65154 ? 281 ASN A OD1   1 
ATOM   2164  N  ND2   . ASN A 1 281 ? -14.31607 -10.94677 -10.23263 1.000 29.11017 ? 281 ASN A ND2   1 
ATOM   2165  N  N     . ILE A 1 282 ? -15.43589 -8.81397  -5.21255  1.000 27.27295 ? 282 ILE A N     1 
ATOM   2166  C  CA    . ILE A 1 282 ? -15.66399 -7.78225  -4.20746  1.000 26.47594 ? 282 ILE A CA    1 
ATOM   2167  C  C     . ILE A 1 282 ? -14.81744 -8.06336  -2.97208  1.000 27.61600 ? 282 ILE A C     1 
ATOM   2168  O  O     . ILE A 1 282 ? -14.22005 -7.15140  -2.38948  1.000 28.70251 ? 282 ILE A O     1 
ATOM   2169  C  CB    . ILE A 1 282 ? -17.16503 -7.68860  -3.87875  1.000 25.70294 ? 282 ILE A CB    1 
ATOM   2170  C  CG1   . ILE A 1 282 ? -17.91796 -7.05918  -5.05456  1.000 24.33656 ? 282 ILE A CG1   1 
ATOM   2171  C  CG2   . ILE A 1 282 ? -17.39515 -6.90871  -2.59233  1.000 26.34258 ? 282 ILE A CG2   1 
ATOM   2172  C  CD1   . ILE A 1 282 ? -19.41797 -7.12273  -4.92696  1.000 24.26500 ? 282 ILE A CD1   1 
ATOM   2173  N  N     . GLN A 1 283 ? -14.73236 -9.33403  -2.56792  1.000 28.26444 ? 283 GLN A N     1 
ATOM   2174  C  CA    . GLN A 1 283 ? -13.85122 -9.70004  -1.46342  1.000 27.69845 ? 283 GLN A CA    1 
ATOM   2175  C  C     . GLN A 1 283 ? -12.39306 -9.43216  -1.81003  1.000 27.68608 ? 283 GLN A C     1 
ATOM   2176  O  O     . GLN A 1 283 ? -11.63696 -8.90715  -0.98530  1.000 28.96648 ? 283 GLN A O     1 
ATOM   2177  C  CB    . GLN A 1 283 ? -14.03577 -11.16905 -1.10177  1.000 28.06527 ? 283 GLN A CB    1 
ATOM   2178  C  CG    . GLN A 1 283 ? -15.42332 -11.54881 -0.65340  1.000 31.70615 ? 283 GLN A CG    1 
ATOM   2179  C  CD    . GLN A 1 283 ? -15.46553 -12.96656 -0.13017  1.000 36.80670 ? 283 GLN A CD    1 
ATOM   2180  O  OE1   . GLN A 1 283 ? -14.51005 -13.43151 0.49438   1.000 41.11247 ? 283 GLN A OE1   1 
ATOM   2181  N  NE2   . GLN A 1 283 ? -16.56324 -13.66975 -0.39387  1.000 37.12164 ? 283 GLN A NE2   1 
ATOM   2182  N  N     . GLN A 1 284 ? -11.97591 -9.80277  -3.02205  1.000 26.86076 ? 284 GLN A N     1 
ATOM   2183  C  CA    . GLN A 1 284 ? -10.59804 -9.56381  -3.43731  1.000 28.08881 ? 284 GLN A CA    1 
ATOM   2184  C  C     . GLN A 1 284 ? -10.25447 -8.08255  -3.44000  1.000 27.61068 ? 284 GLN A C     1 
ATOM   2185  O  O     . GLN A 1 284 ? -9.10353  -7.71502  -3.18178  1.000 28.71105 ? 284 GLN A O     1 
ATOM   2186  C  CB    . GLN A 1 284 ? -10.35820 -10.15242 -4.82535  1.000 28.02769 ? 284 GLN A CB    1 
ATOM   2187  C  CG    . GLN A 1 284 ? -10.31501 -11.65995 -4.84467  1.000 27.28732 ? 284 GLN A CG    1 
ATOM   2188  C  CD    . GLN A 1 284 ? -9.78893  -12.20349 -6.14612  1.000 29.50493 ? 284 GLN A CD    1 
ATOM   2189  O  OE1   . GLN A 1 284 ? -8.85139  -12.99542 -6.16237  1.000 33.73732 ? 284 GLN A OE1   1 
ATOM   2190  N  NE2   . GLN A 1 284 ? -10.39467 -11.78784 -7.25104  1.000 30.33478 ? 284 GLN A NE2   1 
ATOM   2191  N  N     . PHE A 1 285 ? -11.21792 -7.21815  -3.75724  1.000 26.69622 ? 285 PHE A N     1 
ATOM   2192  C  CA    . PHE A 1 285 ? -10.91403 -5.79558  -3.75055  1.000 26.64547 ? 285 PHE A CA    1 
ATOM   2193  C  C     . PHE A 1 285 ? -10.91413 -5.22097  -2.34101  1.000 27.01890 ? 285 PHE A C     1 
ATOM   2194  O  O     . PHE A 1 285 ? -10.16955 -4.27736  -2.06536  1.000 28.32625 ? 285 PHE A O     1 
ATOM   2195  C  CB    . PHE A 1 285 ? -11.89003 -5.01588  -4.62850  1.000 25.00575 ? 285 PHE A CB    1 
ATOM   2196  C  CG    . PHE A 1 285 ? -11.39581 -3.64397  -4.96990  1.000 26.46393 ? 285 PHE A CG    1 
ATOM   2197  C  CD1   . PHE A 1 285 ? -10.51996 -3.45966  -6.02174  1.000 25.44638 ? 285 PHE A CD1   1 
ATOM   2198  C  CD2   . PHE A 1 285 ? -11.76241 -2.54693  -4.21603  1.000 27.28399 ? 285 PHE A CD2   1 
ATOM   2199  C  CE1   . PHE A 1 285 ? -10.03909 -2.20575  -6.32976  1.000 26.14398 ? 285 PHE A CE1   1 
ATOM   2200  C  CE2   . PHE A 1 285 ? -11.28174 -1.28961  -4.52501  1.000 25.67518 ? 285 PHE A CE2   1 
ATOM   2201  C  CZ    . PHE A 1 285 ? -10.41765 -1.12405  -5.57734  1.000 26.46134 ? 285 PHE A CZ    1 
ATOM   2202  N  N     . GLU A 1 286 ? -11.74615 -5.75426  -1.44665  1.000 27.44524 ? 286 GLU A N     1 
ATOM   2203  C  CA    . GLU A 1 286 ? -11.69107 -5.31998  -0.05531  1.000 29.43636 ? 286 GLU A CA    1 
ATOM   2204  C  C     . GLU A 1 286 ? -10.37924 -5.73752  0.59517   1.000 28.74982 ? 286 GLU A C     1 
ATOM   2205  O  O     . GLU A 1 286 ? -9.83191  -5.00356  1.42516   1.000 30.67147 ? 286 GLU A O     1 
ATOM   2206  C  CB    . GLU A 1 286 ? -12.88726 -5.86758  0.71807   1.000 28.49013 ? 286 GLU A CB    1 
ATOM   2207  C  CG    . GLU A 1 286 ? -14.20680 -5.24541  0.29078   1.000 28.68050 ? 286 GLU A CG    1 
ATOM   2208  C  CD    . GLU A 1 286 ? -15.39819 -5.82231  1.02706   1.000 30.51910 ? 286 GLU A CD    1 
ATOM   2209  O  OE1   . GLU A 1 286 ? -15.42265 -7.04924  1.26392   1.000 30.90519 ? 286 GLU A OE1   1 
ATOM   2210  O  OE2   . GLU A 1 286 ? -16.30634 -5.03802  1.38004   1.000 32.35867 ? 286 GLU A OE2   1 
ATOM   2211  N  N     . THR A 1 287 ? -9.86111  -6.91483  0.23802   1.000 28.54396 ? 287 THR A N     1 
ATOM   2212  C  CA    . THR A 1 287 ? -8.50724  -7.26457  0.65108   1.000 28.55783 ? 287 THR A CA    1 
ATOM   2213  C  C     . THR A 1 287 ? -7.50093  -6.25961  0.10801   1.000 30.79371 ? 287 THR A C     1 
ATOM   2214  O  O     . THR A 1 287 ? -6.61449  -5.79939  0.83739   1.000 32.21787 ? 287 THR A O     1 
ATOM   2215  C  CB    . THR A 1 287 ? -8.15538  -8.67671  0.17866   1.000 27.44379 ? 287 THR A CB    1 
ATOM   2216  O  OG1   . THR A 1 287 ? -9.03664  -9.62406  0.78911   1.000 28.98746 ? 287 THR A OG1   1 
ATOM   2217  C  CG2   . THR A 1 287 ? -6.72127  -9.02829  0.54094   1.000 29.87466 ? 287 THR A CG2   1 
ATOM   2218  N  N     . PHE A 1 288 ? -7.65549  -5.87023  -1.16076  1.000 29.79314 ? 288 PHE A N     1 
ATOM   2219  C  CA    . PHE A 1 288 ? -6.73235  -4.91929  -1.76993  1.000 28.37238 ? 288 PHE A CA    1 
ATOM   2220  C  C     . PHE A 1 288 ? -6.80298  -3.56007  -1.08500  1.000 29.25007 ? 288 PHE A C     1 
ATOM   2221  O  O     . PHE A 1 288 ? -5.77792  -2.88900  -0.91639  1.000 30.19621 ? 288 PHE A O     1 
ATOM   2222  C  CB    . PHE A 1 288 ? -7.03900  -4.78609  -3.26469  1.000 27.82348 ? 288 PHE A CB    1 
ATOM   2223  C  CG    . PHE A 1 288 ? -6.22392  -3.73429  -3.96609  1.000 25.96526 ? 288 PHE A CG    1 
ATOM   2224  C  CD1   . PHE A 1 288 ? -4.90392  -3.98045  -4.31041  1.000 27.94944 ? 288 PHE A CD1   1 
ATOM   2225  C  CD2   . PHE A 1 288 ? -6.77262  -2.50726  -4.28043  1.000 25.50768 ? 288 PHE A CD2   1 
ATOM   2226  C  CE1   . PHE A 1 288 ? -4.14531  -3.02175  -4.95308  1.000 26.32177 ? 288 PHE A CE1   1 
ATOM   2227  C  CE2   . PHE A 1 288 ? -6.02277  -1.54552  -4.92425  1.000 27.19957 ? 288 PHE A CE2   1 
ATOM   2228  C  CZ    . PHE A 1 288 ? -4.70370  -1.80351  -5.25962  1.000 27.58653 ? 288 PHE A CZ    1 
ATOM   2229  N  N     . ILE A 1 289 ? -8.00366  -3.13746  -0.68187  1.000 27.89370 ? 289 ILE A N     1 
ATOM   2230  C  CA    . ILE A 1 289 ? -8.15481  -1.85318  0.00067   1.000 29.82856 ? 289 ILE A CA    1 
ATOM   2231  C  C     . ILE A 1 289 ? -7.42716  -1.87020  1.33792   1.000 30.55761 ? 289 ILE A C     1 
ATOM   2232  O  O     . ILE A 1 289 ? -6.76480  -0.89620  1.71682   1.000 29.21983 ? 289 ILE A O     1 
ATOM   2233  C  CB    . ILE A 1 289 ? -9.64783  -1.51958  0.17889   1.000 28.99856 ? 289 ILE A CB    1 
ATOM   2234  C  CG1   . ILE A 1 289 ? -10.28316 -1.17557  -1.16837  1.000 30.10142 ? 289 ILE A CG1   1 
ATOM   2235  C  CG2   . ILE A 1 289 ? -9.82423  -0.36317  1.13851   1.000 30.33691 ? 289 ILE A CG2   1 
ATOM   2236  C  CD1   . ILE A 1 289 ? -11.71151 -0.72161  -1.06898  1.000 29.09244 ? 289 ILE A CD1   1 
ATOM   2237  N  N     . LYS A 1 290 ? -7.54155  -2.97823  2.07287   1.000 31.33999 ? 290 LYS A N     1 
ATOM   2238  C  CA    . LYS A 1 290 ? -6.85960  -3.09784  3.35564   1.000 30.67003 ? 290 LYS A CA    1 
ATOM   2239  C  C     . LYS A 1 290 ? -5.34411  -3.08188  3.18670   1.000 30.85755 ? 290 LYS A C     1 
ATOM   2240  O  O     . LYS A 1 290 ? -4.63535  -2.42031  3.95456   1.000 34.55953 ? 290 LYS A O     1 
ATOM   2241  C  CB    . LYS A 1 290 ? -7.32082  -4.36859  4.06956   1.000 31.41201 ? 290 LYS A CB    1 
ATOM   2242  C  CG    . LYS A 1 290 ? -6.68619  -4.56916  5.42998   1.000 33.54153 ? 290 LYS A CG    1 
ATOM   2243  C  CD    . LYS A 1 290 ? -7.20082  -5.82412  6.09483   1.000 36.98431 ? 290 LYS A CD    1 
ATOM   2244  C  CE    . LYS A 1 290 ? -6.78691  -5.85944  7.55089   1.000 40.10844 ? 290 LYS A CE    1 
ATOM   2245  N  NZ    . LYS A 1 290 ? -5.30666  -5.79360  7.68302   1.000 42.59778 ? 290 LYS A NZ    1 
ATOM   2246  N  N     . GLN A 1 291 ? -4.82573  -3.80379  2.18826   1.000 29.50634 ? 291 GLN A N     1 
ATOM   2247  C  CA    . GLN A 1 291 ? -3.38157  -3.83051  1.96897   1.000 27.31506 ? 291 GLN A CA    1 
ATOM   2248  C  C     . GLN A 1 291 ? -2.83568  -2.45839  1.59631   1.000 31.56488 ? 291 GLN A C     1 
ATOM   2249  O  O     . GLN A 1 291 ? -1.70774  -2.11744  1.97191   1.000 33.59663 ? 291 GLN A O     1 
ATOM   2250  C  CB    . GLN A 1 291 ? -3.03103  -4.84459  0.88157   1.000 28.79595 ? 291 GLN A CB    1 
ATOM   2251  C  CG    . GLN A 1 291 ? -3.41205  -6.27589  1.20945   1.000 27.47953 ? 291 GLN A CG    1 
ATOM   2252  C  CD    . GLN A 1 291 ? -3.23656  -7.19540  0.02354   1.000 32.08534 ? 291 GLN A CD    1 
ATOM   2253  O  OE1   . GLN A 1 291 ? -3.05593  -6.73763  -1.10628  1.000 32.76322 ? 291 GLN A OE1   1 
ATOM   2254  N  NE2   . GLN A 1 291 ? -3.28598  -8.50014  0.26892   1.000 32.11769 ? 291 GLN A NE2   1 
ATOM   2255  N  N     . GLN A 1 292 ? -3.61382  -1.65878  0.86602   1.000 30.73951 ? 292 GLN A N     1 
ATOM   2256  C  CA    . GLN A 1 292 ? -3.16552  -0.34907  0.40787   1.000 31.55514 ? 292 GLN A CA    1 
ATOM   2257  C  C     . GLN A 1 292 ? -3.16280  0.71050   1.50138   1.000 30.95250 ? 292 GLN A C     1 
ATOM   2258  O  O     . GLN A 1 292 ? -2.58290  1.78071   1.29412   1.000 30.56553 ? 292 GLN A O     1 
ATOM   2259  C  CB    . GLN A 1 292 ? -4.03069  0.11816   -0.76300  1.000 30.48059 ? 292 GLN A CB    1 
ATOM   2260  C  CG    . GLN A 1 292 ? -3.69373  -0.57840  -2.05994  1.000 29.27939 ? 292 GLN A CG    1 
ATOM   2261  C  CD    . GLN A 1 292 ? -2.22680  -0.43752  -2.41260  1.000 27.33015 ? 292 GLN A CD    1 
ATOM   2262  O  OE1   . GLN A 1 292 ? -1.69235  0.67041   -2.44346  1.000 27.37635 ? 292 GLN A OE1   1 
ATOM   2263  N  NE2   . GLN A 1 292 ? -1.57252  -1.55676  -2.70001  1.000 26.57181 ? 292 GLN A NE2   1 
ATOM   2264  N  N     . ARG A 1 293 ? -3.81147  0.45127   2.63582   1.000 32.13283 ? 293 ARG A N     1 
ATOM   2265  C  CA    . ARG A 1 293 ? -3.70775  1.28494   3.83298   1.000 31.80890 ? 293 ARG A CA    1 
ATOM   2266  C  C     . ARG A 1 293 ? -4.07227  2.74423   3.55131   1.000 33.37422 ? 293 ARG A C     1 
ATOM   2267  O  O     . ARG A 1 293 ? -3.28831  3.66703   3.78272   1.000 35.79928 ? 293 ARG A O     1 
ATOM   2268  C  CB    . ARG A 1 293 ? -2.30293  1.18109   4.42856   1.000 33.36035 ? 293 ARG A CB    1 
ATOM   2269  C  CG    . ARG A 1 293 ? -1.82210  -0.24251  4.58646   1.000 34.58418 ? 293 ARG A CG    1 
ATOM   2270  C  CD    . ARG A 1 293 ? -0.55542  -0.29402  5.39963   1.000 35.30394 ? 293 ARG A CD    1 
ATOM   2271  N  NE    . ARG A 1 293 ? -0.86081  -0.10886  6.81307   1.000 38.39431 ? 293 ARG A NE    1 
ATOM   2272  C  CZ    . ARG A 1 293 ? -1.26957  -1.07652  7.62266   1.000 37.23572 ? 293 ARG A CZ    1 
ATOM   2273  N  NH1   . ARG A 1 293 ? -1.43885  -2.31592  7.18942   1.000 35.74175 ? 293 ARG A NH1   1 
ATOM   2274  N  NH2   . ARG A 1 293 ? -1.52222  -0.79215  8.89711   1.000 40.43550 ? 293 ARG A NH2   1 
ATOM   2275  N  N     . GLY A 1 294 ? -5.29288  2.94317   3.05884   1.000 33.31421 ? 294 GLY A N     1 
ATOM   2276  C  CA    . GLY A 1 294 ? -5.82160  4.27454   2.86462   1.000 32.08957 ? 294 GLY A CA    1 
ATOM   2277  C  C     . GLY A 1 294 ? -5.51594  4.90612   1.52382   1.000 31.57147 ? 294 GLY A C     1 
ATOM   2278  O  O     . GLY A 1 294 ? -6.09001  5.95680   1.20864   1.000 31.59278 ? 294 GLY A O     1 
ATOM   2279  N  N     . LEU A 1 295 ? -4.62978  4.31089   0.72237   1.000 32.83215 ? 295 LEU A N     1 
ATOM   2280  C  CA    . LEU A 1 295 ? -4.35675  4.87505   -0.59546  1.000 32.51568 ? 295 LEU A CA    1 
ATOM   2281  C  C     . LEU A 1 295 ? -5.53012  4.65754   -1.54188  1.000 32.71342 ? 295 LEU A C     1 
ATOM   2282  O  O     . LEU A 1 295 ? -5.85370  5.53656   -2.34771  1.000 35.84577 ? 295 LEU A O     1 
ATOM   2283  C  CB    . LEU A 1 295 ? -3.08422  4.26607   -1.17842  1.000 30.12275 ? 295 LEU A CB    1 
ATOM   2284  C  CG    . LEU A 1 295 ? -2.61356  4.91699   -2.47651  1.000 31.61888 ? 295 LEU A CG    1 
ATOM   2285  C  CD1   . LEU A 1 295 ? -2.59688  6.43205   -2.34136  1.000 32.90983 ? 295 LEU A CD1   1 
ATOM   2286  C  CD2   . LEU A 1 295 ? -1.24658  4.39524   -2.88420  1.000 32.19796 ? 295 LEU A CD2   1 
ATOM   2287  N  N     . ILE A 1 296 ? -6.19702  3.51117   -1.43576  1.000 32.19174 ? 296 ILE A N     1 
ATOM   2288  C  CA    . ILE A 1 296 ? -7.33848  3.16301   -2.27261  1.000 31.39315 ? 296 ILE A CA    1 
ATOM   2289  C  C     . ILE A 1 296 ? -8.57581  3.11318   -1.39207  1.000 31.14453 ? 296 ILE A C     1 
ATOM   2290  O  O     . ILE A 1 296 ? -8.55155  2.51473   -0.31062  1.000 34.32062 ? 296 ILE A O     1 
ATOM   2291  C  CB    . ILE A 1 296 ? -7.12538  1.81717   -2.98684  1.000 32.09943 ? 296 ILE A CB    1 
ATOM   2292  C  CG1   . ILE A 1 296 ? -5.92964  1.90123   -3.93364  1.000 32.44015 ? 296 ILE A CG1   1 
ATOM   2293  C  CG2   . ILE A 1 296 ? -8.38157  1.40996   -3.74825  1.000 33.01847 ? 296 ILE A CG2   1 
ATOM   2294  C  CD1   . ILE A 1 296 ? -6.12976  2.87940   -5.07786  1.000 34.66586 ? 296 ILE A CD1   1 
ATOM   2295  N  N     . ASP A 1 297 ? -9.65291  3.74123   -1.85002  1.000 31.77572 ? 297 ASP A N     1 
ATOM   2296  C  CA    . ASP A 1 297 ? -10.93768 3.66468   -1.17606  1.000 30.65571 ? 297 ASP A CA    1 
ATOM   2297  C  C     . ASP A 1 297 ? -12.00996 3.53524   -2.24541  1.000 30.35473 ? 297 ASP A C     1 
ATOM   2298  O  O     . ASP A 1 297 ? -11.74028 3.69715   -3.43716  1.000 31.95125 ? 297 ASP A O     1 
ATOM   2299  C  CB    . ASP A 1 297 ? -11.17615 4.88920   -0.27932  1.000 33.15996 ? 297 ASP A CB    1 
ATOM   2300  C  CG    . ASP A 1 297 ? -12.17698 4.61515   0.83729   1.000 33.20076 ? 297 ASP A CG    1 
ATOM   2301  O  OD1   . ASP A 1 297 ? -12.63956 3.45951   0.95519   1.000 31.84315 ? 297 ASP A OD1   1 
ATOM   2302  O  OD2   . ASP A 1 297 ? -12.49619 5.55478   1.60020   1.000 34.97988 ? 297 ASP A OD2   1 
ATOM   2303  N  N     . TRP A 1 298 ? -13.23543 3.23629   -1.82333  1.000 29.34201 ? 298 TRP A N     1 
ATOM   2304  C  CA    . TRP A 1 298 ? -14.32850 3.17401   -2.78118  1.000 28.83180 ? 298 TRP A CA    1 
ATOM   2305  C  C     . TRP A 1 298 ? -15.64561 3.38261   -2.05668  1.000 27.50441 ? 298 TRP A C     1 
ATOM   2306  O  O     . TRP A 1 298 ? -15.74408 3.19823   -0.84284  1.000 27.66542 ? 298 TRP A O     1 
ATOM   2307  C  CB    . TRP A 1 298 ? -14.33899 1.83659   -3.54254  1.000 27.95752 ? 298 TRP A CB    1 
ATOM   2308  C  CG    . TRP A 1 298 ? -14.70891 0.60992   -2.72278  1.000 28.46535 ? 298 TRP A CG    1 
ATOM   2309  C  CD1   . TRP A 1 298 ? -14.89319 0.53780   -1.36895  1.000 26.65306 ? 298 TRP A CD1   1 
ATOM   2310  C  CD2   . TRP A 1 298 ? -14.92934 -0.71650  -3.22166  1.000 27.04333 ? 298 TRP A CD2   1 
ATOM   2311  N  NE1   . TRP A 1 298 ? -15.22616 -0.73799  -1.00156  1.000 24.63155 ? 298 TRP A NE1   1 
ATOM   2312  C  CE2   . TRP A 1 298 ? -15.24841 -1.53079  -2.11801  1.000 25.91542 ? 298 TRP A CE2   1 
ATOM   2313  C  CE3   . TRP A 1 298 ? -14.89091 -1.29227  -4.49474  1.000 27.13711 ? 298 TRP A CE3   1 
ATOM   2314  C  CZ2   . TRP A 1 298 ? -15.52577 -2.88957  -2.24775  1.000 26.37061 ? 298 TRP A CZ2   1 
ATOM   2315  C  CZ3   . TRP A 1 298 ? -15.16430 -2.64475  -4.62145  1.000 27.23183 ? 298 TRP A CZ3   1 
ATOM   2316  C  CH2   . TRP A 1 298 ? -15.47748 -3.42671  -3.50486  1.000 26.89621 ? 298 TRP A CH2   1 
ATOM   2317  N  N     . VAL A 1 299 ? -16.65586 3.78161   -2.82159  1.000 27.72399 ? 299 VAL A N     1 
ATOM   2318  C  CA    . VAL A 1 299 ? -18.04359 3.59623   -2.41366  1.000 26.35874 ? 299 VAL A CA    1 
ATOM   2319  C  C     . VAL A 1 299 ? -18.42595 2.16857   -2.79566  1.000 29.10943 ? 299 VAL A C     1 
ATOM   2320  O  O     . VAL A 1 299 ? -18.45817 1.82175   -3.98039  1.000 27.56555 ? 299 VAL A O     1 
ATOM   2321  C  CB    . VAL A 1 299 ? -18.96937 4.62148   -3.07314  1.000 27.40124 ? 299 VAL A CB    1 
ATOM   2322  C  CG1   . VAL A 1 299 ? -20.41264 4.37249   -2.66064  1.000 27.35321 ? 299 VAL A CG1   1 
ATOM   2323  C  CG2   . VAL A 1 299 ? -18.52743 6.03481   -2.71843  1.000 27.54810 ? 299 VAL A CG2   1 
ATOM   2324  N  N     . LYS A 1 300 ? -18.69227 1.33338   -1.79739  1.000 26.88162 ? 300 LYS A N     1 
ATOM   2325  C  CA    . LYS A 1 300 ? -18.92799 -0.07805  -2.06087  1.000 26.68335 ? 300 LYS A CA    1 
ATOM   2326  C  C     . LYS A 1 300 ? -20.14699 -0.25101  -2.96444  1.000 28.53957 ? 300 LYS A C     1 
ATOM   2327  O  O     . LYS A 1 300 ? -21.21679 0.29542   -2.66307  1.000 28.68998 ? 300 LYS A O     1 
ATOM   2328  C  CB    . LYS A 1 300 ? -19.12879 -0.82961  -0.74875  1.000 27.83847 ? 300 LYS A CB    1 
ATOM   2329  C  CG    . LYS A 1 300 ? -19.13146 -2.33775  -0.88683  1.000 27.20159 ? 300 LYS A CG    1 
ATOM   2330  C  CD    . LYS A 1 300 ? -19.38318 -2.99381  0.45214   1.000 27.81985 ? 300 LYS A CD    1 
ATOM   2331  C  CE    . LYS A 1 300 ? -19.37716 -4.50344  0.33458   1.000 30.97750 ? 300 LYS A CE    1 
ATOM   2332  N  NZ    . LYS A 1 300 ? -19.60762 -5.15936  1.64934   1.000 33.66068 ? 300 LYS A NZ    1 
ATOM   2333  N  N     . PRO A 1 301 ? -20.03015 -0.98775  -4.07201  1.000 30.60444 ? 301 PRO A N     1 
ATOM   2334  C  CA    . PRO A 1 301 ? -21.18318 -1.17661  -4.95995  1.000 26.32484 ? 301 PRO A CA    1 
ATOM   2335  C  C     . PRO A 1 301 ? -22.21075 -2.12515  -4.36669  1.000 26.52032 ? 301 PRO A C     1 
ATOM   2336  O  O     . PRO A 1 301 ? -21.88345 -3.04387  -3.61271  1.000 29.57847 ? 301 PRO A O     1 
ATOM   2337  C  CB    . PRO A 1 301 ? -20.55663 -1.76666  -6.22788  1.000 26.47485 ? 301 PRO A CB    1 
ATOM   2338  C  CG    . PRO A 1 301 ? -19.33825 -2.46815  -5.74315  1.000 27.53032 ? 301 PRO A CG    1 
ATOM   2339  C  CD    . PRO A 1 301 ? -18.81006 -1.60867  -4.61848  1.000 27.82644 ? 301 PRO A CD    1 
ATOM   2340  N  N     . GLU A 1 302 ? -23.47355 -1.89285  -4.72629  1.000 27.28962 ? 302 GLU A N     1 
ATOM   2341  C  CA    . GLU A 1 302 ? -24.58449 -2.71993  -4.27229  1.000 26.39308 ? 302 GLU A CA    1 
ATOM   2342  C  C     . GLU A 1 302 ? -25.14294 -3.65264  -5.34118  1.000 26.99091 ? 302 GLU A C     1 
ATOM   2343  O  O     . GLU A 1 302 ? -25.72578 -4.68379  -4.99884  1.000 26.20633 ? 302 GLU A O     1 
ATOM   2344  C  CB    . GLU A 1 302 ? -25.71835 -1.83232  -3.74307  1.000 27.84026 ? 302 GLU A CB    1 
ATOM   2345  C  CG    . GLU A 1 302 ? -25.24579 -0.65226  -2.89932  1.000 28.36496 ? 302 GLU A CG    1 
ATOM   2346  C  CD    . GLU A 1 302 ? -26.39205 0.25316   -2.46309  1.000 32.90893 ? 302 GLU A CD    1 
ATOM   2347  O  OE1   . GLU A 1 302 ? -27.37898 -0.26645  -1.89408  1.000 36.47806 ? 302 GLU A OE1   1 
ATOM   2348  O  OE2   . GLU A 1 302 ? -26.31575 1.47980   -2.69929  1.000 29.17675 ? 302 GLU A OE2   1 
ATOM   2349  N  N     . ALA A 1 303 ? -24.98784 -3.32178  -6.62196  1.000 27.75827 ? 303 ALA A N     1 
ATOM   2350  C  CA    . ALA A 1 303 ? -25.48326 -4.18133  -7.68979  1.000 26.73703 ? 303 ALA A CA    1 
ATOM   2351  C  C     . ALA A 1 303 ? -24.77357 -3.82357  -8.98635  1.000 24.59211 ? 303 ALA A C     1 
ATOM   2352  O  O     . ALA A 1 303 ? -24.23521 -2.72569  -9.13775  1.000 24.66434 ? 303 ALA A O     1 
ATOM   2353  C  CB    . ALA A 1 303 ? -27.00085 -4.05541  -7.85962  1.000 25.08201 ? 303 ALA A CB    1 
ATOM   2354  N  N     . GLY A 1 304 ? -24.79530 -4.75722  -9.92450  1.000 25.66803 ? 304 GLY A N     1 
ATOM   2355  C  CA    . GLY A 1 304 ? -24.22827 -4.52886  -11.23176 1.000 24.63857 ? 304 GLY A CA    1 
ATOM   2356  C  C     . GLY A 1 304 ? -22.91069 -5.24703  -11.44814 1.000 24.01167 ? 304 GLY A C     1 
ATOM   2357  O  O     . GLY A 1 304 ? -22.58961 -6.24906  -10.80482 1.000 25.32604 ? 304 GLY A O     1 
ATOM   2358  N  N     . THR A 1 305 ? -22.14787 -4.72948  -12.40690 1.000 24.28649 ? 305 THR A N     1 
ATOM   2359  C  CA    . THR A 1 305 ? -20.95820 -5.39248  -12.91802 1.000 25.82481 ? 305 THR A CA    1 
ATOM   2360  C  C     . THR A 1 305 ? -19.68645 -4.57588  -12.73891 1.000 23.96579 ? 305 THR A C     1 
ATOM   2361  O  O     . THR A 1 305 ? -18.61490 -5.03655  -13.15037 1.000 23.22941 ? 305 THR A O     1 
ATOM   2362  C  CB    . THR A 1 305 ? -21.13099 -5.71440  -14.41001 1.000 23.64980 ? 305 THR A CB    1 
ATOM   2363  O  OG1   . THR A 1 305 ? -21.31948 -4.49253  -15.13109 1.000 23.29470 ? 305 THR A OG1   1 
ATOM   2364  C  CG2   . THR A 1 305 ? -22.33813 -6.59877  -14.63249 1.000 24.94743 ? 305 THR A CG2   1 
ATOM   2365  N  N     . ILE A 1 306 ? -19.76801 -3.37889  -12.15307 1.000 23.54077 ? 306 ILE A N     1 
ATOM   2366  C  CA    . ILE A 1 306 ? -18.63681 -2.46304  -12.08955 1.000 25.51686 ? 306 ILE A CA    1 
ATOM   2367  C  C     . ILE A 1 306 ? -18.51805 -1.83628  -10.70209 1.000 26.61921 ? 306 ILE A C     1 
ATOM   2368  O  O     . ILE A 1 306 ? -19.44942 -1.86240  -9.89650  1.000 26.03047 ? 306 ILE A O     1 
ATOM   2369  C  CB    . ILE A 1 306 ? -18.75071 -1.35805  -13.16571 1.000 24.28970 ? 306 ILE A CB    1 
ATOM   2370  C  CG1   . ILE A 1 306 ? -20.21220 -0.97827  -13.41044 1.000 25.19203 ? 306 ILE A CG1   1 
ATOM   2371  C  CG2   . ILE A 1 306 ? -18.15535 -1.83624  -14.47366 1.000 26.96381 ? 306 ILE A CG2   1 
ATOM   2372  C  CD1   . ILE A 1 306 ? -20.88450 -0.24126  -12.29213 1.000 26.58003 ? 306 ILE A CD1   1 
ATOM   2373  N  N     . ALA A 1 307 ? -17.33527 -1.28317  -10.43219 1.000 25.99327 ? 307 ALA A N     1 
ATOM   2374  C  CA    . ALA A 1 307 ? -17.06913 -0.46047  -9.25945  1.000 26.23897 ? 307 ALA A CA    1 
ATOM   2375  C  C     . ALA A 1 307 ? -16.21821 0.72183   -9.69809  1.000 27.55912 ? 307 ALA A C     1 
ATOM   2376  O  O     . ALA A 1 307 ? -15.57416 0.68564   -10.74934 1.000 28.33473 ? 307 ALA A O     1 
ATOM   2377  C  CB    . ALA A 1 307 ? -16.36005 -1.24166  -8.14453  1.000 26.24830 ? 307 ALA A CB    1 
ATOM   2378  N  N     . PHE A 1 308 ? -16.22088 1.77883   -8.88790  1.000 26.69947 ? 308 PHE A N     1 
ATOM   2379  C  CA    . PHE A 1 308 ? -15.53987 3.03159   -9.22265  1.000 25.69943 ? 308 PHE A CA    1 
ATOM   2380  C  C     . PHE A 1 308 ? -14.64511 3.47903   -8.06687  1.000 28.17823 ? 308 PHE A C     1 
ATOM   2381  O  O     . PHE A 1 308 ? -14.87521 4.53016   -7.46093  1.000 27.60807 ? 308 PHE A O     1 
ATOM   2382  C  CB    . PHE A 1 308 ? -16.57775 4.09971   -9.56525  1.000 27.11491 ? 308 PHE A CB    1 
ATOM   2383  C  CG    . PHE A 1 308 ? -16.07998 5.19195   -10.47717 1.000 25.82911 ? 308 PHE A CG    1 
ATOM   2384  C  CD1   . PHE A 1 308 ? -15.30156 4.89823   -11.57944 1.000 26.38761 ? 308 PHE A CD1   1 
ATOM   2385  C  CD2   . PHE A 1 308 ? -16.45790 6.50934   -10.26617 1.000 25.80771 ? 308 PHE A CD2   1 
ATOM   2386  C  CE1   . PHE A 1 308 ? -14.87412 5.90109   -12.43200 1.000 24.96093 ? 308 PHE A CE1   1 
ATOM   2387  C  CE2   . PHE A 1 308 ? -16.03511 7.51326   -11.11307 1.000 26.41064 ? 308 PHE A CE2   1 
ATOM   2388  C  CZ    . PHE A 1 308 ? -15.24249 7.20515   -12.20114 1.000 26.69666 ? 308 PHE A CZ    1 
ATOM   2389  N  N     . PRO A 1 309 ? -13.60776 2.70518   -7.73283  1.000 27.94373 ? 309 PRO A N     1 
ATOM   2390  C  CA    . PRO A 1 309 ? -12.71536 3.10467   -6.63787  1.000 27.49838 ? 309 PRO A CA    1 
ATOM   2391  C  C     . PRO A 1 309 ? -11.86661 4.30423   -7.02396  1.000 28.86175 ? 309 PRO A C     1 
ATOM   2392  O  O     . PRO A 1 309 ? -11.86936 4.77048   -8.16314  1.000 29.07697 ? 309 PRO A O     1 
ATOM   2393  C  CB    . PRO A 1 309 ? -11.85586 1.86334   -6.40581  1.000 27.36027 ? 309 PRO A CB    1 
ATOM   2394  C  CG    . PRO A 1 309 ? -11.86979 1.15579   -7.70519  1.000 27.13594 ? 309 PRO A CG    1 
ATOM   2395  C  CD    . PRO A 1 309 ? -13.22505 1.39261   -8.28576  1.000 27.88503 ? 309 PRO A CD    1 
ATOM   2396  N  N     . PHE A 1 310 ? -11.13062 4.81398   -6.04021  1.000 29.51501 ? 310 PHE A N     1 
ATOM   2397  C  CA    . PHE A 1 310 ? -10.34334 6.01903   -6.25026  1.000 30.09815 ? 310 PHE A CA    1 
ATOM   2398  C  C     . PHE A 1 310 ? -9.10439  5.99956   -5.37000  1.000 31.31620 ? 310 PHE A C     1 
ATOM   2399  O  O     . PHE A 1 310 ? -9.02733  5.26453   -4.38145  1.000 30.85775 ? 310 PHE A O     1 
ATOM   2400  C  CB    . PHE A 1 310 ? -11.16384 7.28086   -5.95770  1.000 29.15651 ? 310 PHE A CB    1 
ATOM   2401  C  CG    . PHE A 1 310 ? -11.73715 7.32988   -4.56449  1.000 30.53477 ? 310 PHE A CG    1 
ATOM   2402  C  CD1   . PHE A 1 310 ? -12.92024 6.67234   -4.25942  1.000 30.29448 ? 310 PHE A CD1   1 
ATOM   2403  C  CD2   . PHE A 1 310 ? -11.10885 8.05738   -3.56561  1.000 31.74889 ? 310 PHE A CD2   1 
ATOM   2404  C  CE1   . PHE A 1 310 ? -13.45356 6.72476   -2.98080  1.000 30.99801 ? 310 PHE A CE1   1 
ATOM   2405  C  CE2   . PHE A 1 310 ? -11.63765 8.11300   -2.28740  1.000 30.18687 ? 310 PHE A CE2   1 
ATOM   2406  C  CZ    . PHE A 1 310 ? -12.81188 7.44851   -1.99609  1.000 29.46316 ? 310 PHE A CZ    1 
ATOM   2407  N  N     . PHE A 1 311 ? -8.13079  6.82362   -5.75114  1.000 31.57527 ? 311 PHE A N     1 
ATOM   2408  C  CA    . PHE A 1 311 ? -7.02342  7.14478   -4.86613  1.000 34.12412 ? 311 PHE A CA    1 
ATOM   2409  C  C     . PHE A 1 311 ? -7.47955  8.24349   -3.92157  1.000 33.79489 ? 311 PHE A C     1 
ATOM   2410  O  O     . PHE A 1 311 ? -8.14493  9.19693   -4.33556  1.000 33.64932 ? 311 PHE A O     1 
ATOM   2411  C  CB    . PHE A 1 311 ? -5.79367  7.61926   -5.64363  1.000 34.65246 ? 311 PHE A CB    1 
ATOM   2412  C  CG    . PHE A 1 311 ? -5.19715  6.58483   -6.55252  1.000 34.86978 ? 311 PHE A CG    1 
ATOM   2413  C  CD1   . PHE A 1 311 ? -4.23993  5.70154   -6.07750  1.000 33.97029 ? 311 PHE A CD1   1 
ATOM   2414  C  CD2   . PHE A 1 311 ? -5.56489  6.51410   -7.88607  1.000 33.99504 ? 311 PHE A CD2   1 
ATOM   2415  C  CE1   . PHE A 1 311 ? -3.67725  4.75346   -6.90719  1.000 33.22710 ? 311 PHE A CE1   1 
ATOM   2416  C  CE2   . PHE A 1 311 ? -5.00534  5.56762   -8.72214  1.000 32.96116 ? 311 PHE A CE2   1 
ATOM   2417  C  CZ    . PHE A 1 311 ? -4.05981  4.68686   -8.23326  1.000 33.54175 ? 311 PHE A CZ    1 
ATOM   2418  N  N     . THR A 1 312 ? -7.12389  8.11044   -2.64635  1.000 34.74465 ? 312 THR A N     1 
ATOM   2419  C  CA    . THR A 1 312 ? -7.50540  9.13682   -1.68601  1.000 35.29776 ? 312 THR A CA    1 
ATOM   2420  C  C     . THR A 1 312 ? -6.62239  10.37367  -1.77238  1.000 37.80204 ? 312 THR A C     1 
ATOM   2421  O  O     . THR A 1 312 ? -7.02135  11.43863  -1.28859  1.000 38.95252 ? 312 THR A O     1 
ATOM   2422  C  CB    . THR A 1 312 ? -7.48453  8.55852   -0.26856  1.000 33.70535 ? 312 THR A CB    1 
ATOM   2423  O  OG1   . THR A 1 312 ? -6.20460  7.97209   -0.00273  1.000 34.34643 ? 312 THR A OG1   1 
ATOM   2424  C  CG2   . THR A 1 312 ? -8.55900  7.49247   -0.12511  1.000 32.21762 ? 312 THR A CG2   1 
ATOM   2425  N  N     . ASP A 1 313 ? -5.45910  10.26568  -2.39954  1.000 39.22053 ? 313 ASP A N     1 
ATOM   2426  C  CA    . ASP A 1 313 ? -4.63320  11.43194  -2.67107  1.000 39.00613 ? 313 ASP A CA    1 
ATOM   2427  C  C     . ASP A 1 313 ? -5.23405  12.19646  -3.84358  1.000 42.23737 ? 313 ASP A C     1 
ATOM   2428  O  O     . ASP A 1 313 ? -5.36780  11.62993  -4.93347  1.000 45.82421 ? 313 ASP A O     1 
ATOM   2429  C  CB    . ASP A 1 313 ? -3.20154  11.00753  -2.98172  1.000 41.52246 ? 313 ASP A CB    1 
ATOM   2430  C  CG    . ASP A 1 313 ? -2.23876  12.18652  -3.09345  1.000 44.58280 ? 313 ASP A CG    1 
ATOM   2431  O  OD1   . ASP A 1 313 ? -2.67042  13.29444  -3.47522  1.000 44.00006 ? 313 ASP A OD1   1 
ATOM   2432  O  OD2   . ASP A 1 313 ? -1.03704  11.99969  -2.79834  1.000 45.82747 ? 313 ASP A OD2   1 
ATOM   2433  N  N     . PRO A 1 314 ? -5.61867  13.46287  -3.66962  1.000 43.88465 ? 314 PRO A N     1 
ATOM   2434  C  CA    . PRO A 1 314 ? -6.21728  14.20599  -4.78827  1.000 44.06274 ? 314 PRO A CA    1 
ATOM   2435  C  C     . PRO A 1 314 ? -5.23014  14.53292  -5.89343  1.000 44.09255 ? 314 PRO A C     1 
ATOM   2436  O  O     . PRO A 1 314 ? -5.65706  14.97967  -6.96651  1.000 44.44593 ? 314 PRO A O     1 
ATOM   2437  C  CB    . PRO A 1 314 ? -6.74056  15.48941  -4.12388  1.000 43.66800 ? 314 PRO A CB    1 
ATOM   2438  C  CG    . PRO A 1 314 ? -6.71578  15.21867  -2.64856  1.000 42.36256 ? 314 PRO A CG    1 
ATOM   2439  C  CD    . PRO A 1 314 ? -5.59565  14.25649  -2.43223  1.000 44.12660 ? 314 PRO A CD    1 
ATOM   2440  N  N     . ASN A 1 315 ? -3.93427  14.31132  -5.67902  1.000 44.10536 ? 315 ASN A N     1 
ATOM   2441  C  CA    . ASN A 1 315 ? -2.93674  14.66810  -6.67592  1.000 46.80945 ? 315 ASN A CA    1 
ATOM   2442  C  C     . ASN A 1 315 ? -2.73525  13.58923  -7.72959  1.000 45.79887 ? 315 ASN A C     1 
ATOM   2443  O  O     . ASN A 1 315 ? -2.26270  13.89903  -8.82863  1.000 47.53300 ? 315 ASN A O     1 
ATOM   2444  C  CB    . ASN A 1 315 ? -1.59107  14.95254  -5.99562  1.000 46.41773 ? 315 ASN A CB    1 
ATOM   2445  C  CG    . ASN A 1 315 ? -1.61760  16.20898  -5.13461  1.000 48.97083 ? 315 ASN A CG    1 
ATOM   2446  O  OD1   . ASN A 1 315 ? -2.64235  16.88904  -5.02681  1.000 44.71717 ? 315 ASN A OD1   1 
ATOM   2447  N  ND2   . ASN A 1 315 ? -0.48195  16.52120  -4.51449  1.000 50.15023 ? 315 ASN A ND2   1 
ATOM   2448  N  N     . ILE A 1 316 ? -3.08337  12.34300  -7.42918  1.000 43.56221 ? 316 ILE A N     1 
ATOM   2449  C  CA    . ILE A 1 316 ? -2.79666  11.23553  -8.33155  1.000 42.31273 ? 316 ILE A CA    1 
ATOM   2450  C  C     . ILE A 1 316 ? -3.80316  11.23222  -9.47265  1.000 43.57601 ? 316 ILE A C     1 
ATOM   2451  O  O     . ILE A 1 316 ? -5.01640  11.33636  -9.25376  1.000 42.98355 ? 316 ILE A O     1 
ATOM   2452  C  CB    . ILE A 1 316 ? -2.79851  9.89826   -7.57668  1.000 41.36791 ? 316 ILE A CB    1 
ATOM   2453  C  CG1   . ILE A 1 316 ? -1.68840  9.89003   -6.52068  1.000 40.77322 ? 316 ILE A CG1   1 
ATOM   2454  C  CG2   . ILE A 1 316 ? -2.62577  8.73659   -8.54869  1.000 39.10830 ? 316 ILE A CG2   1 
ATOM   2455  C  CD1   . ILE A 1 316 ? -1.56755  8.57835   -5.76005  1.000 39.94568 ? 316 ILE A CD1   1 
ATOM   2456  N  N     . ASN A 1 317 ? -3.29310  11.12604  -10.69629 1.000 42.00341 ? 317 ASN A N     1 
ATOM   2457  C  CA    . ASN A 1 317 ? -4.10370  11.00768  -11.89911 1.000 38.49362 ? 317 ASN A CA    1 
ATOM   2458  C  C     . ASN A 1 317 ? -4.19091  9.53490   -12.27288 1.000 38.40884 ? 317 ASN A C     1 
ATOM   2459  O  O     . ASN A 1 317 ? -3.16367  8.88818   -12.50425 1.000 37.20426 ? 317 ASN A O     1 
ATOM   2460  C  CB    . ASN A 1 317 ? -3.50035  11.82637  -13.03765 1.000 40.72268 ? 317 ASN A CB    1 
ATOM   2461  C  CG    . ASN A 1 317 ? -4.43607  11.96828  -14.21160 1.000 41.36815 ? 317 ASN A CG    1 
ATOM   2462  O  OD1   . ASN A 1 317 ? -4.05838  11.70632  -15.35256 1.000 43.89489 ? 317 ASN A OD1   1 
ATOM   2463  N  ND2   . ASN A 1 317 ? -5.66665  12.38323  -13.94209 1.000 41.13500 ? 317 ASN A ND2   1 
ATOM   2464  N  N     . SER A 1 318 ? -5.41423  9.00741   -12.33256 1.000 38.23602 ? 318 SER A N     1 
ATOM   2465  C  CA    . SER A 1 318 ? -5.57752  7.59680   -12.65894 1.000 36.11888 ? 318 SER A CA    1 
ATOM   2466  C  C     . SER A 1 318 ? -5.11254  7.28749   -14.07417 1.000 35.71546 ? 318 SER A C     1 
ATOM   2467  O  O     . SER A 1 318 ? -4.64724  6.17386   -14.33543 1.000 35.89456 ? 318 SER A O     1 
ATOM   2468  C  CB    . SER A 1 318 ? -7.03606  7.18229   -12.48143 1.000 33.14243 ? 318 SER A CB    1 
ATOM   2469  O  OG    . SER A 1 318 ? -7.88817  7.96865   -13.29783 1.000 35.10400 ? 318 SER A OG    1 
ATOM   2470  N  N     . LYS A 1 319 ? -5.20482  8.25885   -14.98694 1.000 35.72090 ? 319 LYS A N     1 
ATOM   2471  C  CA    . LYS A 1 319 ? -4.76786  8.03521   -16.36317 1.000 36.18026 ? 319 LYS A CA    1 
ATOM   2472  C  C     . LYS A 1 319 ? -3.27704  7.72866   -16.43284 1.000 36.42733 ? 319 LYS A C     1 
ATOM   2473  O  O     . LYS A 1 319 ? -2.84015  6.91224   -17.25266 1.000 37.05219 ? 319 LYS A O     1 
ATOM   2474  C  CB    . LYS A 1 319 ? -5.11237  9.24805   -17.22851 1.000 39.77319 ? 319 LYS A CB    1 
ATOM   2475  C  CG    . LYS A 1 319 ? -4.83367  9.04909   -18.71107 1.000 39.86587 ? 319 LYS A CG    1 
ATOM   2476  C  CD    . LYS A 1 319 ? -5.33048  10.22692  -19.53821 1.000 42.74052 ? 319 LYS A CD    1 
ATOM   2477  C  CE    . LYS A 1 319 ? -5.11636  9.99214   -21.03098 1.000 43.34128 ? 319 LYS A CE    1 
ATOM   2478  N  NZ    . LYS A 1 319 ? -5.58764  11.14648  -21.85423 1.000 42.86028 ? 319 LYS A NZ    1 
ATOM   2479  N  N     . ILE A 1 320 ? -2.47766  8.36891   -15.57992 1.000 38.20314 ? 320 ILE A N     1 
ATOM   2480  C  CA    . ILE A 1 320 ? -1.04632  8.09402   -15.58530 1.000 36.87315 ? 320 ILE A CA    1 
ATOM   2481  C  C     . ILE A 1 320 ? -0.77866  6.69729   -15.04398 1.000 34.95043 ? 320 ILE A C     1 
ATOM   2482  O  O     . ILE A 1 320 ? 0.05008   5.95556   -15.58195 1.000 37.66528 ? 320 ILE A O     1 
ATOM   2483  C  CB    . ILE A 1 320 ? -0.29440  9.16862   -14.78046 1.000 34.73165 ? 320 ILE A CB    1 
ATOM   2484  C  CG1   . ILE A 1 320 ? -0.53348  10.55111  -15.38409 1.000 34.44486 ? 320 ILE A CG1   1 
ATOM   2485  C  CG2   . ILE A 1 320 ? 1.18371   8.85680   -14.74066 1.000 34.65171 ? 320 ILE A CG2   1 
ATOM   2486  C  CD1   . ILE A 1 320 ? 0.02351   11.67812  -14.56020 1.000 35.16343 ? 320 ILE A CD1   1 
ATOM   2487  N  N     . VAL A 1 321 ? -1.47260  6.31526   -13.97351 1.000 35.89429 ? 321 VAL A N     1 
ATOM   2488  C  CA    . VAL A 1 321 ? -1.32028  4.96787   -13.43641 1.000 36.49982 ? 321 VAL A CA    1 
ATOM   2489  C  C     . VAL A 1 321 ? -1.91523  3.93709   -14.39151 1.000 34.24888 ? 321 VAL A C     1 
ATOM   2490  O  O     . VAL A 1 321 ? -1.35023  2.85391   -14.58994 1.000 35.29551 ? 321 VAL A O     1 
ATOM   2491  C  CB    . VAL A 1 321 ? -1.95668  4.87994   -12.03863 1.000 36.86525 ? 321 VAL A CB    1 
ATOM   2492  C  CG1   . VAL A 1 321 ? -1.79611  3.47594   -11.46966 1.000 34.67150 ? 321 VAL A CG1   1 
ATOM   2493  C  CG2   . VAL A 1 321 ? -1.35232  5.92523   -11.11659 1.000 36.57120 ? 321 VAL A CG2   1 
ATOM   2494  N  N     . ALA A 1 322 ? -3.06765  4.25017   -14.98948 1.000 32.22573 ? 322 ALA A N     1 
ATOM   2495  C  CA    . ALA A 1 322 ? -3.69377  3.31560   -15.91977 1.000 33.63736 ? 322 ALA A CA    1 
ATOM   2496  C  C     . ALA A 1 322 ? -2.83258  3.10139   -17.15445 1.000 33.14389 ? 322 ALA A C     1 
ATOM   2497  O  O     . ALA A 1 322 ? -2.78081  1.99268   -17.69825 1.000 33.73421 ? 322 ALA A O     1 
ATOM   2498  C  CB    . ALA A 1 322 ? -5.08037  3.81405   -16.32490 1.000 32.78423 ? 322 ALA A CB    1 
ATOM   2499  N  N     . LYS A 1 323 ? -2.14434  4.14733   -17.60979 1.000 34.01859 ? 323 LYS A N     1 
ATOM   2500  C  CA    . LYS A 1 323 ? -1.30008  4.00681   -18.78898 1.000 34.93562 ? 323 LYS A CA    1 
ATOM   2501  C  C     . LYS A 1 323 ? -0.12916  3.07122   -18.51516 1.000 35.78896 ? 323 LYS A C     1 
ATOM   2502  O  O     . LYS A 1 323 ? 0.12059   2.13344   -19.28127 1.000 35.30849 ? 323 LYS A O     1 
ATOM   2503  C  CB    . LYS A 1 323 ? -0.80676  5.37696   -19.24791 1.000 35.75017 ? 323 LYS A CB    1 
ATOM   2504  C  CG    . LYS A 1 323 ? 0.02516   5.31857   -20.51413 1.000 38.56328 ? 323 LYS A CG    1 
ATOM   2505  C  CD    . LYS A 1 323 ? -0.82325  4.89164   -21.70424 1.000 39.06728 ? 323 LYS A CD    1 
ATOM   2506  C  CE    . LYS A 1 323 ? 0.04128   4.40674   -22.85967 1.000 38.25552 ? 323 LYS A CE    1 
ATOM   2507  N  NZ    . LYS A 1 323 ? 0.63287   3.06212   -22.58709 1.000 36.65360 ? 323 LYS A NZ    1 
ATOM   2508  N  N     . ARG A 1 324 ? 0.59691   3.30460   -17.41847 1.000 36.76846 ? 324 ARG A N     1 
ATOM   2509  C  CA    . ARG A 1 324 ? 1.72213   2.43742   -17.08120 1.000 36.03403 ? 324 ARG A CA    1 
ATOM   2510  C  C     . ARG A 1 324 ? 1.28037   1.00115   -16.83606 1.000 35.39073 ? 324 ARG A C     1 
ATOM   2511  O  O     . ARG A 1 324 ? 2.01737   0.06055   -17.15742 1.000 35.28110 ? 324 ARG A O     1 
ATOM   2512  C  CB    . ARG A 1 324 ? 2.46804   2.98171   -15.86336 1.000 35.86488 ? 324 ARG A CB    1 
ATOM   2513  C  CG    . ARG A 1 324 ? 3.67061   2.13665   -15.49849 1.000 39.49268 ? 324 ARG A CG    1 
ATOM   2514  C  CD    . ARG A 1 324 ? 4.81900   2.95656   -14.96129 1.000 41.68580 ? 324 ARG A CD    1 
ATOM   2515  N  NE    . ARG A 1 324 ? 6.03194   2.14949   -14.89561 1.000 44.51072 ? 324 ARG A NE    1 
ATOM   2516  C  CZ    . ARG A 1 324 ? 7.26096   2.64578   -14.86107 1.000 46.17752 ? 324 ARG A CZ    1 
ATOM   2517  N  NH1   . ARG A 1 324 ? 7.47932   3.95118   -14.88407 1.000 43.88881 ? 324 ARG A NH1   1 
ATOM   2518  N  NH2   . ARG A 1 324 ? 8.29632   1.81166   -14.80430 1.000 44.02952 ? 324 ARG A NH2   1 
ATOM   2519  N  N     . LEU A 1 325 ? 0.08167   0.80912   -16.28452 1.000 35.22508 ? 325 LEU A N     1 
ATOM   2520  C  CA    . LEU A 1 325 ? -0.37769  -0.54019  -15.97304 1.000 32.36881 ? 325 LEU A CA    1 
ATOM   2521  C  C     . LEU A 1 325 ? -0.64594  -1.34946  -17.23713 1.000 32.47127 ? 325 LEU A C     1 
ATOM   2522  O  O     . LEU A 1 325 ? -0.34870  -2.54809  -17.28262 1.000 34.02196 ? 325 LEU A O     1 
ATOM   2523  C  CB    . LEU A 1 325 ? -1.63200  -0.46970  -15.10498 1.000 30.30583 ? 325 LEU A CB    1 
ATOM   2524  C  CG    . LEU A 1 325 ? -2.25075  -1.79105  -14.65212 1.000 30.43416 ? 325 LEU A CG    1 
ATOM   2525  C  CD1   . LEU A 1 325 ? -1.23887  -2.65233  -13.92071 1.000 28.70880 ? 325 LEU A CD1   1 
ATOM   2526  C  CD2   . LEU A 1 325 ? -3.47023  -1.53428  -13.78628 1.000 27.93719 ? 325 LEU A CD2   1 
ATOM   2527  N  N     . VAL A 1 326 ? -1.20099  -0.71812  -18.27525 1.000 34.05942 ? 326 VAL A N     1 
ATOM   2528  C  CA    . VAL A 1 326 ? -1.56015  -1.46936  -19.47743 1.000 33.41585 ? 326 VAL A CA    1 
ATOM   2529  C  C     . VAL A 1 326 ? -0.35799  -1.69646  -20.38956 1.000 32.06395 ? 326 VAL A C     1 
ATOM   2530  O  O     . VAL A 1 326 ? -0.28692  -2.72147  -21.07358 1.000 32.42461 ? 326 VAL A O     1 
ATOM   2531  C  CB    . VAL A 1 326 ? -2.71330  -0.77607  -20.22907 1.000 32.80814 ? 326 VAL A CB    1 
ATOM   2532  C  CG1   . VAL A 1 326 ? -2.24363  0.50869   -20.88841 1.000 34.56256 ? 326 VAL A CG1   1 
ATOM   2533  C  CG2   . VAL A 1 326 ? -3.31478  -1.71737  -21.26621 1.000 32.31237 ? 326 VAL A CG2   1 
ATOM   2534  N  N     . GLU A 1 327 ? 0.61409   -0.78403  -20.40618 1.000 32.91477 ? 327 GLU A N     1 
ATOM   2535  C  CA    . GLU A 1 327 ? 1.74226   -0.96451  -21.31277 1.000 33.95191 ? 327 GLU A CA    1 
ATOM   2536  C  C     . GLU A 1 327 ? 2.78404   -1.91254  -20.73136 1.000 35.04097 ? 327 GLU A C     1 
ATOM   2537  O  O     . GLU A 1 327 ? 3.36956   -2.71643  -21.46603 1.000 34.71484 ? 327 GLU A O     1 
ATOM   2538  C  CB    . GLU A 1 327 ? 2.35423   0.39253   -21.67883 1.000 35.67665 ? 327 GLU A CB    1 
ATOM   2539  C  CG    . GLU A 1 327 ? 2.90517   1.21604   -20.53123 1.000 35.25027 ? 327 GLU A CG    1 
ATOM   2540  C  CD    . GLU A 1 327 ? 3.26952   2.62244   -20.97550 1.000 39.19541 ? 327 GLU A CD    1 
ATOM   2541  O  OE1   . GLU A 1 327 ? 2.94857   2.97169   -22.13208 1.000 37.04890 ? 327 GLU A OE1   1 
ATOM   2542  O  OE2   . GLU A 1 327 ? 3.86098   3.38135   -20.17410 1.000 39.50447 ? 327 GLU A OE2   1 
ATOM   2543  N  N     . ASP A 1 328 ? 3.01834   -1.84995  -19.42126 1.000 35.96029 ? 328 ASP A N     1 
ATOM   2544  C  CA    . ASP A 1 328 ? 3.99956   -2.72020  -18.78790 1.000 34.97522 ? 328 ASP A CA    1 
ATOM   2545  C  C     . ASP A 1 328 ? 3.43789   -4.07491  -18.37419 1.000 33.76070 ? 328 ASP A C     1 
ATOM   2546  O  O     . ASP A 1 328 ? 4.20790   -5.03393  -18.25132 1.000 34.55040 ? 328 ASP A O     1 
ATOM   2547  C  CB    . ASP A 1 328 ? 4.61420   -2.02548  -17.56991 1.000 34.14156 ? 328 ASP A CB    1 
ATOM   2548  C  CG    . ASP A 1 328 ? 5.34118   -0.75285  -17.93963 1.000 36.54957 ? 328 ASP A CG    1 
ATOM   2549  O  OD1   . ASP A 1 328 ? 5.47559   -0.48099  -19.15019 1.000 36.93824 ? 328 ASP A OD1   1 
ATOM   2550  O  OD2   . ASP A 1 328 ? 5.78894   -0.03040  -17.02621 1.000 41.81224 ? 328 ASP A OD2   1 
ATOM   2551  N  N     . HIS A 1 329 ? 2.12708   -4.19322  -18.17117 1.000 32.17730 ? 329 HIS A N     1 
ATOM   2552  C  CA    . HIS A 1 329 ? 1.55664   -5.44117  -17.68408 1.000 31.01351 ? 329 HIS A CA    1 
ATOM   2553  C  C     . HIS A 1 329 ? 0.40099   -5.97356  -18.51751 1.000 32.92443 ? 329 HIS A C     1 
ATOM   2554  O  O     . HIS A 1 329 ? 0.00764   -7.12848  -18.31531 1.000 31.41595 ? 329 HIS A O     1 
ATOM   2555  C  CB    . HIS A 1 329 ? 1.08775   -5.28600  -16.22884 1.000 31.25899 ? 329 HIS A CB    1 
ATOM   2556  C  CG    . HIS A 1 329 ? 2.13106   -4.71972  -15.31570 1.000 30.24617 ? 329 HIS A CG    1 
ATOM   2557  N  ND1   . HIS A 1 329 ? 3.15902   -5.47888  -14.80108 1.000 27.96481 ? 329 HIS A ND1   1 
ATOM   2558  C  CD2   . HIS A 1 329 ? 2.30478   -3.47022  -14.82424 1.000 30.94097 ? 329 HIS A CD2   1 
ATOM   2559  C  CE1   . HIS A 1 329 ? 3.92193   -4.72222  -14.03384 1.000 27.55340 ? 329 HIS A CE1   1 
ATOM   2560  N  NE2   . HIS A 1 329 ? 3.42441   -3.49932  -14.02918 1.000 29.31022 ? 329 HIS A NE2   1 
ATOM   2561  N  N     . GLY A 1 330 ? -0.14911  -5.18825  -19.44084 1.000 32.66903 ? 330 GLY A N     1 
ATOM   2562  C  CA    . GLY A 1 330 ? -1.26139  -5.65375  -20.23907 1.000 29.93376 ? 330 GLY A CA    1 
ATOM   2563  C  C     . GLY A 1 330 ? -2.58893  -5.60390  -19.53151 1.000 30.22940 ? 330 GLY A C     1 
ATOM   2564  O  O     . GLY A 1 330 ? -3.54155  -6.24341  -19.98310 1.000 30.72614 ? 330 GLY A O     1 
ATOM   2565  N  N     . VAL A 1 331 ? -2.68377  -4.85384  -18.43696 1.000 32.01482 ? 331 VAL A N     1 
ATOM   2566  C  CA    . VAL A 1 331 ? -3.87926  -4.79790  -17.60481 1.000 30.62543 ? 331 VAL A CA    1 
ATOM   2567  C  C     . VAL A 1 331 ? -4.56397  -3.46033  -17.83572 1.000 31.00121 ? 331 VAL A C     1 
ATOM   2568  O  O     . VAL A 1 331 ? -3.95168  -2.40162  -17.64745 1.000 31.69965 ? 331 VAL A O     1 
ATOM   2569  C  CB    . VAL A 1 331 ? -3.54413  -4.98432  -16.11909 1.000 29.95014 ? 331 VAL A CB    1 
ATOM   2570  C  CG1   . VAL A 1 331 ? -4.79131  -4.80161  -15.29212 1.000 29.89045 ? 331 VAL A CG1   1 
ATOM   2571  C  CG2   . VAL A 1 331 ? -2.94305  -6.35192  -15.88336 1.000 29.60439 ? 331 VAL A CG2   1 
ATOM   2572  N  N     . LEU A 1 332 ? -5.83634  -3.50514  -18.22541 1.000 30.06522 ? 332 LEU A N     1 
ATOM   2573  C  CA    . LEU A 1 332 ? -6.60477  -2.30914  -18.54384 1.000 29.31398 ? 332 LEU A CA    1 
ATOM   2574  C  C     . LEU A 1 332 ? -7.60762  -2.01443  -17.43679 1.000 29.03592 ? 332 LEU A C     1 
ATOM   2575  O  O     . LEU A 1 332 ? -8.45915  -2.85265  -17.12538 1.000 29.22118 ? 332 LEU A O     1 
ATOM   2576  C  CB    . LEU A 1 332 ? -7.33770  -2.45480  -19.87748 1.000 29.36107 ? 332 LEU A CB    1 
ATOM   2577  C  CG    . LEU A 1 332 ? -8.12536  -1.19843  -20.26697 1.000 29.85693 ? 332 LEU A CG    1 
ATOM   2578  C  CD1   . LEU A 1 332 ? -7.18250  -0.04698  -20.59254 1.000 30.69221 ? 332 LEU A CD1   1 
ATOM   2579  C  CD2   . LEU A 1 332 ? -9.08391  -1.46697  -21.41362 1.000 29.81026 ? 332 LEU A CD2   1 
ATOM   2580  N  N     . LEU A 1 333 ? -7.49572  -0.82957  -16.84701 1.000 29.12235 ? 333 LEU A N     1 
ATOM   2581  C  CA    . LEU A 1 333 ? -8.54129  -0.22896  -16.03585 1.000 27.65262 ? 333 LEU A CA    1 
ATOM   2582  C  C     . LEU A 1 333 ? -9.01899  1.02669   -16.74840 1.000 28.40559 ? 333 LEU A C     1 
ATOM   2583  O  O     . LEU A 1 333 ? -8.25097  1.67597   -17.45967 1.000 33.61710 ? 333 LEU A O     1 
ATOM   2584  C  CB    . LEU A 1 333 ? -8.04133  0.11989   -14.63147 1.000 26.64710 ? 333 LEU A CB    1 
ATOM   2585  C  CG    . LEU A 1 333 ? -7.38768  -1.00027  -13.82500 1.000 27.06179 ? 333 LEU A CG    1 
ATOM   2586  C  CD1   . LEU A 1 333 ? -6.78037  -0.45796  -12.54446 1.000 26.99446 ? 333 LEU A CD1   1 
ATOM   2587  C  CD2   . LEU A 1 333 ? -8.41696  -2.06802  -13.51625 1.000 25.34750 ? 333 LEU A CD2   1 
ATOM   2588  N  N     . LEU A 1 334 ? -10.29053 1.36697   -16.56922 1.000 27.79661 ? 334 LEU A N     1 
ATOM   2589  C  CA    . LEU A 1 334 ? -10.84652 2.54539   -17.22035 1.000 28.50819 ? 334 LEU A CA    1 
ATOM   2590  C  C     . LEU A 1 334 ? -10.59420 3.77833   -16.36116 1.000 30.56995 ? 334 LEU A C     1 
ATOM   2591  O  O     . LEU A 1 334 ? -11.22241 3.91850   -15.30093 1.000 28.85457 ? 334 LEU A O     1 
ATOM   2592  C  CB    . LEU A 1 334 ? -12.33628 2.36750   -17.46725 1.000 28.70104 ? 334 LEU A CB    1 
ATOM   2593  C  CG    . LEU A 1 334 ? -13.06799 3.54365   -18.11853 1.000 29.70795 ? 334 LEU A CG    1 
ATOM   2594  C  CD1   . LEU A 1 334 ? -12.45010 3.91059   -19.46183 1.000 29.65871 ? 334 LEU A CD1   1 
ATOM   2595  C  CD2   . LEU A 1 334 ? -14.54842 3.23750   -18.25624 1.000 26.52749 ? 334 LEU A CD2   1 
ATOM   2596  N  N     . PRO A 1 335 ? -9.72353  4.69822   -16.77441 1.000 32.70008 ? 335 PRO A N     1 
ATOM   2597  C  CA    . PRO A 1 335 ? -9.45625  5.87895   -15.94421 1.000 30.80366 ? 335 PRO A CA    1 
ATOM   2598  C  C     . PRO A 1 335 ? -10.68946 6.76042   -15.80986 1.000 32.30734 ? 335 PRO A C     1 
ATOM   2599  O  O     . PRO A 1 335 ? -11.45534 6.94494   -16.75845 1.000 30.99912 ? 335 PRO A O     1 
ATOM   2600  C  CB    . PRO A 1 335 ? -8.33132  6.59694   -16.69910 1.000 32.72713 ? 335 PRO A CB    1 
ATOM   2601  C  CG    . PRO A 1 335 ? -8.44121  6.10875   -18.09920 1.000 33.84466 ? 335 PRO A CG    1 
ATOM   2602  C  CD    . PRO A 1 335 ? -8.92458  4.69534   -18.01059 1.000 31.86996 ? 335 PRO A CD    1 
ATOM   2603  N  N     . GLY A 1 336 ? -10.85458 7.33118   -14.61596 1.000 31.69711 ? 336 GLY A N     1 
ATOM   2604  C  CA    . GLY A 1 336 ? -12.04007 8.08832   -14.25229 1.000 27.67245 ? 336 GLY A CA    1 
ATOM   2605  C  C     . GLY A 1 336 ? -12.26162 9.36249   -15.03518 1.000 29.18136 ? 336 GLY A C     1 
ATOM   2606  O  O     . GLY A 1 336 ? -13.33908 9.95441   -14.91097 1.000 28.92335 ? 336 GLY A O     1 
ATOM   2607  N  N     . GLU A 1 337 ? -11.27081 9.81837   -15.80742 1.000 32.60198 ? 337 GLU A N     1 
ATOM   2608  C  CA    . GLU A 1 337 ? -11.48523 10.98812  -16.65635 1.000 33.07032 ? 337 GLU A CA    1 
ATOM   2609  C  C     . GLU A 1 337 ? -12.61621 10.76086  -17.65260 1.000 31.28796 ? 337 GLU A C     1 
ATOM   2610  O  O     . GLU A 1 337 ? -13.28112 11.71867  -18.06138 1.000 31.87920 ? 337 GLU A O     1 
ATOM   2611  C  CB    . GLU A 1 337 ? -10.19137 11.36573  -17.37858 1.000 34.39259 ? 337 GLU A CB    1 
ATOM   2612  C  CG    . GLU A 1 337 ? -9.11949  11.95450  -16.46440 1.000 36.50342 ? 337 GLU A CG    1 
ATOM   2613  C  CD    . GLU A 1 337 ? -8.25866  10.89869  -15.78351 1.000 40.56478 ? 337 GLU A CD    1 
ATOM   2614  O  OE1   . GLU A 1 337 ? -8.72502  9.74907   -15.61402 1.000 36.69112 ? 337 GLU A OE1   1 
ATOM   2615  O  OE2   . GLU A 1 337 ? -7.10641  11.22223  -15.41312 1.000 44.35391 ? 337 GLU A OE2   1 
ATOM   2616  N  N     . ALA A 1 338 ? -12.86765 9.50434   -18.03191 1.000 30.90149 ? 338 ALA A N     1 
ATOM   2617  C  CA    . ALA A 1 338 ? -14.02626 9.17483   -18.85304 1.000 29.36058 ? 338 ALA A CA    1 
ATOM   2618  C  C     . ALA A 1 338 ? -15.33845 9.54848   -18.18288 1.000 31.22152 ? 338 ALA A C     1 
ATOM   2619  O  O     . ALA A 1 338 ? -16.38240 9.53146   -18.84707 1.000 30.15358 ? 338 ALA A O     1 
ATOM   2620  C  CB    . ALA A 1 338 ? -14.03096 7.68073   -19.18002 1.000 29.71735 ? 338 ALA A CB    1 
ATOM   2621  N  N     . PHE A 1 339 ? -15.31210 9.85804   -16.88391 1.000 30.91868 ? 339 PHE A N     1 
ATOM   2622  C  CA    . PHE A 1 339 ? -16.48280 10.30753  -16.14236 1.000 29.90092 ? 339 PHE A CA    1 
ATOM   2623  C  C     . PHE A 1 339 ? -16.25051 11.65656  -15.47962 1.000 29.29503 ? 339 PHE A C     1 
ATOM   2624  O  O     . PHE A 1 339 ? -17.04177 12.05709  -14.61828 1.000 29.21554 ? 339 PHE A O     1 
ATOM   2625  C  CB    . PHE A 1 339 ? -16.87169 9.27580   -15.08220 1.000 28.92278 ? 339 PHE A CB    1 
ATOM   2626  C  CG    . PHE A 1 339 ? -17.07629 7.89128   -15.62312 1.000 26.75792 ? 339 PHE A CG    1 
ATOM   2627  C  CD1   . PHE A 1 339 ? -16.02246 6.99561   -15.68140 1.000 26.87838 ? 339 PHE A CD1   1 
ATOM   2628  C  CD2   . PHE A 1 339 ? -18.32501 7.47918   -16.05379 1.000 25.27857 ? 339 PHE A CD2   1 
ATOM   2629  C  CE1   . PHE A 1 339 ? -16.20666 5.72062   -16.17060 1.000 26.38496 ? 339 PHE A CE1   1 
ATOM   2630  C  CE2   . PHE A 1 339 ? -18.51534 6.20819   -16.54001 1.000 24.39621 ? 339 PHE A CE2   1 
ATOM   2631  C  CZ    . PHE A 1 339 ? -17.45530 5.32654   -16.59941 1.000 25.52932 ? 339 PHE A CZ    1 
ATOM   2632  N  N     . ASP A 1 340 ? -15.18032 12.35700  -15.85284 1.000 30.54294 ? 340 ASP A N     1 
ATOM   2633  C  CA    . ASP A 1 340 ? -14.81780 13.63494  -15.24766 1.000 31.28891 ? 340 ASP A CA    1 
ATOM   2634  C  C     . ASP A 1 340 ? -14.52933 13.46166  -13.75465 1.000 29.26027 ? 340 ASP A C     1 
ATOM   2635  O  O     . ASP A 1 340 ? -14.82668 14.33162  -12.93589 1.000 29.50565 ? 340 ASP A O     1 
ATOM   2636  C  CB    . ASP A 1 340 ? -15.90717 14.68317  -15.49937 1.000 30.52060 ? 340 ASP A CB    1 
ATOM   2637  C  CG    . ASP A 1 340 ? -15.42146 16.09151  -15.27662 1.000 32.98032 ? 340 ASP A CG    1 
ATOM   2638  O  OD1   . ASP A 1 340 ? -14.20137 16.26660  -15.07854 1.000 36.05202 ? 340 ASP A OD1   1 
ATOM   2639  O  OD2   . ASP A 1 340 ? -16.25655 17.02163  -15.29831 1.000 32.73865 ? 340 ASP A OD2   1 
ATOM   2640  N  N     . ARG A 1 341 ? -13.94339 12.31669  -13.40179 1.000 29.86017 ? 341 ARG A N     1 
ATOM   2641  C  CA    . ARG A 1 341 ? -13.51916 12.00644  -12.03498 1.000 29.50644 ? 341 ARG A CA    1 
ATOM   2642  C  C     . ARG A 1 341 ? -12.08218 11.50557  -12.06941 1.000 28.97990 ? 341 ARG A C     1 
ATOM   2643  O  O     . ARG A 1 341 ? -11.83463 10.29471  -12.03673 1.000 30.01933 ? 341 ARG A O     1 
ATOM   2644  C  CB    . ARG A 1 341 ? -14.43978 10.97423  -11.38171 1.000 27.47451 ? 341 ARG A CB    1 
ATOM   2645  C  CG    . ARG A 1 341 ? -15.87332 11.43858  -11.20527 1.000 29.08897 ? 341 ARG A CG    1 
ATOM   2646  C  CD    . ARG A 1 341 ? -15.93889 12.61495  -10.23052 1.000 29.58835 ? 341 ARG A CD    1 
ATOM   2647  N  NE    . ARG A 1 341 ? -17.30552 13.03972  -9.95192  1.000 26.67389 ? 341 ARG A NE    1 
ATOM   2648  C  CZ    . ARG A 1 341 ? -17.92458 14.01141  -10.60615 1.000 29.71058 ? 341 ARG A CZ    1 
ATOM   2649  N  NH1   . ARG A 1 341 ? -17.32809 14.67222  -11.58498 1.000 31.89859 ? 341 ARG A NH1   1 
ATOM   2650  N  NH2   . ARG A 1 341 ? -19.16914 14.33298  -10.26705 1.000 29.97886 ? 341 ARG A NH2   1 
ATOM   2651  N  N     . PRO A 1 342 ? -11.10636 12.41344  -12.12568 1.000 30.11800 ? 342 PRO A N     1 
ATOM   2652  C  CA    . PRO A 1 342 ? -9.72616  11.99252  -12.42418 1.000 31.24731 ? 342 PRO A CA    1 
ATOM   2653  C  C     . PRO A 1 342 ? -9.09323  11.09427  -11.37064 1.000 32.83116 ? 342 PRO A C     1 
ATOM   2654  O  O     . PRO A 1 342 ? -8.17480  10.33516  -11.70581 1.000 33.75341 ? 342 PRO A O     1 
ATOM   2655  C  CB    . PRO A 1 342 ? -8.97185  13.32495  -12.54029 1.000 30.78233 ? 342 PRO A CB    1 
ATOM   2656  C  CG    . PRO A 1 342 ? -10.03532 14.35261  -12.78724 1.000 29.27466 ? 342 PRO A CG    1 
ATOM   2657  C  CD    . PRO A 1 342 ? -11.23668 13.87656  -12.04500 1.000 28.78440 ? 342 PRO A CD    1 
ATOM   2658  N  N     . SER A 1 343 ? -9.54364  11.14116  -10.11492 1.000 32.95132 ? 343 SER A N     1 
ATOM   2659  C  CA    . SER A 1 343 ? -8.94761  10.28089  -9.09723  1.000 31.95374 ? 343 SER A CA    1 
ATOM   2660  C  C     . SER A 1 343 ? -9.55347  8.88395   -9.06631  1.000 31.47834 ? 343 SER A C     1 
ATOM   2661  O  O     . SER A 1 343 ? -8.95071  7.97573   -8.48343  1.000 32.16016 ? 343 SER A O     1 
ATOM   2662  C  CB    . SER A 1 343 ? -9.07147  10.92966  -7.71558  1.000 33.31351 ? 343 SER A CB    1 
ATOM   2663  O  OG    . SER A 1 343 ? -8.10856  11.95971  -7.55571  1.000 35.82403 ? 343 SER A OG    1 
ATOM   2664  N  N     . HIS A 1 344 ? -10.70565 8.68097   -9.69246  1.000 29.57055 ? 344 HIS A N     1 
ATOM   2665  C  CA    . HIS A 1 344 ? -11.32417 7.36808   -9.70812  1.000 28.39079 ? 344 HIS A CA    1 
ATOM   2666  C  C     . HIS A 1 344 ? -10.82201 6.54185   -10.88362 1.000 28.94404 ? 344 HIS A C     1 
ATOM   2667  O  O     . HIS A 1 344 ? -10.13770 7.02819   -11.78416 1.000 29.63723 ? 344 HIS A O     1 
ATOM   2668  C  CB    . HIS A 1 344 ? -12.84545 7.46851   -9.78917  1.000 28.15898 ? 344 HIS A CB    1 
ATOM   2669  C  CG    . HIS A 1 344 ? -13.49424 8.01374   -8.55789  1.000 28.57018 ? 344 HIS A CG    1 
ATOM   2670  N  ND1   . HIS A 1 344 ? -14.25957 7.23469   -7.71760  1.000 26.55414 ? 344 HIS A ND1   1 
ATOM   2671  C  CD2   . HIS A 1 344 ? -13.50823 9.26079   -8.03274  1.000 28.81585 ? 344 HIS A CD2   1 
ATOM   2672  C  CE1   . HIS A 1 344 ? -14.71234 7.97710   -6.72443  1.000 26.38412 ? 344 HIS A CE1   1 
ATOM   2673  N  NE2   . HIS A 1 344 ? -14.27193 9.21055   -6.89246  1.000 29.28635 ? 344 HIS A NE2   1 
ATOM   2674  N  N     . PHE A 1 345 ? -11.18656 5.26608   -10.86099 1.000 27.79831 ? 345 PHE A N     1 
ATOM   2675  C  CA    . PHE A 1 345 ? -11.04722 4.39819   -12.01253 1.000 27.05253 ? 345 PHE A CA    1 
ATOM   2676  C  C     . PHE A 1 345 ? -12.13445 3.34276   -11.91179 1.000 27.77516 ? 345 PHE A C     1 
ATOM   2677  O  O     . PHE A 1 345 ? -12.60856 3.03034   -10.81864 1.000 27.24259 ? 345 PHE A O     1 
ATOM   2678  C  CB    . PHE A 1 345 ? -9.64824  3.76747   -12.10525 1.000 28.42697 ? 345 PHE A CB    1 
ATOM   2679  C  CG    . PHE A 1 345 ? -9.25753  2.93429   -10.91619 1.000 26.19448 ? 345 PHE A CG    1 
ATOM   2680  C  CD1   . PHE A 1 345 ? -8.64696  3.51418   -9.81720  1.000 27.62639 ? 345 PHE A CD1   1 
ATOM   2681  C  CD2   . PHE A 1 345 ? -9.46416  1.56698   -10.91356 1.000 25.64331 ? 345 PHE A CD2   1 
ATOM   2682  C  CE1   . PHE A 1 345 ? -8.27393  2.75067   -8.72652  1.000 26.96111 ? 345 PHE A CE1   1 
ATOM   2683  C  CE2   . PHE A 1 345 ? -9.09003  0.79207   -9.82494  1.000 27.17932 ? 345 PHE A CE2   1 
ATOM   2684  C  CZ    . PHE A 1 345 ? -8.49312  1.38630   -8.73102  1.000 27.28693 ? 345 PHE A CZ    1 
ATOM   2685  N  N     . ARG A 1 346 ? -12.55783 2.82670   -13.05996 1.000 26.52012 ? 346 ARG A N     1 
ATOM   2686  C  CA    . ARG A 1 346 ? -13.61008 1.82375   -13.10916 1.000 24.85231 ? 346 ARG A CA    1 
ATOM   2687  C  C     . ARG A 1 346 ? -12.98410 0.45578   -13.29949 1.000 25.70945 ? 346 ARG A C     1 
ATOM   2688  O  O     . ARG A 1 346 ? -12.08999 0.28490   -14.13296 1.000 27.08866 ? 346 ARG A O     1 
ATOM   2689  C  CB    . ARG A 1 346 ? -14.61372 2.09156   -14.22908 1.000 26.67386 ? 346 ARG A CB    1 
ATOM   2690  C  CG    . ARG A 1 346 ? -15.86071 1.23008   -14.09888 1.000 26.19500 ? 346 ARG A CG    1 
ATOM   2691  C  CD    . ARG A 1 346 ? -16.83920 1.45398   -15.22544 1.000 27.07423 ? 346 ARG A CD    1 
ATOM   2692  N  NE    . ARG A 1 346 ? -16.40768 0.85144   -16.48034 1.000 27.10074 ? 346 ARG A NE    1 
ATOM   2693  C  CZ    . ARG A 1 346 ? -17.10502 0.92374   -17.60505 1.000 27.92418 ? 346 ARG A CZ    1 
ATOM   2694  N  NH1   . ARG A 1 346 ? -18.25734 1.57120   -17.65853 1.000 26.83775 ? 346 ARG A NH1   1 
ATOM   2695  N  NH2   . ARG A 1 346 ? -16.63173 0.34034   -18.70296 1.000 28.19816 ? 346 ARG A NH2   1 
ATOM   2696  N  N     . ILE A 1 347 ? -13.45704 -0.51217  -12.52787 1.000 26.03902 ? 347 ILE A N     1 
ATOM   2697  C  CA    . ILE A 1 347 ? -12.93685 -1.86777  -12.56653 1.000 25.39189 ? 347 ILE A CA    1 
ATOM   2698  C  C     . ILE A 1 347 ? -14.10875 -2.81289  -12.79447 1.000 27.02073 ? 347 ILE A C     1 
ATOM   2699  O  O     . ILE A 1 347 ? -15.21466 -2.58007  -12.29217 1.000 26.74398 ? 347 ILE A O     1 
ATOM   2700  C  CB    . ILE A 1 347 ? -12.15654 -2.19435  -11.26940 1.000 26.13156 ? 347 ILE A CB    1 
ATOM   2701  C  CG1   . ILE A 1 347 ? -11.40774 -3.51903  -11.37710 1.000 26.84834 ? 347 ILE A CG1   1 
ATOM   2702  C  CG2   . ILE A 1 347 ? -13.06744 -2.17257  -10.04818 1.000 27.37174 ? 347 ILE A CG2   1 
ATOM   2703  C  CD1   . ILE A 1 347 ? -10.36990 -3.70424  -10.28514 1.000 27.69933 ? 347 ILE A CD1   1 
ATOM   2704  N  N     . ALA A 1 348 ? -13.88308 -3.84180  -13.60928 1.000 26.65597 ? 348 ALA A N     1 
ATOM   2705  C  CA    . ALA A 1 348 ? -14.91532 -4.81300  -13.94312 1.000 26.96334 ? 348 ALA A CA    1 
ATOM   2706  C  C     . ALA A 1 348 ? -14.95830 -5.90646  -12.88389 1.000 26.56381 ? 348 ALA A C     1 
ATOM   2707  O  O     . ALA A 1 348 ? -13.91637 -6.45152  -12.50380 1.000 26.14514 ? 348 ALA A O     1 
ATOM   2708  C  CB    . ALA A 1 348 ? -14.66050 -5.42534  -15.32075 1.000 26.27701 ? 348 ALA A CB    1 
ATOM   2709  N  N     . LEU A 1 349 ? -16.16654 -6.23169  -12.41917 1.000 26.70025 ? 349 LEU A N     1 
ATOM   2710  C  CA    . LEU A 1 349 ? -16.34980 -7.25761  -11.39974 1.000 27.02625 ? 349 LEU A CA    1 
ATOM   2711  C  C     . LEU A 1 349 ? -16.75093 -8.61580  -11.95693 1.000 26.65752 ? 349 LEU A C     1 
ATOM   2712  O  O     . LEU A 1 349 ? -16.57540 -9.62530  -11.26669 1.000 27.91385 ? 349 LEU A O     1 
ATOM   2713  C  CB    . LEU A 1 349 ? -17.40226 -6.80454  -10.38032 1.000 27.10590 ? 349 LEU A CB    1 
ATOM   2714  C  CG    . LEU A 1 349 ? -17.09958 -5.47144  -9.69119  1.000 26.92034 ? 349 LEU A CG    1 
ATOM   2715  C  CD1   . LEU A 1 349 ? -18.22826 -5.09228  -8.75690  1.000 26.54016 ? 349 LEU A CD1   1 
ATOM   2716  C  CD2   . LEU A 1 349 ? -15.76480 -5.52024  -8.95277  1.000 27.41007 ? 349 LEU A CD2   1 
ATOM   2717  N  N     . GLY A 1 350 ? -17.26659 -8.67419  -13.17961 1.000 28.54383 ? 350 GLY A N     1 
ATOM   2718  C  CA    . GLY A 1 350 ? -17.76428 -9.92604  -13.71420 1.000 27.11384 ? 350 GLY A CA    1 
ATOM   2719  C  C     . GLY A 1 350 ? -16.73014 -10.71211 -14.49108 1.000 29.63186 ? 350 GLY A C     1 
ATOM   2720  O  O     . GLY A 1 350 ? -17.05635 -11.36945 -15.48399 1.000 28.17333 ? 350 GLY A O     1 
ATOM   2721  N  N     . VAL A 1 351 ? -15.48201 -10.66429 -14.04030 1.000 29.33839 ? 351 VAL A N     1 
ATOM   2722  C  CA    . VAL A 1 351 ? -14.39877 -11.39635 -14.66955 1.000 28.33813 ? 351 VAL A CA    1 
ATOM   2723  C  C     . VAL A 1 351 ? -14.00466 -12.55045 -13.75867 1.000 29.62374 ? 351 VAL A C     1 
ATOM   2724  O  O     . VAL A 1 351 ? -14.40838 -12.62261 -12.59868 1.000 31.36114 ? 351 VAL A O     1 
ATOM   2725  C  CB    . VAL A 1 351 ? -13.18974 -10.49064 -14.96808 1.000 30.84262 ? 351 VAL A CB    1 
ATOM   2726  C  CG1   . VAL A 1 351 ? -13.63370 -9.25554  -15.73279 1.000 30.04850 ? 351 VAL A CG1   1 
ATOM   2727  C  CG2   . VAL A 1 351 ? -12.49324 -10.10027 -13.67697 1.000 29.83520 ? 351 VAL A CG2   1 
ATOM   2728  N  N     . GLU A 1 352 ? -13.22381 -13.47197 -14.30501 1.000 29.13270 ? 352 GLU A N     1 
ATOM   2729  C  CA    . GLU A 1 352 ? -12.73487 -14.58794 -13.51355 1.000 30.17168 ? 352 GLU A CA    1 
ATOM   2730  C  C     . GLU A 1 352 ? -11.88069 -14.06125 -12.36335 1.000 29.48136 ? 352 GLU A C     1 
ATOM   2731  O  O     . GLU A 1 352 ? -11.02964 -13.18738 -12.58247 1.000 31.37373 ? 352 GLU A O     1 
ATOM   2732  C  CB    . GLU A 1 352 ? -11.92853 -15.55277 -14.38116 1.000 30.59685 ? 352 GLU A CB    1 
ATOM   2733  C  CG    . GLU A 1 352 ? -12.75970 -16.31139 -15.40621 1.000 29.91683 ? 352 GLU A CG    1 
ATOM   2734  C  CD    . GLU A 1 352 ? -13.65211 -17.37743 -14.79832 1.000 33.57826 ? 352 GLU A CD    1 
ATOM   2735  O  OE1   . GLU A 1 352 ? -13.72905 -17.47217 -13.55533 1.000 35.66485 ? 352 GLU A OE1   1 
ATOM   2736  O  OE2   . GLU A 1 352 ? -14.28149 -18.13259 -15.56950 1.000 37.82581 ? 352 GLU A OE2   1 
ATOM   2737  N  N     . PRO A 1 353 ? -12.07040 -14.55601 -11.13694 1.000 29.85896 ? 353 PRO A N     1 
ATOM   2738  C  CA    . PRO A 1 353 ? -11.29419 -14.02073 -10.00257 1.000 30.12752 ? 353 PRO A CA    1 
ATOM   2739  C  C     . PRO A 1 353 ? -9.78469  -14.13590 -10.15391 1.000 28.48729 ? 353 PRO A C     1 
ATOM   2740  O  O     . PRO A 1 353 ? -9.06729  -13.28370 -9.61851  1.000 31.08859 ? 353 PRO A O     1 
ATOM   2741  C  CB    . PRO A 1 353 ? -11.81531 -14.83932 -8.81379  1.000 28.93677 ? 353 PRO A CB    1 
ATOM   2742  C  CG    . PRO A 1 353 ? -13.20780 -15.18838 -9.20303  1.000 30.83819 ? 353 PRO A CG    1 
ATOM   2743  C  CD    . PRO A 1 353 ? -13.15112 -15.44995 -10.68845 1.000 30.40002 ? 353 PRO A CD    1 
ATOM   2744  N  N     . SER A 1 354 ? -9.27214  -15.14916 -10.85943 1.000 30.50967 ? 354 SER A N     1 
ATOM   2745  C  CA    . SER A 1 354 ? -7.83559  -15.19418 -11.12521 1.000 28.58083 ? 354 SER A CA    1 
ATOM   2746  C  C     . SER A 1 354 ? -7.40153  -14.00235 -11.96131 1.000 29.09425 ? 354 SER A C     1 
ATOM   2747  O  O     . SER A 1 354 ? -6.33629  -13.42370 -11.72751 1.000 30.08855 ? 354 SER A O     1 
ATOM   2748  C  CB    . SER A 1 354 ? -7.45381  -16.48867 -11.83823 1.000 27.68348 ? 354 SER A CB    1 
ATOM   2749  O  OG    . SER A 1 354 ? -7.63474  -17.61470 -11.00822 1.000 29.03383 ? 354 SER A OG    1 
ATOM   2750  N  N     . LEU A 1 355 ? -8.21809  -13.62295 -12.94364 1.000 30.05815 ? 355 LEU A N     1 
ATOM   2751  C  CA    . LEU A 1 355 ? -7.92042  -12.44542 -13.74908 1.000 30.89321 ? 355 LEU A CA    1 
ATOM   2752  C  C     . LEU A 1 355 ? -8.07399  -11.16611 -12.93890 1.000 29.71108 ? 355 LEU A C     1 
ATOM   2753  O  O     . LEU A 1 355 ? -7.25459  -10.24723 -13.05930 1.000 28.80379 ? 355 LEU A O     1 
ATOM   2754  C  CB    . LEU A 1 355 ? -8.83604  -12.41655 -14.97397 1.000 30.03417 ? 355 LEU A CB    1 
ATOM   2755  C  CG    . LEU A 1 355 ? -8.80644  -11.15480 -15.83050 1.000 28.78734 ? 355 LEU A CG    1 
ATOM   2756  C  CD1   . LEU A 1 355 ? -7.41894  -10.93578 -16.35564 1.000 29.62728 ? 355 LEU A CD1   1 
ATOM   2757  C  CD2   . LEU A 1 355 ? -9.80597  -11.25826 -16.96868 1.000 30.37845 ? 355 LEU A CD2   1 
ATOM   2758  N  N     . PHE A 1 356 ? -9.12658  -11.08334 -12.12071 1.000 30.35545 ? 356 PHE A N     1 
ATOM   2759  C  CA    . PHE A 1 356 ? -9.31051  -9.92073  -11.25661 1.000 29.00990 ? 356 PHE A CA    1 
ATOM   2760  C  C     . PHE A 1 356 ? -8.13789  -9.74527  -10.30381 1.000 28.72659 ? 356 PHE A C     1 
ATOM   2761  O  O     . PHE A 1 356 ? -7.64406  -8.62797  -10.11715 1.000 29.42510 ? 356 PHE A O     1 
ATOM   2762  C  CB    . PHE A 1 356 ? -10.61550 -10.06165 -10.47586 1.000 28.96356 ? 356 PHE A CB    1 
ATOM   2763  C  CG    . PHE A 1 356 ? -11.06539 -8.80277  -9.79194  1.000 28.28101 ? 356 PHE A CG    1 
ATOM   2764  C  CD1   . PHE A 1 356 ? -11.71885 -7.80895  -10.49753 1.000 26.06462 ? 356 PHE A CD1   1 
ATOM   2765  C  CD2   . PHE A 1 356 ? -10.86495 -8.63034  -8.43055  1.000 27.00567 ? 356 PHE A CD2   1 
ATOM   2766  C  CE1   . PHE A 1 356 ? -12.14638 -6.66009  -9.86624  1.000 26.72925 ? 356 PHE A CE1   1 
ATOM   2767  C  CE2   . PHE A 1 356 ? -11.29014 -7.47904  -7.79469  1.000 27.40319 ? 356 PHE A CE2   1 
ATOM   2768  C  CZ    . PHE A 1 356 ? -11.93405 -6.49274  -8.51489  1.000 26.77973 ? 356 PHE A CZ    1 
ATOM   2769  N  N     . GLN A 1 357 ? -7.65592  -10.84492 -9.71886  1.000 30.21355 ? 357 GLN A N     1 
ATOM   2770  C  CA    . GLN A 1 357 ? -6.56386  -10.75474 -8.75404  1.000 31.21810 ? 357 GLN A CA    1 
ATOM   2771  C  C     . GLN A 1 357 ? -5.24270  -10.44069 -9.43880  1.000 31.56518 ? 357 GLN A C     1 
ATOM   2772  O  O     . GLN A 1 357 ? -4.43901  -9.65980  -8.91608  1.000 31.45646 ? 357 GLN A O     1 
ATOM   2773  C  CB    . GLN A 1 357 ? -6.45556  -12.05486 -7.95744  1.000 30.21234 ? 357 GLN A CB    1 
ATOM   2774  C  CG    . GLN A 1 357 ? -5.34093  -12.05714 -6.91616  1.000 33.29116 ? 357 GLN A CG    1 
ATOM   2775  C  CD    . GLN A 1 357 ? -5.45570  -10.93411 -5.89207  1.000 32.84731 ? 357 GLN A CD    1 
ATOM   2776  O  OE1   . GLN A 1 357 ? -6.55259  -10.48972 -5.54846  1.000 32.76563 ? 357 GLN A OE1   1 
ATOM   2777  N  NE2   . GLN A 1 357 ? -4.31102  -10.46640 -5.40411  1.000 33.70654 ? 357 GLN A NE2   1 
ATOM   2778  N  N     . TYR A 1 358 ? -5.00526  -11.03619 -10.61049 1.000 30.38603 ? 358 TYR A N     1 
ATOM   2779  C  CA    . TYR A 1 358 ? -3.81748  -10.70916 -11.39172 1.000 29.38516 ? 358 TYR A CA    1 
ATOM   2780  C  C     . TYR A 1 358 ? -3.73421  -9.20652  -11.64153 1.000 29.73036 ? 358 TYR A C     1 
ATOM   2781  O  O     . TYR A 1 358 ? -2.66157  -8.60426  -11.52055 1.000 30.91214 ? 358 TYR A O     1 
ATOM   2782  C  CB    . TYR A 1 358 ? -3.84661  -11.49129 -12.71054 1.000 30.42431 ? 358 TYR A CB    1 
ATOM   2783  C  CG    . TYR A 1 358 ? -2.64312  -11.30196 -13.61173 1.000 31.46400 ? 358 TYR A CG    1 
ATOM   2784  C  CD1   . TYR A 1 358 ? -2.56307  -10.24273 -14.50331 1.000 29.45003 ? 358 TYR A CD1   1 
ATOM   2785  C  CD2   . TYR A 1 358 ? -1.59061  -12.20958 -13.57843 1.000 31.09502 ? 358 TYR A CD2   1 
ATOM   2786  C  CE1   . TYR A 1 358 ? -1.46308  -10.08586 -15.31637 1.000 28.22522 ? 358 TYR A CE1   1 
ATOM   2787  C  CE2   . TYR A 1 358 ? -0.49216  -12.06066 -14.38885 1.000 28.38311 ? 358 TYR A CE2   1 
ATOM   2788  C  CZ    . TYR A 1 358 ? -0.43264  -11.00078 -15.25562 1.000 30.00840 ? 358 TYR A CZ    1 
ATOM   2789  O  OH    . TYR A 1 358 ? 0.66873   -10.85712 -16.06485 1.000 32.72573 ? 358 TYR A OH    1 
ATOM   2790  N  N     . ALA A 1 359 ? -4.87033  -8.57837  -11.95287 1.000 27.97594 ? 359 ALA A N     1 
ATOM   2791  C  CA    . ALA A 1 359 ? -4.88642  -7.13947  -12.19526 1.000 28.41886 ? 359 ALA A CA    1 
ATOM   2792  C  C     . ALA A 1 359 ? -4.52712  -6.35989  -10.93727 1.000 29.46567 ? 359 ALA A C     1 
ATOM   2793  O  O     . ALA A 1 359 ? -3.81387  -5.35194  -11.00373 1.000 30.39615 ? 359 ALA A O     1 
ATOM   2794  C  CB    . ALA A 1 359 ? -6.26264  -6.71457  -12.70136 1.000 29.09165 ? 359 ALA A CB    1 
ATOM   2795  N  N     . LEU A 1 360 ? -5.03048  -6.79728  -9.78202  1.000 28.99438 ? 360 LEU A N     1 
ATOM   2796  C  CA    . LEU A 1 360 ? -4.70278  -6.11660  -8.53553  1.000 27.94254 ? 360 LEU A CA    1 
ATOM   2797  C  C     . LEU A 1 360 ? -3.22557  -6.27295  -8.21613  1.000 28.00664 ? 360 LEU A C     1 
ATOM   2798  O  O     . LEU A 1 360 ? -2.58118  -5.33254  -7.74100  1.000 27.78643 ? 360 LEU A O     1 
ATOM   2799  C  CB    . LEU A 1 360 ? -5.56268  -6.65609  -7.39728  1.000 27.35248 ? 360 LEU A CB    1 
ATOM   2800  C  CG    . LEU A 1 360 ? -7.06225  -6.40774  -7.54366  1.000 26.55883 ? 360 LEU A CG    1 
ATOM   2801  C  CD1   . LEU A 1 360 ? -7.82728  -7.01507  -6.37650  1.000 26.44893 ? 360 LEU A CD1   1 
ATOM   2802  C  CD2   . LEU A 1 360 ? -7.33781  -4.92483  -7.66157  1.000 26.07914 ? 360 LEU A CD2   1 
ATOM   2803  N  N     . GLU A 1 361 ? -2.67636  -7.45577  -8.48856  1.000 29.80018 ? 361 GLU A N     1 
ATOM   2804  C  CA    . GLU A 1 361 ? -1.26479  -7.71332  -8.23514  1.000 29.99757 ? 361 GLU A CA    1 
ATOM   2805  C  C     . GLU A 1 361 ? -0.37362  -6.81953  -9.08660  1.000 30.18987 ? 361 GLU A C     1 
ATOM   2806  O  O     . GLU A 1 361 ? 0.65308   -6.31952  -8.61229  1.000 30.32310 ? 361 GLU A O     1 
ATOM   2807  C  CB    . GLU A 1 361 ? -0.97626  -9.18739  -8.50762  1.000 30.94294 ? 361 GLU A CB    1 
ATOM   2808  C  CG    . GLU A 1 361 ? -1.70942  -10.11741 -7.55166  1.000 32.48437 ? 361 GLU A CG    1 
ATOM   2809  C  CD    . GLU A 1 361 ? -1.63189  -11.57269 -7.95784  1.000 33.41793 ? 361 GLU A CD    1 
ATOM   2810  O  OE1   . GLU A 1 361 ? -1.32009  -11.84473 -9.13620  1.000 34.28205 ? 361 GLU A OE1   1 
ATOM   2811  O  OE2   . GLU A 1 361 ? -1.89108  -12.44321 -7.10002  1.000 33.19015 ? 361 GLU A OE2   1 
ATOM   2812  N  N     . LYS A 1 362 ? -0.75556  -6.58647  -10.34039 1.000 30.59604 ? 362 LYS A N     1 
ATOM   2813  C  CA    . LYS A 1 362 ? 0.03541   -5.68866  -11.16939 1.000 28.71268 ? 362 LYS A CA    1 
ATOM   2814  C  C     . LYS A 1 362 ? -0.22491  -4.23542  -10.80667 1.000 27.73705 ? 362 LYS A C     1 
ATOM   2815  O  O     . LYS A 1 362 ? 0.69137   -3.41158  -10.86863 1.000 28.04674 ? 362 LYS A O     1 
ATOM   2816  C  CB    . LYS A 1 362 ? -0.26089  -5.93690  -12.65049 1.000 29.48941 ? 362 LYS A CB    1 
ATOM   2817  C  CG    . LYS A 1 362 ? 0.11650   -7.33921  -13.11419 1.000 29.19049 ? 362 LYS A CG    1 
ATOM   2818  C  CD    . LYS A 1 362 ? 1.53832   -7.69269  -12.73356 1.000 27.51457 ? 362 LYS A CD    1 
ATOM   2819  C  CE    . LYS A 1 362 ? 1.91862   -9.04397  -13.27785 1.000 28.06171 ? 362 LYS A CE    1 
ATOM   2820  N  NZ    . LYS A 1 362 ? 1.39022   -10.11639 -12.40047 1.000 34.08375 ? 362 LYS A NZ    1 
ATOM   2821  N  N     . LEU A 1 363 ? -1.45576  -3.91279  -10.40590 1.000 28.55647 ? 363 LEU A N     1 
ATOM   2822  C  CA    . LEU A 1 363 ? -1.75060  -2.57285  -9.91099  1.000 28.53758 ? 363 LEU A CA    1 
ATOM   2823  C  C     . LEU A 1 363 ? -0.94585  -2.26039  -8.65628  1.000 30.72840 ? 363 LEU A C     1 
ATOM   2824  O  O     . LEU A 1 363 ? -0.49850  -1.12336  -8.46270  1.000 32.37448 ? 363 LEU A O     1 
ATOM   2825  C  CB    . LEU A 1 363 ? -3.24848  -2.44138  -9.63998  1.000 25.70440 ? 363 LEU A CB    1 
ATOM   2826  C  CG    . LEU A 1 363 ? -3.73668  -1.19872  -8.90231  1.000 26.31295 ? 363 LEU A CG    1 
ATOM   2827  C  CD1   . LEU A 1 363 ? -3.35870  0.06883   -9.64263  1.000 27.03880 ? 363 LEU A CD1   1 
ATOM   2828  C  CD2   . LEU A 1 363 ? -5.24014  -1.27413  -8.70026  1.000 27.99500 ? 363 LEU A CD2   1 
ATOM   2829  N  N     . ALA A 1 364 ? -0.74398  -3.25898  -7.79274  1.000 30.78056 ? 364 ALA A N     1 
ATOM   2830  C  CA    . ALA A 1 364 ? 0.09296   -3.04879  -6.61733  1.000 30.23540 ? 364 ALA A CA    1 
ATOM   2831  C  C     . ALA A 1 364 ? 1.53076   -2.75134  -7.02374  1.000 33.34074 ? 364 ALA A C     1 
ATOM   2832  O  O     . ALA A 1 364 ? 2.17691   -1.86784  -6.44912  1.000 35.51660 ? 364 ALA A O     1 
ATOM   2833  C  CB    . ALA A 1 364 ? 0.02620   -4.27050  -5.70157  1.000 27.72690 ? 364 ALA A CB    1 
ATOM   2834  N  N     . ILE A 1 365 ? 2.03170   -3.45085  -8.04526  1.000 32.60352 ? 365 ILE A N     1 
ATOM   2835  C  CA    . ILE A 1 365 ? 3.39201   -3.21939  -8.52097  1.000 32.55919 ? 365 ILE A CA    1 
ATOM   2836  C  C     . ILE A 1 365 ? 3.55413   -1.78871  -9.01594  1.000 34.29663 ? 365 ILE A C     1 
ATOM   2837  O  O     . ILE A 1 365 ? 4.54358   -1.11510  -8.70117  1.000 36.94494 ? 365 ILE A O     1 
ATOM   2838  C  CB    . ILE A 1 365 ? 3.74627   -4.23643  -9.62133  1.000 31.96118 ? 365 ILE A CB    1 
ATOM   2839  C  CG1   . ILE A 1 365 ? 3.84817   -5.64730  -9.03130  1.000 31.13608 ? 365 ILE A CG1   1 
ATOM   2840  C  CG2   . ILE A 1 365 ? 5.01749   -3.81593  -10.35024 1.000 30.44740 ? 365 ILE A CG2   1 
ATOM   2841  C  CD1   . ILE A 1 365 ? 4.19260   -6.71305  -10.04177 1.000 28.84656 ? 365 ILE A CD1   1 
ATOM   2842  N  N     . VAL A 1 366 ? 2.56906   -1.28570  -9.76057  1.000 32.44693 ? 366 VAL A N     1 
ATOM   2843  C  CA    . VAL A 1 366 ? 2.66035   0.07515   -10.27527 1.000 31.77483 ? 366 VAL A CA    1 
ATOM   2844  C  C     . VAL A 1 366 ? 2.58324   1.08560   -9.13841  1.000 35.05753 ? 366 VAL A C     1 
ATOM   2845  O  O     . VAL A 1 366 ? 3.25891   2.12183   -9.16380  1.000 37.79299 ? 366 VAL A O     1 
ATOM   2846  C  CB    . VAL A 1 366 ? 1.56200   0.31127   -11.32599 1.000 30.94383 ? 366 VAL A CB    1 
ATOM   2847  C  CG1   . VAL A 1 366 ? 1.51706   1.76519   -11.73219 1.000 31.87626 ? 366 VAL A CG1   1 
ATOM   2848  C  CG2   . VAL A 1 366 ? 1.79686   -0.57728  -12.53698 1.000 30.53600 ? 366 VAL A CG2   1 
ATOM   2849  N  N     . ILE A 1 367 ? 1.78051   0.79635   -8.11405  1.000 34.98589 ? 367 ILE A N     1 
ATOM   2850  C  CA    . ILE A 1 367 ? 1.67570   1.70976   -6.97928  1.000 34.92802 ? 367 ILE A CA    1 
ATOM   2851  C  C     . ILE A 1 367 ? 3.01028   1.80364   -6.24933  1.000 34.28134 ? 367 ILE A C     1 
ATOM   2852  O  O     . ILE A 1 367 ? 3.48516   2.89995   -5.93224  1.000 35.79088 ? 367 ILE A O     1 
ATOM   2853  C  CB    . ILE A 1 367 ? 0.53558   1.27112   -6.04330  1.000 34.43708 ? 367 ILE A CB    1 
ATOM   2854  C  CG1   . ILE A 1 367 ? -0.81558  1.61473   -6.67533  1.000 31.45883 ? 367 ILE A CG1   1 
ATOM   2855  C  CG2   . ILE A 1 367 ? 0.68428   1.90830   -4.66755  1.000 32.07282 ? 367 ILE A CG2   1 
ATOM   2856  C  CD1   . ILE A 1 367 ? -2.00879  1.11682   -5.89436  1.000 30.53910 ? 367 ILE A CD1   1 
ATOM   2857  N  N     . GLU A 1 368 ? 3.64439   0.65585   -5.99249  1.000 35.89201 ? 368 GLU A N     1 
ATOM   2858  C  CA    . GLU A 1 368 ? 4.94264   0.64857   -5.32275  1.000 37.32001 ? 368 GLU A CA    1 
ATOM   2859  C  C     . GLU A 1 368 ? 5.95780   1.47967   -6.09445  1.000 37.55667 ? 368 GLU A C     1 
ATOM   2860  O  O     . GLU A 1 368 ? 6.53961   2.43293   -5.56438  1.000 40.71776 ? 368 GLU A O     1 
ATOM   2861  C  CB    . GLU A 1 368 ? 5.45057   -0.78643  -5.16578  1.000 36.41109 ? 368 GLU A CB    1 
ATOM   2862  C  CG    . GLU A 1 368 ? 4.52996   -1.71510  -4.40019  1.000 38.36483 ? 368 GLU A CG    1 
ATOM   2863  C  CD    . GLU A 1 368 ? 4.90448   -3.17602  -4.59262  1.000 43.68619 ? 368 GLU A CD    1 
ATOM   2864  O  OE1   . GLU A 1 368 ? 6.11348   -3.46006  -4.75548  1.000 45.65440 ? 368 GLU A OE1   1 
ATOM   2865  O  OE2   . GLU A 1 368 ? 3.99363   -4.03781  -4.59804  1.000 41.36597 ? 368 GLU A OE2   1 
ATOM   2866  N  N     . THR A 1 369 ? 6.17440   1.13104   -7.35532  1.000 36.63678 ? 369 THR A N     1 
ATOM   2867  C  CA    . THR A 1 369 ? 7.16458   1.78851   -8.18992  1.000 34.58583 ? 369 THR A CA    1 
ATOM   2868  C  C     . THR A 1 369 ? 6.60636   3.05991   -8.82095  1.000 35.90213 ? 369 THR A C     1 
ATOM   2869  O  O     . THR A 1 369 ? 6.43239   4.07519   -8.14991  1.000 38.60763 ? 369 THR A O     1 
ATOM   2870  C  CB    . THR A 1 369 ? 7.65018   0.84785   -9.29703  1.000 34.85947 ? 369 THR A CB    1 
ATOM   2871  O  OG1   . THR A 1 369 ? 6.69051   0.83304   -10.36077 1.000 36.19207 ? 369 THR A OG1   1 
ATOM   2872  C  CG2   . THR A 1 369 ? 7.80433   -0.56739  -8.75240  1.000 31.90280 ? 369 THR A CG2   1 
ATOM   2873  N  N     . ARG B 2 17  ? -49.77301 -9.02079  -42.74502 1.000 38.28026 ? 17  ARG B N     1 
ATOM   2874  C  CA    . ARG B 2 17  ? -49.63504 -10.38913 -42.25844 1.000 34.40950 ? 17  ARG B CA    1 
ATOM   2875  C  C     . ARG B 2 17  ? -50.46347 -11.36613 -43.09040 1.000 35.05528 ? 17  ARG B C     1 
ATOM   2876  O  O     . ARG B 2 17  ? -50.59030 -12.54692 -42.74620 1.000 36.16723 ? 17  ARG B O     1 
ATOM   2877  C  CB    . ARG B 2 17  ? -50.04359 -10.47249 -40.78826 1.000 37.59862 ? 17  ARG B CB    1 
ATOM   2878  N  N     . VAL B 2 18  ? -51.02577 -10.86686 -44.18706 1.000 35.01678 ? 18  VAL B N     1 
ATOM   2879  C  CA    . VAL B 2 18  ? -51.80496 -11.69011 -45.10936 1.000 32.83713 ? 18  VAL B CA    1 
ATOM   2880  C  C     . VAL B 2 18  ? -50.89482 -12.76711 -45.69175 1.000 32.21034 ? 18  VAL B C     1 
ATOM   2881  O  O     . VAL B 2 18  ? -49.69091 -12.53058 -45.87295 1.000 33.55650 ? 18  VAL B O     1 
ATOM   2882  C  CB    . VAL B 2 18  ? -52.45403 -10.83405 -46.21040 1.000 34.42932 ? 18  VAL B CB    1 
ATOM   2883  C  CG1   . VAL B 2 18  ? -53.38940 -9.80266  -45.59420 1.000 32.52958 ? 18  VAL B CG1   1 
ATOM   2884  C  CG2   . VAL B 2 18  ? -51.39021 -10.15629 -47.07460 1.000 31.26625 ? 18  VAL B CG2   1 
ATOM   2885  N  N     . PRO B 2 19  ? -51.41973 -13.95617 -46.00341 1.000 29.82449 ? 19  PRO B N     1 
ATOM   2886  C  CA    . PRO B 2 19  ? -50.54252 -15.05678 -46.43571 1.000 29.93021 ? 19  PRO B CA    1 
ATOM   2887  C  C     . PRO B 2 19  ? -49.92807 -14.87412 -47.81863 1.000 31.19016 ? 19  PRO B C     1 
ATOM   2888  O  O     . PRO B 2 19  ? -48.92382 -15.53552 -48.11399 1.000 30.35234 ? 19  PRO B O     1 
ATOM   2889  C  CB    . PRO B 2 19  ? -51.47229 -16.27994 -46.40913 1.000 29.86088 ? 19  PRO B CB    1 
ATOM   2890  C  CG    . PRO B 2 19  ? -52.68686 -15.84682 -45.63962 1.000 26.48620 ? 19  PRO B CG    1 
ATOM   2891  C  CD    . PRO B 2 19  ? -52.81964 -14.38830 -45.86784 1.000 28.99556 ? 19  PRO B CD    1 
ATOM   2892  N  N     . TYR B 2 20  ? -50.48824 -14.02594 -48.67925 1.000 28.96141 ? 20  TYR B N     1 
ATOM   2893  C  CA    . TYR B 2 20  ? -50.01719 -13.89743 -50.05876 1.000 27.84656 ? 20  TYR B CA    1 
ATOM   2894  C  C     . TYR B 2 20  ? -49.54948 -12.46082 -50.25030 1.000 27.71172 ? 20  TYR B C     1 
ATOM   2895  O  O     . TYR B 2 20  ? -50.27438 -11.62137 -50.78747 1.000 27.67992 ? 20  TYR B O     1 
ATOM   2896  C  CB    . TYR B 2 20  ? -51.10593 -14.25949 -51.05825 1.000 28.51704 ? 20  TYR B CB    1 
ATOM   2897  C  CG    . TYR B 2 20  ? -51.92417 -15.48483 -50.70871 1.000 27.44931 ? 20  TYR B CG    1 
ATOM   2898  C  CD1   . TYR B 2 20  ? -51.32416 -16.71872 -50.49391 1.000 26.33127 ? 20  TYR B CD1   1 
ATOM   2899  C  CD2   . TYR B 2 20  ? -53.30923 -15.41715 -50.67049 1.000 26.12623 ? 20  TYR B CD2   1 
ATOM   2900  C  CE1   . TYR B 2 20  ? -52.08053 -17.83353 -50.18891 1.000 25.89198 ? 20  TYR B CE1   1 
ATOM   2901  C  CE2   . TYR B 2 20  ? -54.07014 -16.52763 -50.37991 1.000 27.12289 ? 20  TYR B CE2   1 
ATOM   2902  C  CZ    . TYR B 2 20  ? -53.45477 -17.73135 -50.13812 1.000 26.09425 ? 20  TYR B CZ    1 
ATOM   2903  O  OH    . TYR B 2 20  ? -54.22792 -18.83346 -49.85108 1.000 26.03789 ? 20  TYR B OH    1 
ATOM   2904  N  N     . ASN B 2 21  ? -48.32684 -12.18022 -49.81283 1.000 27.90158 ? 21  ASN B N     1 
ATOM   2905  C  CA    . ASN B 2 21  ? -47.81518 -10.81610 -49.74982 1.000 29.38053 ? 21  ASN B CA    1 
ATOM   2906  C  C     . ASN B 2 21  ? -46.90326 -10.55555 -50.94171 1.000 28.95119 ? 21  ASN B C     1 
ATOM   2907  O  O     . ASN B 2 21  ? -45.78452 -11.07936 -51.00882 1.000 27.07605 ? 21  ASN B O     1 
ATOM   2908  C  CB    . ASN B 2 21  ? -47.07442 -10.55885 -48.43848 1.000 28.17344 ? 21  ASN B CB    1 
ATOM   2909  C  CG    . ASN B 2 21  ? -46.86573 -9.07883  -48.17116 1.000 28.17091 ? 21  ASN B CG    1 
ATOM   2910  O  OD1   . ASN B 2 21  ? -46.67359 -8.28932  -49.09634 1.000 26.71309 ? 21  ASN B OD1   1 
ATOM   2911  N  ND2   . ASN B 2 21  ? -46.90247 -8.69492  -46.90026 1.000 29.17644 ? 21  ASN B ND2   1 
ATOM   2912  N  N     . LEU B 2 22  ? -47.38391 -9.72185  -51.86412 1.000 28.15909 ? 22  LEU B N     1 
ATOM   2913  C  CA    . LEU B 2 22  ? -46.61838 -9.24199  -53.00555 1.000 28.50739 ? 22  LEU B CA    1 
ATOM   2914  C  C     . LEU B 2 22  ? -46.30492 -7.76129  -52.85042 1.000 27.82763 ? 22  LEU B C     1 
ATOM   2915  O  O     . LEU B 2 22  ? -45.95289 -7.09245  -53.82652 1.000 27.15749 ? 22  LEU B O     1 
ATOM   2916  C  CB    . LEU B 2 22  ? -47.38151 -9.47667  -54.31295 1.000 28.60620 ? 22  LEU B CB    1 
ATOM   2917  C  CG    . LEU B 2 22  ? -47.62962 -10.87829 -54.87761 1.000 24.88127 ? 22  LEU B CG    1 
ATOM   2918  C  CD1   . LEU B 2 22  ? -46.34496 -11.61409 -54.99018 1.000 26.51274 ? 22  LEU B CD1   1 
ATOM   2919  C  CD2   . LEU B 2 22  ? -48.61465 -11.67434 -54.04881 1.000 27.93918 ? 22  LEU B CD2   1 
ATOM   2920  N  N     . GLY B 2 23  ? -46.45306 -7.23914  -51.63522 1.000 27.79328 ? 23  GLY B N     1 
ATOM   2921  C  CA    . GLY B 2 23  ? -46.27461 -5.84376  -51.31397 1.000 26.23236 ? 23  GLY B CA    1 
ATOM   2922  C  C     . GLY B 2 23  ? -44.91733 -5.48176  -50.77462 1.000 27.00707 ? 23  GLY B C     1 
ATOM   2923  O  O     . GLY B 2 23  ? -44.66589 -4.30016  -50.51864 1.000 27.04731 ? 23  GLY B O     1 
ATOM   2924  N  N     . GLU B 2 24  ? -44.03030 -6.45563  -50.60416 1.000 27.36596 ? 24  GLU B N     1 
ATOM   2925  C  CA    . GLU B 2 24  ? -42.70028 -6.23322  -50.05864 1.000 29.43374 ? 24  GLU B CA    1 
ATOM   2926  C  C     . GLU B 2 24  ? -41.69225 -6.08028  -51.19256 1.000 28.89165 ? 24  GLU B C     1 
ATOM   2927  O  O     . GLU B 2 24  ? -41.96023 -6.41546  -52.34827 1.000 29.48281 ? 24  GLU B O     1 
ATOM   2928  C  CB    . GLU B 2 24  ? -42.28319 -7.40658  -49.15984 1.000 28.70157 ? 24  GLU B CB    1 
ATOM   2929  C  CG    . GLU B 2 24  ? -43.24063 -7.76146  -48.01814 1.000 31.01007 ? 24  GLU B CG    1 
ATOM   2930  C  CD    . GLU B 2 24  ? -43.14433 -6.81946  -46.83822 1.000 32.06929 ? 24  GLU B CD    1 
ATOM   2931  O  OE1   . GLU B 2 24  ? -42.06221 -6.23932  -46.62757 1.000 33.85298 ? 24  GLU B OE1   1 
ATOM   2932  O  OE2   . GLU B 2 24  ? -44.14638 -6.66704  -46.11182 1.000 36.80104 ? 24  GLU B OE2   1 
ATOM   2933  N  N     . SER B 2 25  ? -40.50936 -5.57708  -50.84442 1.000 27.23006 ? 25  SER B N     1 
ATOM   2934  C  CA    . SER B 2 25  ? -39.43527 -5.38144  -51.80788 1.000 26.96084 ? 25  SER B CA    1 
ATOM   2935  C  C     . SER B 2 25  ? -38.29685 -6.36570  -51.59478 1.000 28.13119 ? 25  SER B C     1 
ATOM   2936  O  O     . SER B 2 25  ? -37.27587 -6.28332  -52.28274 1.000 29.95523 ? 25  SER B O     1 
ATOM   2937  C  CB    . SER B 2 25  ? -38.91664 -3.94369  -51.74517 1.000 29.09207 ? 25  SER B CB    1 
ATOM   2938  O  OG    . SER B 2 25  ? -38.49911 -3.60879  -50.43361 1.000 31.48039 ? 25  SER B OG    1 
ATOM   2939  N  N     . SER B 2 26  ? -38.45987 -7.30773  -50.67783 1.000 26.78517 ? 26  SER B N     1 
ATOM   2940  C  CA    . SER B 2 26  ? -37.50764 -8.38550  -50.49500 1.000 25.65424 ? 26  SER B CA    1 
ATOM   2941  C  C     . SER B 2 26  ? -37.95432 -9.58947  -51.30700 1.000 25.70911 ? 26  SER B C     1 
ATOM   2942  O  O     . SER B 2 26  ? -39.10140 -9.67965  -51.74756 1.000 27.87514 ? 26  SER B O     1 
ATOM   2943  C  CB    . SER B 2 26  ? -37.38608 -8.76202  -49.01546 1.000 28.13478 ? 26  SER B CB    1 
ATOM   2944  O  OG    . SER B 2 26  ? -38.64752 -9.12888  -48.47027 1.000 28.27679 ? 26  SER B OG    1 
ATOM   2945  N  N     . VAL B 2 27  ? -37.01858 -10.50235 -51.53951 1.000 27.54040 ? 27  VAL B N     1 
ATOM   2946  C  CA    . VAL B 2 27  ? -37.34761 -11.76205 -52.19131 1.000 26.35725 ? 27  VAL B CA    1 
ATOM   2947  C  C     . VAL B 2 27  ? -37.81253 -12.74881 -51.12997 1.000 26.53678 ? 27  VAL B C     1 
ATOM   2948  O  O     . VAL B 2 27  ? -37.73646 -12.46444 -49.93113 1.000 27.58436 ? 27  VAL B O     1 
ATOM   2949  C  CB    . VAL B 2 27  ? -36.15384 -12.30608 -52.99321 1.000 26.39471 ? 27  VAL B CB    1 
ATOM   2950  C  CG1   . VAL B 2 27  ? -35.74567 -11.30779 -54.06034 1.000 26.15056 ? 27  VAL B CG1   1 
ATOM   2951  C  CG2   . VAL B 2 27  ? -34.99132 -12.58028 -52.07563 1.000 26.08563 ? 27  VAL B CG2   1 
ATOM   2952  N  N     . ASP B 2 28  ? -38.28798 -13.91395 -51.55979 1.000 27.19299 ? 28  ASP B N     1 
ATOM   2953  C  CA    . ASP B 2 28  ? -38.76349 -14.92177 -50.62227 1.000 28.69316 ? 28  ASP B CA    1 
ATOM   2954  C  C     . ASP B 2 28  ? -37.66183 -15.30416 -49.64186 1.000 27.64828 ? 28  ASP B C     1 
ATOM   2955  O  O     . ASP B 2 28  ? -36.62906 -15.85878 -50.03174 1.000 27.29515 ? 28  ASP B O     1 
ATOM   2956  C  CB    . ASP B 2 28  ? -39.25952 -16.15266 -51.37505 1.000 28.14600 ? 28  ASP B CB    1 
ATOM   2957  C  CG    . ASP B 2 28  ? -40.10523 -17.05518 -50.50633 1.000 28.77935 ? 28  ASP B CG    1 
ATOM   2958  O  OD1   . ASP B 2 28  ? -41.22615 -16.65484 -50.13527 1.000 33.92514 ? 28  ASP B OD1   1 
ATOM   2959  O  OD2   . ASP B 2 28  ? -39.64197 -18.16412 -50.18145 1.000 32.31702 ? 28  ASP B OD2   1 
ATOM   2960  N  N     . ASN B 2 29  ? -37.89256 -15.00898 -48.36695 1.000 26.09193 ? 29  ASN B N     1 
ATOM   2961  C  CA    . ASN B 2 29  ? -36.85369 -15.12517 -47.35860 1.000 25.94170 ? 29  ASN B CA    1 
ATOM   2962  C  C     . ASN B 2 29  ? -36.68141 -16.56610 -46.89741 1.000 25.65901 ? 29  ASN B C     1 
ATOM   2963  O  O     . ASN B 2 29  ? -37.65626 -17.29803 -46.71213 1.000 26.21718 ? 29  ASN B O     1 
ATOM   2964  C  CB    . ASN B 2 29  ? -37.18421 -14.22738 -46.16994 1.000 24.68216 ? 29  ASN B CB    1 
ATOM   2965  C  CG    . ASN B 2 29  ? -37.14483 -12.76469 -46.53071 1.000 24.49822 ? 29  ASN B CG    1 
ATOM   2966  O  OD1   . ASN B 2 29  ? -36.07490 -12.19771 -46.73779 1.000 25.41074 ? 29  ASN B OD1   1 
ATOM   2967  N  ND2   . ASN B 2 29  ? -38.31160 -12.14048 -46.60628 1.000 25.62893 ? 29  ASN B ND2   1 
ATOM   2968  N  N     . PHE B 2 30  ? -35.42392 -16.96321 -46.70645 1.000 26.03256 ? 30  PHE B N     1 
ATOM   2969  C  CA    . PHE B 2 30  ? -35.09586 -18.28074 -46.19091 1.000 23.24990 ? 30  PHE B CA    1 
ATOM   2970  C  C     . PHE B 2 30  ? -35.46467 -18.39251 -44.71477 1.000 25.05233 ? 30  PHE B C     1 
ATOM   2971  O  O     . PHE B 2 30  ? -35.74097 -17.40221 -44.03197 1.000 26.77687 ? 30  PHE B O     1 
ATOM   2972  C  CB    . PHE B 2 30  ? -33.60029 -18.57170 -46.31698 1.000 24.26272 ? 30  PHE B CB    1 
ATOM   2973  C  CG    . PHE B 2 30  ? -33.09897 -18.68287 -47.72341 1.000 24.26053 ? 30  PHE B CG    1 
ATOM   2974  C  CD1   . PHE B 2 30  ? -33.32270 -19.82959 -48.46146 1.000 23.21057 ? 30  PHE B CD1   1 
ATOM   2975  C  CD2   . PHE B 2 30  ? -32.32699 -17.67512 -48.27555 1.000 24.40222 ? 30  PHE B CD2   1 
ATOM   2976  C  CE1   . PHE B 2 30  ? -32.83099 -19.94708 -49.74682 1.000 25.20524 ? 30  PHE B CE1   1 
ATOM   2977  C  CE2   . PHE B 2 30  ? -31.82962 -17.78687 -49.56062 1.000 24.60434 ? 30  PHE B CE2   1 
ATOM   2978  C  CZ    . PHE B 2 30  ? -32.08040 -18.92339 -50.29625 1.000 23.44760 ? 30  PHE B CZ    1 
ATOM   2979  N  N     . THR B 2 31  ? -35.48442 -19.62935 -44.23052 1.000 23.30866 ? 31  THR B N     1 
ATOM   2980  C  CA    . THR B 2 31  ? -35.25512 -19.85689 -42.81643 1.000 24.15346 ? 31  THR B CA    1 
ATOM   2981  C  C     . THR B 2 31  ? -33.74772 -19.87084 -42.56514 1.000 26.82281 ? 31  THR B C     1 
ATOM   2982  O  O     . THR B 2 31  ? -32.94110 -19.85795 -43.50018 1.000 26.64096 ? 31  THR B O     1 
ATOM   2983  C  CB    . THR B 2 31  ? -35.90171 -21.15868 -42.35265 1.000 23.44615 ? 31  THR B CB    1 
ATOM   2984  O  OG1   . THR B 2 31  ? -35.20741 -22.27240 -42.91965 1.000 25.99314 ? 31  THR B OG1   1 
ATOM   2985  C  CG2   . THR B 2 31  ? -37.35791 -21.21395 -42.77095 1.000 24.96970 ? 31  THR B CG2   1 
ATOM   2986  N  N     . LEU B 2 32  ? -33.35779 -19.83272 -41.28785 1.000 26.42947 ? 32  LEU B N     1 
ATOM   2987  C  CA    . LEU B 2 32  ? -31.93166 -19.83882 -40.97070 1.000 24.77825 ? 32  LEU B CA    1 
ATOM   2988  C  C     . LEU B 2 32  ? -31.26640 -21.13128 -41.43108 1.000 24.15149 ? 32  LEU B C     1 
ATOM   2989  O  O     . LEU B 2 32  ? -30.14157 -21.11278 -41.94466 1.000 25.05282 ? 32  LEU B O     1 
ATOM   2990  C  CB    . LEU B 2 32  ? -31.71783 -19.62864 -39.47135 1.000 24.89223 ? 32  LEU B CB    1 
ATOM   2991  C  CG    . LEU B 2 32  ? -30.24567 -19.59716 -39.05661 1.000 25.59539 ? 32  LEU B CG    1 
ATOM   2992  C  CD1   . LEU B 2 32  ? -29.56380 -18.36482 -39.62633 1.000 25.72306 ? 32  LEU B CD1   1 
ATOM   2993  C  CD2   . LEU B 2 32  ? -30.08584 -19.66207 -37.54496 1.000 25.28603 ? 32  LEU B CD2   1 
ATOM   2994  N  N     . GLY B 2 33  ? -31.94737 -22.26265 -41.26320 1.000 23.86052 ? 33  GLY B N     1 
ATOM   2995  C  CA    . GLY B 2 33  ? -31.37526 -23.52643 -41.69469 1.000 25.09189 ? 33  GLY B CA    1 
ATOM   2996  C  C     . GLY B 2 33  ? -31.23666 -23.62684 -43.20117 1.000 25.59337 ? 33  GLY B C     1 
ATOM   2997  O  O     . GLY B 2 33  ? -30.24518 -24.15748 -43.70698 1.000 26.17475 ? 33  GLY B O     1 
ATOM   2998  N  N     . GLU B 2 34  ? -32.23490 -23.13407 -43.93765 1.000 24.43924 ? 34  GLU B N     1 
ATOM   2999  C  CA    . GLU B 2 34  ? -32.16392 -23.15530 -45.39500 1.000 24.34145 ? 34  GLU B CA    1 
ATOM   3000  C  C     . GLU B 2 34  ? -30.99175 -22.32524 -45.90172 1.000 25.61885 ? 34  GLU B C     1 
ATOM   3001  O  O     . GLU B 2 34  ? -30.27830 -22.74328 -46.82159 1.000 25.70833 ? 34  GLU B O     1 
ATOM   3002  C  CB    . GLU B 2 34  ? -33.48399 -22.66969 -45.99304 1.000 23.57767 ? 34  GLU B CB    1 
ATOM   3003  C  CG    . GLU B 2 34  ? -34.61109 -23.68028 -45.85386 1.000 21.74974 ? 34  GLU B CG    1 
ATOM   3004  C  CD    . GLU B 2 34  ? -35.97543 -23.07563 -46.07904 1.000 23.60015 ? 34  GLU B CD    1 
ATOM   3005  O  OE1   . GLU B 2 34  ? -36.06538 -21.84071 -46.20642 1.000 24.40022 ? 34  GLU B OE1   1 
ATOM   3006  O  OE2   . GLU B 2 34  ? -36.96666 -23.83322 -46.11151 1.000 26.60910 ? 34  GLU B OE2   1 
ATOM   3007  N  N     . LEU B 2 35  ? -30.78622 -21.13766 -45.32720 1.000 24.76984 ? 35  LEU B N     1 
ATOM   3008  C  CA    . LEU B 2 35  ? -29.68520 -20.28965 -45.76869 1.000 22.79750 ? 35  LEU B CA    1 
ATOM   3009  C  C     . LEU B 2 35  ? -28.33504 -20.91278 -45.43849 1.000 26.05076 ? 35  LEU B C     1 
ATOM   3010  O  O     . LEU B 2 35  ? -27.39699 -20.83426 -46.24152 1.000 26.94131 ? 35  LEU B O     1 
ATOM   3011  C  CB    . LEU B 2 35  ? -29.80389 -18.90611 -45.13894 1.000 23.98730 ? 35  LEU B CB    1 
ATOM   3012  C  CG    . LEU B 2 35  ? -28.75592 -17.88145 -45.57602 1.000 24.83012 ? 35  LEU B CG    1 
ATOM   3013  C  CD1   . LEU B 2 35  ? -28.80889 -17.65526 -47.08063 1.000 26.37043 ? 35  LEU B CD1   1 
ATOM   3014  C  CD2   . LEU B 2 35  ? -28.94545 -16.56650 -44.83464 1.000 23.37055 ? 35  LEU B CD2   1 
ATOM   3015  N  N     . LEU B 2 36  ? -28.21800 -21.54160 -44.26560 1.000 26.24105 ? 36  LEU B N     1 
ATOM   3016  C  CA    . LEU B 2 36  ? -26.94558 -22.13331 -43.86317 1.000 25.87813 ? 36  LEU B CA    1 
ATOM   3017  C  C     . LEU B 2 36  ? -26.60163 -23.37300 -44.67627 1.000 25.63716 ? 36  LEU B C     1 
ATOM   3018  O  O     . LEU B 2 36  ? -25.41979 -23.69894 -44.82473 1.000 28.61458 ? 36  LEU B O     1 
ATOM   3019  C  CB    . LEU B 2 36  ? -26.96643 -22.47576 -42.37513 1.000 25.39097 ? 36  LEU B CB    1 
ATOM   3020  C  CG    . LEU B 2 36  ? -26.95358 -21.29731 -41.40380 1.000 25.63673 ? 36  LEU B CG    1 
ATOM   3021  C  CD1   . LEU B 2 36  ? -27.03629 -21.79763 -39.97193 1.000 25.21781 ? 36  LEU B CD1   1 
ATOM   3022  C  CD2   . LEU B 2 36  ? -25.71045 -20.45155 -41.60588 1.000 24.69595 ? 36  LEU B CD2   1 
ATOM   3023  N  N     . ASN B 2 37  ? -27.60302 -24.09160 -45.18665 1.000 27.51106 ? 37  ASN B N     1 
ATOM   3024  C  CA    . ASN B 2 37  ? -27.31422 -25.23943 -46.04190 1.000 28.38418 ? 37  ASN B CA    1 
ATOM   3025  C  C     . ASN B 2 37  ? -26.68323 -24.83213 -47.36445 1.000 26.72440 ? 37  ASN B C     1 
ATOM   3026  O  O     . ASN B 2 37  ? -26.04600 -25.66408 -48.01641 1.000 30.33510 ? 37  ASN B O     1 
ATOM   3027  C  CB    . ASN B 2 37  ? -28.58681 -26.03390 -46.32326 1.000 27.29567 ? 37  ASN B CB    1 
ATOM   3028  C  CG    . ASN B 2 37  ? -29.15720 -26.65864 -45.08991 1.000 29.23414 ? 37  ASN B CG    1 
ATOM   3029  O  OD1   . ASN B 2 37  ? -28.43067 -26.95696 -44.14155 1.000 33.42618 ? 37  ASN B OD1   1 
ATOM   3030  N  ND2   . ASN B 2 37  ? -30.46969 -26.85589 -45.08015 1.000 29.02877 ? 37  ASN B ND2   1 
ATOM   3031  N  N     . LEU B 2 38  ? -26.84525 -23.58024 -47.77442 1.000 26.35819 ? 38  LEU B N     1 
ATOM   3032  C  CA    . LEU B 2 38  ? -26.21849 -23.10452 -48.99595 1.000 26.42090 ? 38  LEU B CA    1 
ATOM   3033  C  C     . LEU B 2 38  ? -24.87015 -22.45257 -48.73909 1.000 27.66583 ? 38  LEU B C     1 
ATOM   3034  O  O     . LEU B 2 38  ? -23.97781 -22.54622 -49.59006 1.000 30.18096 ? 38  LEU B O     1 
ATOM   3035  C  CB    . LEU B 2 38  ? -27.14895 -22.12723 -49.71458 1.000 26.88038 ? 38  LEU B CB    1 
ATOM   3036  C  CG    . LEU B 2 38  ? -28.42725 -22.77666 -50.24755 1.000 26.00005 ? 38  LEU B CG    1 
ATOM   3037  C  CD1   . LEU B 2 38  ? -29.36703 -21.72572 -50.80532 1.000 27.08715 ? 38  LEU B CD1   1 
ATOM   3038  C  CD2   . LEU B 2 38  ? -28.08758 -23.81436 -51.29861 1.000 25.30612 ? 38  LEU B CD2   1 
ATOM   3039  N  N     . THR B 2 39  ? -24.70005 -21.77484 -47.60158 1.000 26.75365 ? 39  THR B N     1 
ATOM   3040  C  CA    . THR B 2 39  ? -23.42829 -21.12380 -47.31365 1.000 26.25068 ? 39  THR B CA    1 
ATOM   3041  C  C     . THR B 2 39  ? -22.47777 -22.00899 -46.51827 1.000 25.40744 ? 39  THR B C     1 
ATOM   3042  O  O     . THR B 2 39  ? -21.26430 -21.79621 -46.58066 1.000 26.86116 ? 39  THR B O     1 
ATOM   3043  C  CB    . THR B 2 39  ? -23.65375 -19.80122 -46.57097 1.000 25.16435 ? 39  THR B CB    1 
ATOM   3044  O  OG1   . THR B 2 39  ? -24.14165 -20.06000 -45.24910 1.000 27.52386 ? 39  THR B OG1   1 
ATOM   3045  C  CG2   . THR B 2 39  ? -24.65608 -18.93568 -47.31304 1.000 23.34502 ? 39  THR B CG2   1 
ATOM   3046  N  N     . GLY B 2 40  ? -22.99308 -23.00874 -45.80426 1.000 27.33570 ? 40  GLY B N     1 
ATOM   3047  C  CA    . GLY B 2 40  ? -22.15520 -23.92531 -45.05361 1.000 25.52020 ? 40  GLY B CA    1 
ATOM   3048  C  C     . GLY B 2 40  ? -21.55245 -23.38435 -43.77564 1.000 24.91901 ? 40  GLY B C     1 
ATOM   3049  O  O     . GLY B 2 40  ? -20.60297 -23.97410 -43.25829 1.000 25.71634 ? 40  GLY B O     1 
ATOM   3050  N  N     . ASP B 2 41  ? -22.07674 -22.28194 -43.24418 1.000 27.02215 ? 41  ASP B N     1 
ATOM   3051  C  CA    . ASP B 2 41  ? -21.51720 -21.62217 -42.06822 1.000 25.81789 ? 41  ASP B CA    1 
ATOM   3052  C  C     . ASP B 2 41  ? -22.09520 -22.10829 -40.73809 1.000 26.18788 ? 41  ASP B C     1 
ATOM   3053  O  O     . ASP B 2 41  ? -21.80145 -21.49788 -39.70691 1.000 26.41215 ? 41  ASP B O     1 
ATOM   3054  C  CB    . ASP B 2 41  ? -21.71306 -20.10673 -42.17143 1.000 24.34327 ? 41  ASP B CB    1 
ATOM   3055  C  CG    . ASP B 2 41  ? -20.64675 -19.43076 -43.00878 1.000 23.10301 ? 41  ASP B CG    1 
ATOM   3056  O  OD1   . ASP B 2 41  ? -19.62116 -20.07300 -43.31409 1.000 25.24710 ? 41  ASP B OD1   1 
ATOM   3057  O  OD2   . ASP B 2 41  ? -20.82703 -18.24522 -43.34062 1.000 24.62957 ? 41  ASP B OD2   1 
ATOM   3058  N  N     . ARG B 2 42  ? -22.88175 -23.19050 -40.72569 1.000 26.73017 ? 42  ARG B N     1 
ATOM   3059  C  CA    . ARG B 2 42  ? -23.62178 -23.55970 -39.51745 1.000 26.84374 ? 42  ARG B CA    1 
ATOM   3060  C  C     . ARG B 2 42  ? -22.69021 -23.93856 -38.36924 1.000 25.66015 ? 42  ARG B C     1 
ATOM   3061  O  O     . ARG B 2 42  ? -22.80213 -23.40235 -37.26294 1.000 26.46131 ? 42  ARG B O     1 
ATOM   3062  C  CB    . ARG B 2 42  ? -24.57609 -24.71966 -39.81576 1.000 28.64597 ? 42  ARG B CB    1 
ATOM   3063  C  CG    . ARG B 2 42  ? -25.34052 -25.22237 -38.59276 1.000 26.61471 ? 42  ARG B CG    1 
ATOM   3064  C  CD    . ARG B 2 42  ? -26.25225 -26.40885 -38.91253 1.000 27.46364 ? 42  ARG B CD    1 
ATOM   3065  N  NE    . ARG B 2 42  ? -27.51564 -26.02373 -39.53115 1.000 30.87353 ? 42  ARG B NE    1 
ATOM   3066  C  CZ    . ARG B 2 42  ? -27.77423 -26.13761 -40.82644 1.000 29.67084 ? 42  ARG B CZ    1 
ATOM   3067  N  NH1   . ARG B 2 42  ? -26.87448 -26.61740 -41.66635 1.000 31.02895 ? 42  ARG B NH1   1 
ATOM   3068  N  NH2   . ARG B 2 42  ? -28.96739 -25.77030 -41.28788 1.000 26.54010 ? 42  ARG B NH2   1 
ATOM   3069  N  N     . ASP B 2 43  ? -21.76285 -24.86279 -38.61201 1.000 26.21918 ? 43  ASP B N     1 
ATOM   3070  C  CA    . ASP B 2 43  ? -20.92714 -25.38124 -37.53474 1.000 26.19887 ? 43  ASP B CA    1 
ATOM   3071  C  C     . ASP B 2 43  ? -19.97928 -24.33678 -36.96256 1.000 28.13100 ? 43  ASP B C     1 
ATOM   3072  O  O     . ASP B 2 43  ? -19.50838 -24.50373 -35.83173 1.000 28.60293 ? 43  ASP B O     1 
ATOM   3073  C  CB    . ASP B 2 43  ? -20.15132 -26.59756 -38.02425 1.000 26.65498 ? 43  ASP B CB    1 
ATOM   3074  C  CG    . ASP B 2 43  ? -21.05753 -27.78886 -38.28675 1.000 32.47183 ? 43  ASP B CG    1 
ATOM   3075  O  OD1   . ASP B 2 43  ? -22.18227 -27.80537 -37.73797 1.000 32.63798 ? 43  ASP B OD1   1 
ATOM   3076  O  OD2   . ASP B 2 43  ? -20.65553 -28.70204 -39.04092 1.000 35.28810 ? 43  ASP B OD2   1 
ATOM   3077  N  N     . ALA B 2 44  ? -19.69903 -23.26450 -37.70472 1.000 25.20343 ? 44  ALA B N     1 
ATOM   3078  C  CA    . ALA B 2 44  ? -18.76697 -22.24707 -37.23883 1.000 26.28267 ? 44  ALA B CA    1 
ATOM   3079  C  C     . ALA B 2 44  ? -19.40107 -21.26271 -36.27091 1.000 26.59433 ? 44  ALA B C     1 
ATOM   3080  O  O     . ALA B 2 44  ? -18.67367 -20.54060 -35.58135 1.000 27.90794 ? 44  ALA B O     1 
ATOM   3081  C  CB    . ALA B 2 44  ? -18.18685 -21.48359 -38.43032 1.000 26.89239 ? 44  ALA B CB    1 
ATOM   3082  N  N     . LEU B 2 45  ? -20.73233 -21.22665 -36.19890 1.000 26.38967 ? 45  LEU B N     1 
ATOM   3083  C  CA    . LEU B 2 45  ? -21.41259 -20.21825 -35.39499 1.000 27.56602 ? 45  LEU B CA    1 
ATOM   3084  C  C     . LEU B 2 45  ? -21.21252 -20.45045 -33.90148 1.000 26.02806 ? 45  LEU B C     1 
ATOM   3085  O  O     . LEU B 2 45  ? -21.16090 -19.48659 -33.13116 1.000 26.69007 ? 45  LEU B O     1 
ATOM   3086  C  CB    . LEU B 2 45  ? -22.90478 -20.19482 -35.72968 1.000 26.44095 ? 45  LEU B CB    1 
ATOM   3087  C  CG    . LEU B 2 45  ? -23.31273 -19.71684 -37.12442 1.000 26.28834 ? 45  LEU B CG    1 
ATOM   3088  C  CD1   . LEU B 2 45  ? -24.83145 -19.72433 -37.25871 1.000 25.00531 ? 45  LEU B CD1   1 
ATOM   3089  C  CD2   . LEU B 2 45  ? -22.75837 -18.33126 -37.41132 1.000 24.60551 ? 45  LEU B CD2   1 
ATOM   3090  N  N     . ASP B 2 46  ? -21.12532 -21.71109 -33.47260 1.000 26.79440 ? 46  ASP B N     1 
ATOM   3091  C  CA    . ASP B 2 46  ? -21.04642 -22.01093 -32.04758 1.000 27.77660 ? 46  ASP B CA    1 
ATOM   3092  C  C     . ASP B 2 46  ? -19.73346 -21.56644 -31.40569 1.000 28.09185 ? 46  ASP B C     1 
ATOM   3093  O  O     . ASP B 2 46  ? -19.70697 -21.34217 -30.19174 1.000 29.77124 ? 46  ASP B O     1 
ATOM   3094  C  CB    . ASP B 2 46  ? -21.27142 -23.50736 -31.81802 1.000 26.85510 ? 46  ASP B CB    1 
ATOM   3095  C  CG    . ASP B 2 46  ? -22.74826 -23.87507 -31.77986 1.000 29.79476 ? 46  ASP B CG    1 
ATOM   3096  O  OD1   . ASP B 2 46  ? -23.59136 -22.96477 -31.92409 1.000 33.13634 ? 46  ASP B OD1   1 
ATOM   3097  O  OD2   . ASP B 2 46  ? -23.07410 -25.06549 -31.59683 1.000 29.99554 ? 46  ASP B OD2   1 
ATOM   3098  N  N     . GLN B 2 47  ? -18.65407 -21.41298 -32.17174 1.000 28.63471 ? 47  GLN B N     1 
ATOM   3099  C  CA    . GLN B 2 47  ? -17.39364 -20.93752 -31.60645 1.000 27.33732 ? 47  GLN B CA    1 
ATOM   3100  C  C     . GLN B 2 47  ? -17.28455 -19.42331 -31.58720 1.000 27.09130 ? 47  GLN B C     1 
ATOM   3101  O  O     . GLN B 2 47  ? -16.25164 -18.89815 -31.16129 1.000 27.15961 ? 47  GLN B O     1
[truncated: 959,456 more chars]
