# Supplementary material for: Mechanistic and Structural Insights into a Divergent PLP-Dependent l-Enduracididine Cyclase from a Toxic Cyanobacterium
Source: ACS Catal. 2023 Jul 11;13(14):9817–28. doi: 10.1021/acscatal.3c01294 (PMC10367076; doi:10.1021/acscatal.3c01294)
Supplement: Supplementary file 4 — cs3c01294_si_004.zip [file cs3c01294_si_004.zip]

Archive with 80 entries (70 files):
- GntC-SI-SynthesisIntermediates-NMR-raw/
- GntC-SI-SynthesisIntermediates-NMR-raw/.DS_Store
- __MACOSX/GntC-SI-SynthesisIntermediates-NMR-raw/._.DS_Store
- GntC-SI-SynthesisIntermediates-NMR-raw/GntC-SI-2-NMR-raw/
- GntC-SI-SynthesisIntermediates-NMR-raw/GntC-SI-1-NMR-raw/
- GntC-SI-SynthesisIntermediates-NMR-raw/GntC-1-dgamma-NMR-raw/
- GntC-SI-SynthesisIntermediates-NMR-raw/GntC-SI-2-NMR-raw/zip files/
- GntC-SI-SynthesisIntermediates-NMR-raw/GntC-SI-2-NMR-raw/.DS_Store
- __MACOSX/GntC-SI-SynthesisIntermediates-NMR-raw/GntC-SI-2-NMR-raw/._.DS_Store
- GntC-SI-SynthesisIntermediates-NMR-raw/GntC-SI-2-NMR-raw/FID:SER files/
- GntC-SI-SynthesisIntermediates-NMR-raw/GntC-SI-1-NMR-raw/zip files/
- GntC-SI-SynthesisIntermediates-NMR-raw/GntC-SI-1-NMR-raw/.DS_Store
- __MACOSX/GntC-SI-SynthesisIntermediates-NMR-raw/GntC-SI-1-NMR-raw/._.DS_Store
- GntC-SI-SynthesisIntermediates-NMR-raw/GntC-SI-1-NMR-raw/FID:SER files/
- GntC-SI-SynthesisIntermediates-NMR-raw/GntC-1-dgamma-NMR-raw/zip files/
- GntC-SI-SynthesisIntermediates-NMR-raw/GntC-1-dgamma-NMR-raw/.DS_Store
- __MACOSX/GntC-SI-SynthesisIntermediates-NMR-raw/GntC-1-dgamma-NMR-raw/._.DS_Store
- GntC-SI-SynthesisIntermediates-NMR-raw/GntC-1-dgamma-NMR-raw/FID:SER files/
- GntC-SI-SynthesisIntermediates-NMR-raw/GntC-SI-2-NMR-raw/zip files/GntC-SI-2-HSQC-raw.zip
- __MACOSX/GntC-SI-SynthesisIntermediates-NMR-raw/GntC-SI-2-NMR-raw/zip files/._GntC-SI-2-HSQC-raw.zip
- GntC-SI-SynthesisIntermediates-NMR-raw/GntC-SI-2-NMR-raw/zip files/GntC-SI-2-HMBC-raw.zip
- __MACOSX/GntC-SI-SynthesisIntermediates-NMR-raw/GntC-SI-2-NMR-raw/zip files/._GntC-SI-2-HMBC-raw.zip
- GntC-SI-SynthesisIntermediates-NMR-raw/GntC-SI-2-NMR-raw/zip files/GntC-SI-2-COSY-raw.zip
- __MACOSX/GntC-SI-SynthesisIntermediates-NMR-raw/GntC-SI-2-NMR-raw/zip files/._GntC-SI-2-COSY-raw.zip
- GntC-SI-SynthesisIntermediates-NMR-raw/GntC-SI-2-NMR-raw/zip files/GntC-SI-2-CNMR-raw.zip
- __MACOSX/GntC-SI-SynthesisIntermediates-NMR-raw/GntC-SI-2-NMR-raw/zip files/._GntC-SI-2-CNMR-raw.zip
- GntC-SI-SynthesisIntermediates-NMR-raw/GntC-SI-2-NMR-raw/zip files/GntC-SI-2-HNMR-raw.zip
- __MACOSX/GntC-SI-SynthesisIntermediates-NMR-raw/GntC-SI-2-NMR-raw/zip files/._GntC-SI-2-HNMR-raw.zip
- GntC-SI-SynthesisIntermediates-NMR-raw/GntC-SI-2-NMR-raw/FID:SER files/GntC-SI-1-COSY-ser
- __MACOSX/GntC-SI-SynthesisIntermediates-NMR-raw/GntC-SI-2-NMR-raw/FID:SER files/._GntC-SI-1-COSY-ser
- GntC-SI-SynthesisIntermediates-NMR-raw/GntC-SI-2-NMR-raw/FID:SER files/GntC-SI-1-HNMR-fid
- __MACOSX/GntC-SI-SynthesisIntermediates-NMR-raw/GntC-SI-2-NMR-raw/FID:SER files/._GntC-SI-1-HNMR-fid
- GntC-SI-SynthesisIntermediates-NMR-raw/GntC-SI-2-NMR-raw/FID:SER files/GntC-SI-1-HMBC-ser
- __MACOSX/GntC-SI-SynthesisIntermediates-NMR-raw/GntC-SI-2-NMR-raw/FID:SER files/._GntC-SI-1-HMBC-ser
- GntC-SI-SynthesisIntermediates-NMR-raw/GntC-SI-2-NMR-raw/FID:SER files/GntC-SI-1-HSQC-ser
- __MACOSX/GntC-SI-SynthesisIntermediates-NMR-raw/GntC-SI-2-NMR-raw/FID:SER files/._GntC-SI-1-HSQC-ser
- GntC-SI-SynthesisIntermediates-NMR-raw/GntC-SI-2-NMR-raw/FID:SER files/GntC-SI-1-CNMR-fid
- __MACOSX/GntC-SI-SynthesisIntermediates-NMR-raw/GntC-SI-2-NMR-raw/FID:SER files/._GntC-SI-1-CNMR-fid
- GntC-SI-SynthesisIntermediates-NMR-raw/GntC-SI-1-NMR-raw/zip files/.DS_Store
- __MACOSX/GntC-SI-SynthesisIntermediates-NMR-raw/GntC-SI-1-NMR-raw/zip files/._.DS_Store
- GntC-SI-SynthesisIntermediates-NMR-raw/GntC-SI-1-NMR-raw/zip files/GntC-SI-1-HNMR-raw.zip
- __MACOSX/GntC-SI-SynthesisIntermediates-NMR-raw/GntC-SI-1-NMR-raw/zip files/._GntC-SI-1-HNMR-raw.zip
- GntC-SI-SynthesisIntermediates-NMR-raw/GntC-SI-1-NMR-raw/zip files/GntC-SI-1-CNMR-raw.zip
- __MACOSX/GntC-SI-SynthesisIntermediates-NMR-raw/GntC-SI-1-NMR-raw/zip files/._GntC-SI-1-CNMR-raw.zip
- GntC-SI-SynthesisIntermediates-NMR-raw/GntC-SI-1-NMR-raw/zip files/GntC-SI-1-COSY-raw.zip
- __MACOSX/GntC-SI-SynthesisIntermediates-NMR-raw/GntC-SI-1-NMR-raw/zip files/._GntC-SI-1-COSY-raw.zip
- GntC-SI-SynthesisIntermediates-NMR-raw/GntC-SI-1-NMR-raw/zip files/GntC-SI-1-HMBC-raw.zip
- __MACOSX/GntC-SI-SynthesisIntermediates-NMR-raw/GntC-SI-1-NMR-raw/zip files/._GntC-SI-1-HMBC-raw.zip
- GntC-SI-SynthesisIntermediates-NMR-raw/GntC-SI-1-NMR-raw/zip files/GntC-SI-1-HSQC-raw.zip
- __MACOSX/GntC-SI-SynthesisIntermediates-NMR-raw/GntC-SI-1-NMR-raw/zip files/._GntC-SI-1-HSQC-raw.zip
- GntC-SI-SynthesisIntermediates-NMR-raw/GntC-SI-1-NMR-raw/FID:SER files/GntC-SI-1-COSY-ser
- __MACOSX/GntC-SI-SynthesisIntermediates-NMR-raw/GntC-SI-1-NMR-raw/FID:SER files/._GntC-SI-1-COSY-ser
- GntC-SI-SynthesisIntermediates-NMR-raw/GntC-SI-1-NMR-raw/FID:SER files/GntC-SI-1-HNMR-fid
- __MACOSX/GntC-SI-SynthesisIntermediates-NMR-raw/GntC-SI-1-NMR-raw/FID:SER files/._GntC-SI-1-HNMR-fid
- GntC-SI-SynthesisIntermediates-NMR-raw/GntC-SI-1-NMR-raw/FID:SER files/GntC-SI-1-HMBC-ser
- __MACOSX/GntC-SI-SynthesisIntermediates-NMR-raw/GntC-SI-1-NMR-raw/FID:SER files/._GntC-SI-1-HMBC-ser
- GntC-SI-SynthesisIntermediates-NMR-raw/GntC-SI-1-NMR-raw/FID:SER files/GntC-SI-1-HSQC-ser
- __MACOSX/GntC-SI-SynthesisIntermediates-NMR-raw/GntC-SI-1-NMR-raw/FID:SER files/._GntC-SI-1-HSQC-ser
- GntC-SI-SynthesisIntermediates-NMR-raw/GntC-SI-1-NMR-raw/FID:SER files/GntC-SI-1-CNMR-fid
- __MACOSX/GntC-SI-SynthesisIntermediates-NMR-raw/GntC-SI-1-NMR-raw/FID:SER files/._GntC-SI-1-CNMR-fid
- GntC-SI-SynthesisIntermediates-NMR-raw/GntC-1-dgamma-NMR-raw/zip files/GntC-1-dgamma-HSQC-raw.zip
- __MACOSX/GntC-SI-SynthesisIntermediates-NMR-raw/GntC-1-dgamma-NMR-raw/zip files/._GntC-1-dgamma-HSQC-raw.zip
- GntC-SI-SynthesisIntermediates-NMR-raw/GntC-1-dgamma-NMR-raw/zip files/GntC-1-dgamma-HMBC-raw.zip
- __MACOSX/GntC-SI-SynthesisIntermediates-NMR-raw/GntC-1-dgamma-NMR-raw/zip files/._GntC-1-dgamma-HMBC-raw.zip
- GntC-SI-SynthesisIntermediates-NMR-raw/GntC-1-dgamma-NMR-raw/zip files/GntC-1-dgamma-COSY-raw.zip
- __MACOSX/GntC-SI-SynthesisIntermediates-NMR-raw/GntC-1-dgamma-NMR-raw/zip files/._GntC-1-dgamma-COSY-raw.zip
- GntC-SI-SynthesisIntermediates-NMR-raw/GntC-1-dgamma-NMR-raw/zip files/GntC-1-dgamma-CNMR-raw.zip
- __MACOSX/GntC-SI-SynthesisIntermediates-NMR-raw/GntC-1-dgamma-NMR-raw/zip files/._GntC-1-dgamma-CNMR-raw.zip
- GntC-SI-SynthesisIntermediates-NMR-raw/GntC-1-dgamma-NMR-raw/zip files/GntC-1-dgamma-HNMR-raw.zip
- __MACOSX/GntC-SI-SynthesisIntermediates-NMR-raw/GntC-1-dgamma-NMR-raw/zip files/._GntC-1-dgamma-HNMR-raw.zip
- GntC-SI-SynthesisIntermediates-NMR-raw/GntC-1-dgamma-NMR-raw/FID:SER files/GntC-1-dgamma-COSY-ser
- __MACOSX/GntC-SI-SynthesisIntermediates-NMR-raw/GntC-1-dgamma-NMR-raw/FID:SER files/._GntC-1-dgamma-COSY-ser
- GntC-SI-SynthesisIntermediates-NMR-raw/GntC-1-dgamma-NMR-raw/FID:SER files/GntC-1-dgamma-HNMR-fid
- __MACOSX/GntC-SI-SynthesisIntermediates-NMR-raw/GntC-1-dgamma-NMR-raw/FID:SER files/._GntC-1-dgamma-HNMR-fid
- GntC-SI-SynthesisIntermediates-NMR-raw/GntC-1-dgamma-NMR-raw/FID:SER files/GntC-1-dgamma-HMBC-ser
- __MACOSX/GntC-SI-SynthesisIntermediates-NMR-raw/GntC-1-dgamma-NMR-raw/FID:SER files/._GntC-1-dgamma-HMBC-ser
- GntC-SI-SynthesisIntermediates-NMR-raw/GntC-1-dgamma-NMR-raw/FID:SER files/GntC-1-dgamma-CNMR-fid
- __MACOSX/GntC-SI-SynthesisIntermediates-NMR-raw/GntC-1-dgamma-NMR-raw/FID:SER files/._GntC-1-dgamma-CNMR-fid
- GntC-SI-SynthesisIntermediates-NMR-raw/GntC-1-dgamma-NMR-raw/FID:SER files/GntC-1-dgamma-HSQC-ser
- __MACOSX/GntC-SI-SynthesisIntermediates-NMR-raw/GntC-1-dgamma-NMR-raw/FID:SER files/._GntC-1-dgamma-HSQC-ser
